# Supplementary material for: Tetra­kis[μ2-1,1,1,3,3,3-hexa­fluoro-2-(tri­fluoro­meth­yl)propan-2-olato]tetra­kis­(μ3-2-methyl­propan-2-olato)octa­copper(I)
Source: Acta Crystallogr E Crystallogr Commun. 2021 May 28;77(Pt 6):668–71. doi: 10.1107/S2056989021005429 (PMC8183444; doi:10.1107/S2056989021005429)
Supplement: Supplementary file 1 [file e-77-00668-sup1.cif]

##############################################################################
#                                                                            #
# This CIF contains the data in a paper accepted for publication in          #
# Acta Crystallographica Section E. It conforms to the requirements of       #
# Notes for Authors for Acta Crystallographica Section E, and has been       #
# peer reviewed under the auspices of the IUCr Commission on Journals.       #
#                                                                            #
# Full details of the Crystallographic Information File format               #
# are given in the paper "The Crystallographic Information File (CIF):       #
# a New Standard Archive File for Crystallography" by S. R. Hall, F. H.      #
# Allen and I. D. Brown [Acta Cryst. (1991), A47, 655-685].                  #
#                                                                            #
# The current version of the core CIF dictionary is obtainable from          #
# ftp://ftp.iucr.org/pub/cif_core.dic.                                       #
#                                                                            #
# Software is freely available for graphical display of the structure(s)     #
# in this CIF. For information consult the CIF software page                 #
# http://www.iucr.org/resources/cif/software.                                #
#                                                                            #
# This file may be used for bona fide research purposes within the           #
# scientific community so long as proper attribution is given to the journal # 
# article from which it was obtained.                                        #
#                                                                            #
##############################################################################
data_I
_audit_creation_method     'SHELXL-2018/3'
_journal_date_recd_electronic     2020-12-14
_journal_date_accepted     2021-05-24
_journal_name_full     'Acta Crystallographica, Section E'
_journal_year     2021
_journal_volume     77
_journal_issue      6
_journal_page_first     668
_journal_page_last     671
_journal_paper_category     GM
_journal_paper_doi     10.1107/S2056989021005429
_journal_coeditor_code     ZN2004
_publ_contact_author_name     'Ray J. Butcher'
_publ_contact_author_address
;
Department of Chemistry
Howard University
525 College Street NW
Washington DC 20059
USA
;
_publ_contact_author_email     'rbutcher99@yahoo.com'
_publ_contact_author_fax     '202-806-5442'
_publ_contact_author_phone     '703-585-6631'
_publ_section_title
;\
Tetrakis[\m~2~-1,1,1,3,3,3-hexafluoro-2-(trifluoromethyl)propan-2-olato]\
tetrakis(\m~3~-2-methylpropan-2-olato)octacopper(I)
;
loop_
    _publ_author_name
    _publ_author_footnote
    _publ_author_address
    'Purdy, Andrew P.' .
;
Chemistry Division, Code 6100
Naval Research Laboratory
4555 Overlook Av, SW
Washington DC 20375-5342
USA
;
    'Butcher, Ray J.' .
;
Department of Chemistry
Howard University
525 College Street NW
Washington DC 20059
USA
;
_publ_section_synopsis
;
The structure of C~32~H~36~Cu~8~F~36~O~8~, contains two
C~16~H~18~Cu~4~F~18~O~4~ units linked through a center of inversion by weak
Cu---O bonds.
;
_chemical_name_systematic
;\
Tetrakis[\m~2~-1,1,1,3,3,3-hexafluoro-2-(trifluoromethyl)propan-2-olato]\
tetrakis(\m~3~-2-methylpropan-2-olato)octacopper(I)
;
_chemical_name_common     ?
_chemical_formula_moiety     'C32 H36 Cu8 F36 O8'
_chemical_formula_sum     'C32 H36 Cu8 F36 O8'
_chemical_formula_iupac     '[Cu8 (C4 H9 O)4 (C4 F9 O)4]'
_chemical_formula_weight     1740.93
_chemical_melting_point     ?
_space_group_crystal_system     monoclinic
_space_group_name_H-M_alt     'P 21/n'
_space_group_name_Hall     '-P 2yn'
loop_
    _space_group_symop_operation_xyz
    'x, y, z'
    '-x+1/2, y+1/2, -z+1/2'
    '-x, -y, -z'
    'x-1/2, -y-1/2, z-1/2'
_cell_length_a     10.3302(2)
_cell_length_b     19.5926(5)
_cell_length_c     13.1516(3)
_cell_angle_alpha     90
_cell_angle_beta     101.0040(10)
_cell_angle_gamma     90
_cell_volume     2612.88(10)
_cell_formula_units_Z     2
_cell_measurement_reflns_used     9832
_cell_measurement_theta_min     2.61
_cell_measurement_theta_max     36.30
_cell_measurement_temperature     100(2)
_exptl_crystal_description     'thick needle'
_exptl_crystal_colour     colorless
_exptl_crystal_size_max     0.40
_exptl_crystal_size_mid     0.24
_exptl_crystal_size_min     0.16
_exptl_crystal_density_diffrn     2.213
_exptl_crystal_density_meas     ?
_exptl_crystal_density_method     ?
_exptl_crystal_F_000     1696
_exptl_absorpt_coefficient_mu     3.364
_exptl_absorpt_correction_type     multi-scan
_exptl_absorpt_process_details
;
(SADABS; Bruker, 2016)
;
_exptl_absorpt_correction_T_min     0.5811
_exptl_absorpt_correction_T_max     0.7471
_diffrn_ambient_temperature     100(2)
_diffrn_source     ?
_diffrn_radiation_type     MoK\a
_diffrn_radiation_wavelength     0.71073
_diffrn_measurement_device_type     'Bruker APEXII CCD'
_diffrn_measurement_method     '\f and \w scans'
_diffrn_detector_area_resol_mean     ?
_diffrn_reflns_number     39864
_diffrn_reflns_av_R_equivalents     0.0320
_diffrn_reflns_av_unetI/netI     0.0342
_diffrn_reflns_theta_min     2.529
_diffrn_reflns_theta_max     36.335
_diffrn_reflns_theta_full     25.242
_diffrn_measured_fraction_theta_max     0.995
_diffrn_measured_fraction_theta_full     0.991
_diffrn_reflns_limit_h_min     -17
_diffrn_reflns_limit_h_max     16
_diffrn_reflns_limit_k_min     -32
_diffrn_reflns_limit_k_max     32
_diffrn_reflns_limit_l_min     -21
_diffrn_reflns_limit_l_max     14
_refine_special_details     ?
_reflns_number_total     12618
_reflns_number_gt     9717
_reflns_threshold_expression     'I > 2\s(I)'
_refine_ls_structure_factor_coef     Fsqd
_refine_ls_matrix_type     full
_refine_ls_R_factor_all     0.0609
_refine_ls_R_factor_gt     0.0398
_refine_ls_wR_factor_gt     0.0920
_refine_ls_wR_factor_ref     0.1027
_refine_ls_goodness_of_fit_ref     1.019
_refine_ls_restrained_S_all     1.016
_refine_ls_number_reflns     12618
_refine_ls_number_parameters     423
_refine_ls_number_restraints     138
_refine_ls_hydrogen_treatment     constr
_refine_ls_weighting_scheme     calc
_refine_ls_weighting_details
              'w=1/[\s^2^(Fo^2^)+(0.0408P)^2^+4.7990P] where P=(Fo^2^+2Fc^2^)/3'
_atom_sites_solution_hydrogens     geom
_atom_sites_solution_primary     ?
_atom_sites_solution_secondary     ?
_refine_ls_shift/su_max     0.001
_refine_ls_shift/su_mean     0.000
_refine_diff_density_max     1.251
_refine_diff_density_min     -1.090
_refine_ls_extinction_method     none
_refine_ls_extinction_coef     .
loop_
    _atom_type_symbol
    _atom_type_description
    _atom_type_scat_dispersion_real
    _atom_type_scat_dispersion_imag
    _atom_type_scat_source
    'C' 'C' 0.0033 0.0016
                         'International Tables Vol C Tables 4.2.6.8 and 6.1.1.4'
    'H' 'H' 0.0000 0.0000
                         'International Tables Vol C Tables 4.2.6.8 and 6.1.1.4'
    'O' 'O' 0.0106 0.0060
                         'International Tables Vol C Tables 4.2.6.8 and 6.1.1.4'
    'F' 'F' 0.0171 0.0103
                         'International Tables Vol C Tables 4.2.6.8 and 6.1.1.4'
    'Cu' 'Cu' 0.3201 1.2651
                         'International Tables Vol C Tables 4.2.6.8 and 6.1.1.4'
_computing_data_collection
;
APEX2 (Bruker, 2016)
;
_computing_cell_refinement
;
SAINT (Bruker, 2016)
;
_computing_data_reduction
;
SAINT (Bruker, 2016)
;
_computing_structure_solution
;
SHELXT (Sheldrick 2015a)
;
_computing_structure_refinement
;
<i>SHELXL2018/3</i> (Sheldrick, 2015b)
;
_computing_molecular_graphics
;
SHELXTL (Sheldrick 2008)
;
_computing_publication_material
;
SHELXTL (Sheldrick 2008)
;
loop_
    _atom_site_type_symbol
    _atom_site_label
    _atom_site_fract_x
    _atom_site_fract_y
    _atom_site_fract_z
    _atom_site_U_iso_or_equiv
    _atom_site_adp_type
    _atom_site_calc_flag
    _atom_site_occupancy
    _atom_site_disorder_assembly
    _atom_site_disorder_group
    Cu Cu1 0.36569(2) 0.48167(2) 0.44719(2) 0.01322(5) Uani d 1 . .
    Cu Cu2 0.50985(2) 0.37115(2) 0.53468(2) 0.01558(5) Uani d 1 . .
    Cu Cu3 0.67148(3) 0.38356(2) 0.39516(2) 0.01552(5) Uani d 1 . .
    Cu Cu4 0.54489(2) 0.50343(2) 0.32457(2) 0.01505(5) Uani d 1 . .
    C C6 0.5539(8) 0.2154(3) 0.4265(7) 0.0348(14) Uani d 0.74(3) A 1
    F F1 0.5195(10) 0.2498(4) 0.3398(6) 0.0482(16) Uani d 0.74(3) A 1
    F F2 0.4463(6) 0.2130(3) 0.4711(10) 0.0458(16) Uani d 0.74(3) A 1
    F F3 0.5820(9) 0.1514(3) 0.4055(8) 0.0457(17) Uani d 0.74(3) A 1
    C C6A 0.569(2) 0.2219(11) 0.402(2) 0.039(3) Uani d 0.26(3) A 2
    F F1A 0.548(2) 0.2606(11) 0.3199(19) 0.048(3) Uani d 0.26(3) A 2
    F F2A 0.4536(16) 0.2137(10) 0.433(2) 0.046(3) Uani d 0.26(3) A 2
    F F3A 0.6044(18) 0.1603(9) 0.373(2) 0.046(3) Uani d 0.26(3) A 2
    F F4 0.5764(2) 0.24802(10) 0.65140(18) 0.0449(5) Uani d 1 . .
    F F5 0.6632(2) 0.15454(9) 0.61016(19) 0.0458(5) Uani d 1 . .
    F F6 0.78728(19) 0.23828(10) 0.67233(15) 0.0408(4) Uani d 1 . .
    F F7 0.84303(18) 0.17070(9) 0.48863(17) 0.0418(5) Uani d 1 . .
    F F8 0.89770(17) 0.27610(9) 0.51149(19) 0.0429(5) Uani d 1 . .
    F F9 0.7930(3) 0.24249(13) 0.36435(18) 0.0603(7) Uani d 1 . .
    F F10 0.8330(3) 0.33139(11) 0.2327(2) 0.0556(6) Uani d 1 . .
    F F11 0.93598(18) 0.42150(13) 0.29185(16) 0.0502(6) Uani d 1 . .
    F F12 0.9025(2) 0.39975(13) 0.12788(16) 0.0472(5) Uani d 1 . .
    F F13 0.8467(2) 0.53540(11) 0.18854(17) 0.0468(5) Uani d 1 . .
    F F14 0.7351(2) 0.49850(11) 0.04494(14) 0.0411(4) Uani d 1 . .
    F F15 0.6371(2) 0.54858(11) 0.15382(17) 0.0465(5) Uani d 1 . .
    F F16 0.50493(19) 0.43350(13) 0.09123(16) 0.0505(6) Uani d 1 . .
    F F17 0.5644(2) 0.34473(12) 0.18442(16) 0.0525(6) Uani d 1 . .
    F F18 0.6462(2) 0.36536(12) 0.04940(15) 0.0488(5) Uani d 1 . .
    O O1 0.35045(14) 0.41607(8) 0.54527(12) 0.0150(2) Uani d 1 . .
    O O2 0.65525(14) 0.32124(7) 0.50039(12) 0.0155(3) Uani d 1 . .
    O O3 0.68844(15) 0.44984(8) 0.29561(11) 0.0165(3) Uani d 1 . .
    O O4 0.38626(14) 0.54477(7) 0.34687(11) 0.0139(2) Uani d 1 . .
    C C1 0.22828(19) 0.37709(11) 0.53597(18) 0.0178(4) Uani d 1 . .
    C C2 0.2449(3) 0.32974(15) 0.6293(2) 0.0303(5) Uani d 1 . .
    H H2A 0.317793 0.298079 0.627315 0.045 Uiso calc 1 . .
    H H2B 0.163328 0.303840 0.627592 0.045 Uiso calc 1 . .
    H H2C 0.264175 0.356809 0.693052 0.045 Uiso calc 1 . .
    C C3 0.2035(2) 0.33683(13) 0.4354(2) 0.0263(5) Uani d 1 . .
    H H3A 0.278294 0.306346 0.433756 0.039 Uiso calc 1 . .
    H H3B 0.193375 0.368419 0.376656 0.039 Uiso calc 1 . .
    H H3C 0.122870 0.309737 0.430963 0.039 Uiso calc 1 . .
    C C4 0.1165(2) 0.42778(13) 0.5378(2) 0.0229(4) Uani d 1 . .
    H H4A 0.104906 0.456535 0.475715 0.034 Uiso calc 1 . .
    H H4B 0.138111 0.456534 0.599653 0.034 Uiso calc 1 . .
    H H4C 0.034607 0.402801 0.539074 0.034 Uiso calc 1 . .
    C C5 0.6712(2) 0.25132(11) 0.49893(19) 0.0203(4) Uani d 1 . .
    C C7 0.6734(3) 0.22204(13) 0.6093(2) 0.0307(5) Uani d 1 . .
    C C8 0.8043(3) 0.23447(14) 0.4662(2) 0.0309(5) Uani d 1 . .
    C C9 0.7179(2) 0.43721(12) 0.19933(16) 0.0185(4) Uani d 1 . .
    C C10 0.8520(3) 0.39842(17) 0.2129(2) 0.0328(6) Uani d 1 . .
    C C11 0.7320(3) 0.50577(14) 0.1441(2) 0.0279(5) Uani d 1 . .
    C C12 0.6092(3) 0.39317(16) 0.1314(2) 0.0306(5) Uani d 1 . .
    C C13 0.2764(2) 0.55606(11) 0.26043(16) 0.0177(3) Uani d 1 . .
    C C14 0.3218(3) 0.60780(16) 0.1893(2) 0.0296(5) Uani d 1 . .
    H H14A 0.397446 0.589458 0.163124 0.044 Uiso calc 1 . .
    H H14B 0.347723 0.650043 0.227719 0.044 Uiso calc 1 . .
    H H14C 0.249709 0.617393 0.130988 0.044 Uiso calc 1 . .
    C C15 0.1606(2) 0.58315(12) 0.30501(18) 0.0216(4) Uani d 1 . .
    H H15A 0.187194 0.624869 0.344617 0.032 Uiso calc 1 . .
    H H15B 0.133394 0.548669 0.350682 0.032 Uiso calc 1 . .
    H H15C 0.086657 0.593322 0.248369 0.032 Uiso calc 1 . .
    C C16 0.2385(3) 0.48899(14) 0.2039(2) 0.0273(5) Uani d 1 . .
    H H16A 0.315517 0.469958 0.180408 0.041 Uiso calc 1 . .
    H H16B 0.167918 0.497218 0.143911 0.041 Uiso calc 1 . .
    H H16C 0.207776 0.456652 0.250932 0.041 Uiso calc 1 . .
loop_
    _atom_site_aniso_label
    _atom_site_aniso_U_11
    _atom_site_aniso_U_22
    _atom_site_aniso_U_33
    _atom_site_aniso_U_12
    _atom_site_aniso_U_13
    _atom_site_aniso_U_23
    Cu1 0.01056(9) 0.01428(10) 0.01405(10) 0.00057(8) 0.00039(7) 0.00096(8)
    Cu2 0.01264(10) 0.01438(10) 0.01934(12) 0.00278(8) 0.00208(8) 0.00314(8)
    Cu3 0.01483(10) 0.01579(11) 0.01540(11) 0.00344(8) 0.00154(8) 0.00048(8)
    Cu4 0.01328(10) 0.01641(11) 0.01549(11) 0.00283(8) 0.00280(8) 0.00206(8)
    C6 0.032(2) 0.0152(16) 0.047(3) 0.0041(15) -0.020(2) -0.0064(18)
    F1 0.056(3) 0.0304(19) 0.042(2) 0.0023(19) -0.030(2) -0.0024(15)
    F2 0.0227(14) 0.0280(14) 0.079(4) -0.0057(11) -0.010(2) 0.001(2)
    F3 0.050(3) 0.0174(14) 0.058(3) 0.0031(15) -0.020(2) -0.0149(16)
    C6A 0.032(5) 0.024(5) 0.054(6) -0.001(4) -0.010(5) -0.013(5)
    F1A 0.052(6) 0.031(5) 0.053(7) -0.008(5) -0.013(5) -0.013(4)
    F2A 0.020(4) 0.035(4) 0.075(7) -0.005(3) -0.010(5) -0.011(6)
    F3A 0.041(5) 0.024(4) 0.067(8) -0.002(4) -0.004(5) -0.015(5)
    F4 0.0464(11) 0.0339(9) 0.0613(13) 0.0087(8) 0.0279(10) 0.0189(9)
    F5 0.0423(10) 0.0165(7) 0.0776(15) 0.0008(7) 0.0091(10) 0.0158(8)
    F6 0.0406(10) 0.0381(9) 0.0374(9) 0.0014(8) -0.0084(8) 0.0112(8)
    F7 0.0334(9) 0.0229(7) 0.0666(13) 0.0157(7) 0.0029(8) -0.0033(8)
    F8 0.0207(7) 0.0298(8) 0.0800(15) 0.0017(6) 0.0143(8) -0.0032(9)
    F9 0.0824(17) 0.0595(14) 0.0444(12) 0.0375(13) 0.0252(12) -0.0002(10)
    F10 0.0651(15) 0.0383(11) 0.0698(15) 0.0214(10) 0.0289(12) 0.0052(10)
    F11 0.0250(8) 0.0819(17) 0.0421(11) 0.0136(9) 0.0026(7) 0.0009(11)
    F12 0.0375(10) 0.0691(14) 0.0407(10) 0.0165(10) 0.0220(8) 0.0005(10)
    F13 0.0472(11) 0.0495(12) 0.0449(11) -0.0181(9) 0.0121(9) 0.0044(9)
    F14 0.0480(11) 0.0556(12) 0.0228(8) 0.0045(9) 0.0145(7) 0.0077(8)
    F15 0.0577(12) 0.0428(11) 0.0435(11) 0.0195(9) 0.0212(9) 0.0166(9)
    F16 0.0284(9) 0.0821(17) 0.0374(10) -0.0024(10) -0.0027(7) -0.0098(11)
    F17 0.0647(14) 0.0565(13) 0.0386(10) -0.0348(11) 0.0158(10) -0.0149(9)
    F18 0.0568(13) 0.0630(14) 0.0296(9) -0.0166(11) 0.0154(9) -0.0214(9)
    O1 0.0096(5) 0.0171(6) 0.0180(6) 0.0002(5) 0.0017(5) 0.0026(5)
    O2 0.0148(6) 0.0107(5) 0.0199(7) 0.0026(5) 0.0004(5) -0.0007(5)
    O3 0.0163(6) 0.0205(7) 0.0134(6) 0.0037(5) 0.0042(5) 0.0009(5)
    O4 0.0109(5) 0.0159(6) 0.0139(6) 0.0014(5) -0.0005(4) 0.0007(5)
    C1 0.0110(7) 0.0182(8) 0.0244(10) -0.0015(6) 0.0035(6) 0.0026(7)
    C2 0.0235(11) 0.0303(12) 0.0357(13) -0.0050(9) 0.0023(9) 0.0128(10)
    C3 0.0172(9) 0.0272(11) 0.0335(12) -0.0022(8) 0.0028(8) -0.0092(9)
    C4 0.0116(8) 0.0265(10) 0.0310(11) 0.0009(7) 0.0048(7) -0.0010(9)
    C5 0.0153(8) 0.0124(8) 0.0298(11) 0.0022(6) -0.0047(7) -0.0009(7)
    C7 0.0304(12) 0.0171(10) 0.0445(15) 0.0028(9) 0.0068(11) 0.0084(10)
    C8 0.0290(12) 0.0221(11) 0.0420(15) 0.0116(9) 0.0076(10) -0.0020(10)
    C9 0.0170(8) 0.0235(9) 0.0155(8) 0.0014(7) 0.0043(6) -0.0017(7)
    C10 0.0242(11) 0.0480(16) 0.0288(12) 0.0115(11) 0.0113(9) 0.0006(11)
    C11 0.0331(12) 0.0318(12) 0.0209(10) 0.0015(10) 0.0103(9) 0.0046(9)
    C12 0.0294(12) 0.0389(14) 0.0253(11) -0.0094(10) 0.0098(9) -0.0126(10)
    C13 0.0139(8) 0.0229(9) 0.0144(8) 0.0024(7) -0.0020(6) 0.0016(7)
    C14 0.0236(11) 0.0404(14) 0.0238(11) 0.0024(10) 0.0017(8) 0.0150(10)
    C15 0.0136(8) 0.0259(10) 0.0236(10) 0.0047(7) -0.0008(7) 0.0000(8)
    C16 0.0235(10) 0.0328(12) 0.0224(10) 0.0004(9) -0.0033(8) -0.0094(9)
_geom_special_details
;
 All esds (except the esd in the dihedral angle between two l.s. planes)
 are estimated using the full covariance matrix.  The cell esds are taken
 into account individually in the estimation of esds in distances, angles
 and torsion angles; correlations between esds in cell parameters are only
 used when they are defined by crystal symmetry.  An approximate (isotropic)
 treatment of cell esds is used for estimating esds involving l.s. planes.
;
loop_
    _geom_bond_atom_site_label_1
    _geom_bond_atom_site_label_2
    _geom_bond_site_symmetry_2
    _geom_bond_distance
    _geom_bond_publ_flag
    Cu1 O1 . 1.8488(15) y
    Cu1 O4 . 1.8496(15) y
    Cu1 Cu4 . 2.7108(4) y
    Cu1 Cu2 . 2.7526(3) y
    Cu1 Cu1 3_666 2.9452(5) y
    Cu1 Cu4 3_666 2.9816(4) y
    Cu2 O1 . 1.8956(14) y
    Cu2 O2 . 1.9168(15) y
    Cu2 O4 3_666 2.3779(15) y
    Cu2 Cu3 . 2.7172(4) y
    Cu3 O3 . 1.8758(16) y
    Cu3 O2 . 1.8770(15) y
    Cu3 Cu4 . 2.7612(4) y
    Cu4 O4 . 1.9001(14) y
    Cu4 O3 . 1.9137(15) y
    Cu4 O1 3_666 2.4248(15) y
    C6 F1 . 1.314(6) ?
    C6 F3 . 1.329(6) ?
    C6 F2 . 1.353(7) ?
    C6 C5 . 1.558(7) ?
    C6A F1A . 1.302(16) ?
    C6A F3A . 1.335(17) ?
    C6A F2A . 1.342(16) ?
    C6A C5 . 1.60(2) ?
    F4 C7 . 1.335(3) ?
    F5 C7 . 1.327(3) ?
    F6 C7 . 1.342(3) ?
    F7 C8 . 1.328(3) ?
    F8 C8 . 1.316(4) ?
    F9 C8 . 1.332(4) ?
    F10 C10 . 1.360(4) ?
    F11 C10 . 1.301(4) ?
    F12 C10 . 1.321(3) ?
    F13 C11 . 1.348(4) ?
    F14 C11 . 1.319(3) ?
    F15 C11 . 1.315(3) ?
    F16 C12 . 1.359(4) ?
    F17 C12 . 1.313(4) ?
    F18 C12 . 1.328(3) ?
    O1 C1 . 1.460(2) ?
    O2 C5 . 1.380(2) ?
    O3 C9 . 1.380(3) ?
    O4 C13 . 1.461(2) ?
    C1 C3 . 1.519(3) ?
    C1 C2 . 1.522(3) ?
    C1 C4 . 1.527(3) ?
    C2 H2A . 0.9800 ?
    C2 H2B . 0.9800 ?
    C2 H2C . 0.9800 ?
    C3 H3A . 0.9800 ?
    C3 H3B . 0.9800 ?
    C3 H3C . 0.9800 ?
    C4 H4A . 0.9800 ?
    C4 H4B . 0.9800 ?
    C4 H4C . 0.9800 ?
    C5 C8 . 1.553(4) ?
    C5 C7 . 1.556(4) ?
    C9 C11 . 1.547(3) ?
    C9 C12 . 1.556(3) ?
    C9 C10 . 1.560(3) ?
    C13 C14 . 1.513(3) ?
    C13 C16 . 1.524(3) ?
    C13 C15 . 1.525(3) ?
    C14 H14A . 0.9800 ?
    C14 H14B . 0.9800 ?
    C14 H14C . 0.9800 ?
    C15 H15A . 0.9800 ?
    C15 H15B . 0.9800 ?
    C15 H15C . 0.9800 ?
    C16 H16A . 0.9800 ?
    C16 H16B . 0.9800 ?
    C16 H16C . 0.9800 ?
loop_
    _geom_angle_atom_site_label_1
    _geom_angle_atom_site_label_2
    _geom_angle_atom_site_label_3
    _geom_angle_site_symmetry_1
    _geom_angle_site_symmetry_3
    _geom_angle
    _geom_angle_publ_flag
    O1 Cu1 O4 . . 177.42(7) y
    O1 Cu1 Cu4 . . 133.09(5) ?
    O4 Cu1 Cu4 . . 44.45(4) ?
    O1 Cu1 Cu2 . . 43.35(4) ?
    O4 Cu1 Cu2 . . 134.21(5) ?
    Cu4 Cu1 Cu2 . . 89.771(10) ?
    O1 Cu1 Cu1 . 3_666 92.20(5) ?
    O4 Cu1 Cu1 . 3_666 86.98(4) ?
    Cu4 Cu1 Cu1 . 3_666 63.468(10) ?
    Cu2 Cu1 Cu1 . 3_666 66.971(10) ?
    O1 Cu1 Cu4 . 3_666 54.33(5) ?
    O4 Cu1 Cu4 . 3_666 126.65(5) ?
    Cu4 Cu1 Cu4 . 3_666 117.900(10) ?
    Cu2 Cu1 Cu4 . 3_666 67.494(9) ?
    Cu1 Cu1 Cu4 3_666 3_666 54.432(9) ?
    O1 Cu2 O2 . . 170.02(7) y
    O1 Cu2 O4 . 3_666 85.40(6) y
    O2 Cu2 O4 . 3_666 103.39(6) y
    O1 Cu2 Cu3 . . 131.48(5) ?
    O2 Cu2 Cu3 . . 43.67(5) ?
    O4 Cu2 Cu3 3_666 . 96.99(4) ?
    O1 Cu2 Cu1 . . 42.03(5) ?
    O2 Cu2 Cu1 . . 133.53(5) ?
    O4 Cu2 Cu1 3_666 . 82.49(4) ?
    Cu3 Cu2 Cu1 . . 90.025(11) ?
    O3 Cu3 O2 . . 176.74(7) y
    O3 Cu3 Cu2 . . 133.20(5) ?
    O2 Cu3 Cu2 . . 44.85(4) ?
    O3 Cu3 Cu4 . . 43.77(5) ?
    O2 Cu3 Cu4 . . 134.27(5) ?
    Cu2 Cu3 Cu4 . . 89.459(10) ?
    O4 Cu4 O3 . . 171.27(7) y
    O4 Cu4 O1 . 3_666 83.99(6) y
    O3 Cu4 O1 . 3_666 103.85(6) y
    O4 Cu4 Cu1 . . 42.97(4) ?
    O3 Cu4 Cu1 . . 132.47(5) ?
    O1 Cu4 Cu1 3_666 . 86.87(4) ?
    O4 Cu4 Cu3 . . 132.66(5) ?
    O3 Cu4 Cu3 . . 42.69(5) ?
    O1 Cu4 Cu3 3_666 . 101.37(4) ?
    Cu1 Cu4 Cu3 . . 89.976(11) ?
    O4 Cu4 Cu1 . 3_666 85.04(4) ?
    O3 Cu4 Cu1 . 3_666 98.69(5) ?
    O1 Cu4 Cu1 3_666 3_666 38.27(4) ?
    Cu1 Cu4 Cu1 . 3_666 62.100(10) ?
    Cu3 Cu4 Cu1 . 3_666 73.077(9) ?
    F1 C6 F3 . . 109.7(5) ?
    F1 C6 F2 . . 106.6(5) ?
    F3 C6 F2 . . 106.7(5) ?
    F1 C6 C5 . . 110.4(5) ?
    F3 C6 C5 . . 112.2(5) ?
    F2 C6 C5 . . 111.0(5) ?
    F1A C6A F3A . . 107.8(15) ?
    F1A C6A F2A . . 107.6(15) ?
    F3A C6A F2A . . 106.6(15) ?
    F1A C6A C5 . . 115.6(16) ?
    F3A C6A C5 . . 112.1(15) ?
    F2A C6A C5 . . 106.7(15) ?
    C1 O1 Cu1 . . 119.50(12) ?
    C1 O1 Cu2 . . 120.00(13) ?
    Cu1 O1 Cu2 . . 94.63(7) ?
    C1 O1 Cu4 . 3_666 131.39(12) ?
    Cu1 O1 Cu4 . 3_666 87.39(6) ?
    Cu2 O1 Cu4 . 3_666 94.44(6) ?
    C5 O2 Cu3 . . 127.43(15) ?
    C5 O2 Cu2 . . 127.62(14) ?
    Cu3 O2 Cu2 . . 91.48(6) ?
    C9 O3 Cu3 . . 125.64(14) ?
    C9 O3 Cu4 . . 126.58(13) ?
    Cu3 O3 Cu4 . . 93.54(7) ?
    C13 O4 Cu1 . . 118.57(12) ?
    C13 O4 Cu4 . . 120.57(12) ?
    Cu1 O4 Cu4 . . 92.58(6) ?
    C13 O4 Cu2 . 3_666 126.23(12) ?
    Cu1 O4 Cu2 . 3_666 95.43(6) ?
    Cu4 O4 Cu2 . 3_666 95.84(6) ?
    O1 C1 C3 . . 110.11(18) ?
    O1 C1 C2 . . 106.79(17) ?
    C3 C1 C2 . . 111.1(2) ?
    O1 C1 C4 . . 107.63(17) ?
    C3 C1 C4 . . 110.42(19) ?
    C2 C1 C4 . . 110.7(2) ?
    C1 C2 H2A . . 109.5 ?
    C1 C2 H2B . . 109.5 ?
    H2A C2 H2B . . 109.5 ?
    C1 C2 H2C . . 109.5 ?
    H2A C2 H2C . . 109.5 ?
    H2B C2 H2C . . 109.5 ?
    C1 C3 H3A . . 109.5 ?
    C1 C3 H3B . . 109.5 ?
    H3A C3 H3B . . 109.5 ?
    C1 C3 H3C . . 109.5 ?
    H3A C3 H3C . . 109.5 ?
    H3B C3 H3C . . 109.5 ?
    C1 C4 H4A . . 109.5 ?
    C1 C4 H4B . . 109.5 ?
    H4A C4 H4B . . 109.5 ?
    C1 C4 H4C . . 109.5 ?
    H4A C4 H4C . . 109.5 ?
    H4B C4 H4C . . 109.5 ?
    O2 C5 C8 . . 109.21(19) ?
    O2 C5 C7 . . 109.5(2) ?
    C8 C5 C7 . . 108.9(2) ?
    O2 C5 C6 . . 112.1(3) ?
    C8 C5 C6 . . 111.2(4) ?
    C7 C5 C6 . . 105.9(4) ?
    O2 C5 C6A . . 107.8(8) ?
    C8 C5 C6A . . 100.8(9) ?
    C7 C5 C6A . . 120.0(10) ?
    F5 C7 F4 . . 108.0(2) ?
    F5 C7 F6 . . 107.0(2) ?
    F4 C7 F6 . . 107.0(3) ?
    F5 C7 C5 . . 112.9(3) ?
    F4 C7 C5 . . 111.6(2) ?
    F6 C7 C5 . . 110.1(2) ?
    F8 C8 F7 . . 108.6(2) ?
    F8 C8 F9 . . 107.4(3) ?
    F7 C8 F9 . . 107.4(2) ?
    F8 C8 C5 . . 110.7(2) ?
    F7 C8 C5 . . 112.6(2) ?
    F9 C8 C5 . . 109.9(2) ?
    O3 C9 C11 . . 109.37(19) ?
    O3 C9 C12 . . 111.40(18) ?
    C11 C9 C12 . . 109.5(2) ?
    O3 C9 C10 . . 109.20(18) ?
    C11 C9 C10 . . 108.4(2) ?
    C12 C9 C10 . . 108.9(2) ?
    F11 C10 F12 . . 111.0(3) ?
    F11 C10 F10 . . 106.3(3) ?
    F12 C10 F10 . . 106.0(3) ?
    F11 C10 C9 . . 111.4(2) ?
    F12 C10 C9 . . 112.3(2) ?
    F10 C10 C9 . . 109.6(2) ?
    F15 C11 F14 . . 108.9(2) ?
    F15 C11 F13 . . 107.0(3) ?
    F14 C11 F13 . . 106.8(2) ?
    F15 C11 C9 . . 111.7(2) ?
    F14 C11 C9 . . 113.1(2) ?
    F13 C11 C9 . . 108.9(2) ?
    F17 C12 F18 . . 108.6(3) ?
    F17 C12 F16 . . 107.0(2) ?
    F18 C12 F16 . . 104.6(2) ?
    F17 C12 C9 . . 112.7(2) ?
    F18 C12 C9 . . 114.0(2) ?
    F16 C12 C9 . . 109.4(2) ?
    O4 C13 C14 . . 107.23(17) ?
    O4 C13 C16 . . 109.77(18) ?
    C14 C13 C16 . . 110.9(2) ?
    O4 C13 C15 . . 107.65(17) ?
    C14 C13 C15 . . 111.3(2) ?
    C16 C13 C15 . . 109.89(19) ?
    C13 C14 H14A . . 109.5 ?
    C13 C14 H14B . . 109.5 ?
    H14A C14 H14B . . 109.5 ?
    C13 C14 H14C . . 109.5 ?
    H14A C14 H14C . . 109.5 ?
    H14B C14 H14C . . 109.5 ?
    C13 C15 H15A . . 109.5 ?
    C13 C15 H15B . . 109.5 ?
    H15A C15 H15B . . 109.5 ?
    C13 C15 H15C . . 109.5 ?
    H15A C15 H15C . . 109.5 ?
    H15B C15 H15C . . 109.5 ?
    C13 C16 H16A . . 109.5 ?
    C13 C16 H16B . . 109.5 ?
    H16A C16 H16B . . 109.5 ?
    C13 C16 H16C . . 109.5 ?
    H16A C16 H16C . . 109.5 ?
    H16B C16 H16C . . 109.5 ?
loop_
    _geom_torsion_atom_site_label_1
    _geom_torsion_atom_site_label_2
    _geom_torsion_atom_site_label_3
    _geom_torsion_atom_site_label_4
    _geom_torsion_site_symmetry_1
    _geom_torsion_site_symmetry_2
    _geom_torsion_site_symmetry_3
    _geom_torsion_site_symmetry_4
    _geom_torsion
    _geom_torsion_publ_flag
    Cu4 Cu1 O1 C1 . . . . -125.98(13) ?
    Cu2 Cu1 O1 C1 . . . . -128.47(17) ?
    Cu1 Cu1 O1 C1 3_666 . . . 179.20(14) ?
    Cu4 Cu1 O1 C1 3_666 . . . 137.28(16) ?
    Cu4 Cu1 O1 Cu2 . . . . 2.49(10) ?
    Cu1 Cu1 O1 Cu2 3_666 . . . -52.33(5) ?
    Cu4 Cu1 O1 Cu2 3_666 . . . -94.24(6) ?
    Cu4 Cu1 O1 Cu4 . . . 3_666 96.74(6) ?
    Cu2 Cu1 O1 Cu4 . . . 3_666 94.24(6) ?
    Cu1 Cu1 O1 Cu4 3_666 . . 3_666 41.91(3) ?
    O4 Cu2 O1 C1 3_666 . . . -148.00(15) ?
    Cu3 Cu2 O1 C1 . . . . 116.72(13) ?
    Cu1 Cu2 O1 C1 . . . . 128.12(17) ?
    O4 Cu2 O1 Cu1 3_666 . . . 83.88(6) ?
    Cu3 Cu2 O1 Cu1 . . . . -11.39(9) ?
    O4 Cu2 O1 Cu4 3_666 . . 3_666 -3.86(5) ?
    Cu3 Cu2 O1 Cu4 . . . 3_666 -99.13(5) ?
    Cu1 Cu2 O1 Cu4 . . . 3_666 -87.74(6) ?
    Cu2 Cu3 O2 C5 . . . . 142.06(19) ?
    Cu4 Cu3 O2 C5 . . . . 144.91(14) ?
    Cu4 Cu3 O2 Cu2 . . . . 2.85(9) ?
    Cu2 Cu3 O3 C9 . . . . -143.51(14) ?
    Cu4 Cu3 O3 C9 . . . . -141.18(19) ?
    Cu2 Cu3 O3 Cu4 . . . . -2.33(10) ?
    Cu4 Cu1 O4 C13 . . . . 127.18(16) ?
    Cu2 Cu1 O4 C13 . . . . 128.10(12) ?
    Cu1 Cu1 O4 C13 3_666 . . . -178.62(14) ?
    Cu4 Cu1 O4 C13 3_666 . . . -138.56(12) ?
    Cu2 Cu1 O4 Cu4 . . . . 0.92(9) ?
    Cu1 Cu1 O4 Cu4 3_666 . . . 54.20(5) ?
    Cu4 Cu1 O4 Cu4 3_666 . . . 94.26(6) ?
    Cu4 Cu1 O4 Cu2 . . . 3_666 -96.12(6) ?
    Cu2 Cu1 O4 Cu2 . . . 3_666 -95.20(6) ?
    Cu1 Cu1 O4 Cu2 3_666 . . 3_666 -41.92(4) ?
    Cu4 Cu1 O4 Cu2 3_666 . . 3_666 -1.86(7) ?
    Cu1 O1 C1 C3 . . . . 61.2(2) ?
    Cu2 O1 C1 C3 . . . . -54.5(2) ?
    Cu4 O1 C1 C3 3_666 . . . 176.65(14) ?
    Cu1 O1 C1 C2 . . . . -178.04(16) ?
    Cu2 O1 C1 C2 . . . . 66.3(2) ?
    Cu4 O1 C1 C2 3_666 . . . -62.6(2) ?
    Cu1 O1 C1 C4 . . . . -59.2(2) ?
    Cu2 O1 C1 C4 . . . . -174.88(14) ?
    Cu4 O1 C1 C4 3_666 . . . 56.2(2) ?
    Cu3 O2 C5 C8 . . . . 50.8(2) ?
    Cu2 O2 C5 C8 . . . . 179.87(16) ?
    Cu3 O2 C5 C7 . . . . 169.91(15) ?
    Cu2 O2 C5 C7 . . . . -61.0(2) ?
    Cu3 O2 C5 C6 . . . . -72.9(5) ?
    Cu2 O2 C5 C6 . . . . 56.3(5) ?
    Cu3 O2 C5 C6A . . . . -57.9(10) ?
    Cu2 O2 C5 C6A . . . . 71.2(10) ?
    F1 C6 C5 O2 . . . . 42.4(6) ?
    F3 C6 C5 O2 . . . . 165.1(4) ?
    F2 C6 C5 O2 . . . . -75.6(5) ?
    F1 C6 C5 C8 . . . . -80.1(5) ?
    F3 C6 C5 C8 . . . . 42.6(5) ?
    F2 C6 C5 C8 . . . . 161.9(4) ?
    F1 C6 C5 C7 . . . . 161.7(4) ?
    F3 C6 C5 C7 . . . . -75.5(5) ?
    F2 C6 C5 C7 . . . . 43.7(4) ?
    F1A C6A C5 O2 . . . . 35.3(16) ?
    F3A C6A C5 O2 . . . . 159.3(10) ?
    F2A C6A C5 O2 . . . . -84.4(13) ?
    F1A C6A C5 C8 . . . . -79.1(14) ?
    F3A C6A C5 C8 . . . . 44.9(13) ?
    F2A C6A C5 C8 . . . . 161.2(11) ?
    F1A C6A C5 C7 . . . . 161.5(11) ?
    F3A C6A C5 C7 . . . . -74.5(14) ?
    F2A C6A C5 C7 . . . . 41.9(15) ?
    O2 C5 C7 F5 . . . . 168.0(2) ?
    C8 C5 C7 F5 . . . . -72.7(3) ?
    C6 C5 C7 F5 . . . . 46.9(4) ?
    C6A C5 C7 F5 . . . . 42.5(9) ?
    O2 C5 C7 F4 . . . . 46.1(3) ?
    C8 C5 C7 F4 . . . . 165.4(2) ?
    C6 C5 C7 F4 . . . . -74.9(4) ?
    C6A C5 C7 F4 . . . . -79.4(9) ?
    O2 C5 C7 F6 . . . . -72.5(2) ?
    C8 C5 C7 F6 . . . . 46.8(3) ?
    C6 C5 C7 F6 . . . . 166.4(3) ?
    C6A C5 C7 F6 . . . . 162.0(9) ?
    O2 C5 C8 F8 . . . . 41.7(3) ?
    C7 C5 C8 F8 . . . . -77.8(3) ?
    C6 C5 C8 F8 . . . . 165.9(4) ?
    C6A C5 C8 F8 . . . . 155.1(10) ?
    O2 C5 C8 F7 . . . . 163.5(2) ?
    C7 C5 C8 F7 . . . . 44.0(3) ?
    C6 C5 C8 F7 . . . . -72.3(4) ?
    C6A C5 C8 F7 . . . . -83.1(10) ?
    O2 C5 C8 F9 . . . . -76.8(3) ?
    C7 C5 C8 F9 . . . . 163.7(2) ?
    C6 C5 C8 F9 . . . . 47.4(4) ?
    C6A C5 C8 F9 . . . . 36.6(10) ?
    Cu3 O3 C9 C11 . . . . -176.25(15) ?
    Cu4 O3 C9 C11 . . . . 54.9(2) ?
    Cu3 O3 C9 C12 . . . . 62.5(2) ?
    Cu4 O3 C9 C12 . . . . -66.3(2) ?
    Cu3 O3 C9 C10 . . . . -57.8(2) ?
    Cu4 O3 C9 C10 . . . . 173.43(17) ?
    O3 C9 C10 F11 . . . . -38.9(3) ?
    C11 C9 C10 F11 . . . . 80.2(3) ?
    C12 C9 C10 F11 . . . . -160.7(2) ?
    O3 C9 C10 F12 . . . . -164.0(2) ?
    C11 C9 C10 F12 . . . . -44.9(3) ?
    C12 C9 C10 F12 . . . . 74.2(3) ?
    O3 C9 C10 F10 . . . . 78.5(3) ?
    C11 C9 C10 F10 . . . . -162.4(2) ?
    C12 C9 C10 F10 . . . . -43.3(3) ?
    O3 C9 C11 F15 . . . . -44.5(3) ?
    C12 C9 C11 F15 . . . . 77.9(3) ?
    C10 C9 C11 F15 . . . . -163.5(2) ?
    O3 C9 C11 F14 . . . . -167.8(2) ?
    C12 C9 C11 F14 . . . . -45.5(3) ?
    C10 C9 C11 F14 . . . . 73.2(3) ?
    O3 C9 C11 F13 . . . . 73.6(2) ?
    C12 C9 C11 F13 . . . . -164.1(2) ?
    C10 C9 C11 F13 . . . . -45.4(3) ?
    O3 C9 C12 F17 . . . . -39.8(3) ?
    C11 C9 C12 F17 . . . . -161.0(2) ?
    C10 C9 C12 F17 . . . . 80.7(3) ?
    O3 C9 C12 F18 . . . . -164.2(2) ?
    C11 C9 C12 F18 . . . . 74.7(3) ?
    C10 C9 C12 F18 . . . . -43.7(3) ?
    O3 C9 C12 F16 . . . . 79.1(3) ?
    C11 C9 C12 F16 . . . . -42.0(3) ?
    C10 C9 C12 F16 . . . . -160.4(2) ?
    Cu1 O4 C13 C14 . . . . -178.10(16) ?
    Cu4 O4 C13 C14 . . . . -65.7(2) ?
    Cu2 O4 C13 C14 3_666 . . . 59.7(2) ?
    Cu1 O4 C13 C16 . . . . -57.5(2) ?
    Cu4 O4 C13 C16 . . . . 54.9(2) ?
    Cu2 O4 C13 C16 3_666 . . . -179.71(14) ?
    Cu1 O4 C13 C15 . . . . 62.1(2) ?
    Cu4 O4 C13 C15 . . . . 174.48(14) ?
    Cu2 O4 C13 C15 3_666 . . . -60.1(2) ?
loop_
    _geom_hbond_atom_site_label_D
    _geom_hbond_atom_site_label_H
    _geom_hbond_atom_site_label_A
    _geom_hbond_site_symmetry_A
    _geom_hbond_distance_DH
    _geom_hbond_distance_HA
    _geom_hbond_distance_DA
    _geom_hbond_angle_DHA
    _geom_hbond_publ_flag
    C3 H3A F2 . 0.98 2.51 3.457(7) 163.8 yes
    C3 H3A F2A . 0.98 2.56 3.539(18) 172.5 yes
    C14 H14A F15 . 0.98 2.63 3.571(3) 161.7 yes
    C14 H14B F4 3_666 0.98 2.58 3.554(4) 173.0 yes
    C15 H15A O2 3_666 0.98 2.58 3.438(3) 146.3 yes
    C15 H15C F3A 2 0.98 2.64 3.581(18) 161.0 yes
    C16 H16A F16 . 0.98 2.57 3.536(3) 170.0 yes
_shelx_space_group_comment
;
The symmetry employed for this shelxl refinement is uniquely defined
by the following loop, which should always be used as a source of
symmetry information in preference to the above space-group names.
They are only intended as comments.
;
_shelx_estimated_absorpt_T_min     ?
_shelx_estimated_absorpt_T_max     ?
_shelx_hkl_file
;
   2   0   0   37.24    0.67
  -2   0   0   35.82    0.64
   3   0   0    0.38    0.07
  -3   0   0    0.22    0.05
   4   0   0   62.93    1.20
  -4   0   0   65.09    1.14
  -5   0   0    0.08    0.06
   5   0   0    0.03    0.08
   6   0   0  186.15    3.28
  -6   0   0  188.48    3.18
   7   0   0    0.17    0.12
  -7   0   0    0.16    0.09
  -8   0   0    1.79    0.24
  -8   0   0    2.70    0.22
   8   0   0    2.40    0.25
  -9   0   0   -0.09    0.17
   9   0   0    0.49    0.18
  -9   0   0   -0.01    0.12
 -10   0   0   20.72    0.60
 -10   0   0   21.58    0.76
  10   0   0   21.16    0.74
 -11   0   0   -0.01    0.24
 -12   0   0    0.84    0.20
 -12   0   0    0.83    0.33
 -13   0   0    0.06    0.30
 -13   0   0   -0.12    0.18
 -14   0   0    0.24    0.21
 -14   0   0    0.39    0.36
 -15   0   0   -0.39    0.44
 -16   0   0    1.44    0.47
  -2  -1   0   80.21    1.38
   2  -1   0   79.14    1.38
  -2  -1   0   80.50    1.33
   2   1   0   81.98    1.38
  -2   1   0   80.66    1.36
   3  -1   0   17.61    0.40
  -3  -1   0   17.84    0.35
  -3   1   0   17.55    0.37
   3   1   0   18.06    0.40
  -4  -1   0    2.34    0.12
   4  -1   0    2.17    0.15
   4   1   0    2.64    0.17
  -4   1   0    2.62    0.14
   5  -1   0   88.19    1.66
  -5  -1   0   89.55    1.65
  -5  -1   0   89.73    1.56
  -5   1   0   90.41    1.79
   5   1   0   90.10    1.66
   6  -1   0    9.42    0.36
  -6  -1   0    8.97    0.27
  -6  -1   0    8.99    0.36
   6   1   0    8.84    0.36
  -6   1   0    8.86    0.30
   7  -1   0   66.44    1.40
  -7  -1   0   69.98    1.42
  -7  -1   0   68.98    1.28
   7   1   0   68.71    1.41
  -7   1   0   69.39    1.31
  -8  -1   0   16.52    0.57
   8  -1   0   16.41    0.57
  -8  -1   0   15.93    0.45
   8   1   0   15.73    0.55
  -8   1   0   16.44    0.48
   9  -1   0    0.51    0.19
  -9  -1   0    0.27    0.13
  -9  -1   0    0.57    0.20
  -9   1   0    0.45    0.20
  -9   1   0    0.41    0.14
   9   1   0    0.53    0.20
 -10  -1   0    1.63    0.28
 -10  -1   0    2.09    0.23
  10  -1   0    2.38    0.30
 -10   1   0    1.68    0.20
 -10   1   0    1.71    0.30
  11  -1   0    8.29    0.55
 -11  -1   0    8.70    0.58
 -11  -1   0    8.81    0.38
 -11   1   0    8.91    0.58
 -11   1   0    8.80    0.42
 -12  -1   0    3.99    0.36
 -12  -1   0    3.32    0.42
 -12   1   0    3.53    0.44
 -12   1   0    3.65    0.34
 -13  -1   0    0.47    0.32
 -13  -1   0    0.25    0.18
 -13   1   0    1.00    0.23
 -13   1   0    0.35    0.32
 -14  -1   0    5.29    0.56
 -14   1   0    6.08    0.46
 -14   1   0    5.88    0.66
 -15  -1   0    0.25    0.41
 -15   1   0    1.80    0.77
 -16  -1   0    0.65    0.43
 -16   1   0    0.31    0.40
   1  -2   0   66.40    1.16
  -1   2   0   65.32    1.15
  -2  -2   0    0.28    0.06
   2  -2   0    0.48    0.06
  -2   2   0    0.35    0.05
  -3  -2   0   41.94    0.80
  -3  -2   0   42.63    0.73
   3  -2   0   42.14    0.81
  -3   2   0   41.91    0.78
  -4  -2   0   13.77    0.38
   4  -2   0   13.21    0.37
  -4  -2   0   12.77    0.28
   4   2   0   13.69    0.37
  -4   2   0   13.31    0.34
  -5  -2   0    2.62    0.13
   5  -2   0    2.41    0.20
  -5  -2   0    2.59    0.19
  -5   2   0    2.83    0.17
   5   2   0    2.50    0.19
   6  -2   0    0.38    0.12
  -6  -2   0    0.34    0.08
  -6  -2   0    0.24    0.12
  -6   2   0    0.33    0.10
   6   2   0    0.32    0.12
  -7  -2   0   59.26    1.29
   7  -2   0   56.84    1.24
  -7  -2   0   58.48    1.24
  -7   2   0   58.34    1.16
   7   2   0   58.04    1.24
  -8  -2   0   26.98    0.76
   8  -2   0   26.57    0.75
  -8  -2   0   25.50    0.60
  -8   2   0   27.30    0.68
  -9  -2   0    1.12    0.23
  -9  -2   0    1.11    0.15
   9  -2   0    1.27    0.23
  -9   2   0    1.25    0.19
 -10  -2   0   27.61    0.87
 -10  -2   0   27.49    0.67
  10  -2   0   26.68    0.86
 -10   2   0   28.77    0.89
 -10   2   0   26.90    0.83
 -11  -2   0    0.14    0.14
  11  -2   0   -0.05    0.22
 -11  -2   0    0.34    0.27
 -11   2   0    0.20    0.17
 -11   2   0    0.36    0.27
 -12  -2   0   21.09    0.87
 -12  -2   0   20.59    0.60
  12  -2   0   21.50    0.87
 -12   2   0   22.05    0.70
 -12   2   0   21.31    0.90
 -13  -2   0   18.62    0.64
 -13  -2   0   19.55    0.91
 -13   2   0   19.76    0.93
 -13   2   0   19.90    0.70
 -14  -2   0    0.01    0.32
 -14   2   0    0.41    0.25
 -14   2   0    0.12    0.33
 -15  -2   0    0.17    0.46
 -15   2   0    0.01    0.25
 -16  -2   0    0.22    0.44
 -16   2   0    0.49    0.43
   0  -3   0    0.08    0.04
   0   3   0    0.02    0.03
  -1  -3   0   83.50    1.41
   1  -3   0   84.17    1.42
  -1   3   0   84.15    1.41
   1   3   0   81.18    1.36
   2  -3   0   25.25    0.50
  -2  -3   0   24.63    0.49
  -2   3   0   24.61    0.49
  -3  -3   0    9.48    0.27
   3  -3   0    9.05    0.27
  -3   3   0    8.93    0.25
  -4  -3   0   95.98    1.72
   4  -3   0   95.03    1.73
  -4  -3   0   94.62    1.60
  -4   3   0   97.82    1.89
  -5  -3   0   53.30    0.96
  -5  -3   0   55.09    1.09
   5  -3   0   53.66    1.10
  -5   3   0   55.99    1.06
  -6  -3   0   40.90    0.91
   6  -3   0   40.94    0.93
  -6  -3   0   41.21    0.78
  -6   3   0   42.96    0.88
   7  -3   0   26.48    0.72
  -7  -3   0   26.68    0.71
  -7  -3   0   25.37    0.55
  -7   3   0   26.81    0.65
   8  -3   0    2.03    0.24
  -8  -3   0    2.19    0.25
  -8  -3   0    2.01    0.17
  -8   3   0    2.14    0.24
   9  -3   0    0.19    0.17
  -9  -3   0    0.01    0.10
  -9  -3   0    0.24    0.19
  -9   3   0    0.07    0.14
 -10  -3   0    0.33    0.13
  10  -3   0    0.26    0.21
 -10  -3   0    0.43    0.24
 -10   3   0    0.32    0.17
  11  -3   0   69.41    1.66
 -11  -3   0   69.39    1.66
 -11  -3   0   67.84    1.36
 -11   3   0   69.05    1.49
 -11   3   0   72.76    1.70
 -12  -3   0   17.20    0.81
  12  -3   0   17.65    0.79
 -12  -3   0   15.49    0.51
 -12   3   0   17.44    0.84
 -12   3   0   17.99    0.65
 -13  -3   0   14.38    0.80
  13  -3   0   13.65    0.76
 -13   3   0   13.69    0.60
 -13   3   0   13.31    0.81
 -14  -3   0    1.73    0.43
 -14   3   0    2.16    0.45
 -14   3   0    2.33    0.32
 -15  -3   0    1.53    0.72
 -15   3   0   -0.58    0.53
 -15   3   0    1.18    0.31
 -16  -3   0    1.41    0.47
 -16   3   0    1.63    0.48
   0  -4   0   15.26    0.33
   0   4   0   14.91    0.30
   1  -4   0   44.18    0.80
  -1  -4   0   44.18    0.81
  -1   4   0   43.45    0.79
   1   4   0   44.26    0.74
   2  -4   0    0.24    0.06
  -2  -4   0    0.16    0.06
  -2   4   0    0.18    0.05
  -3  -4   0   41.56    0.81
   3  -4   0   43.31    0.84
  -3   4   0   41.86    0.81
  -4  -4   0    0.61    0.10
   4  -4   0    0.56    0.11
  -4   4   0    0.47    0.10
   5  -4   0   16.25    0.47
  -5  -4   0   16.70    0.33
  -5  -4   0   17.20    0.47
  -5   4   0   16.71    0.45
  -6  -4   0  134.42    2.44
  -6  -4   0  134.40    2.26
   6  -4   0  135.15    2.46
  -6   4   0  136.59    2.40
  -7  -4   0    0.94    0.17
  -7  -4   0    1.61    0.13
   7  -4   0    1.37    0.20
  -7   4   0    1.32    0.17
  -8  -4   0    0.59    0.10
   8  -4   0    0.40    0.18
  -8  -4   0    0.73    0.18
  -8   4   0    0.72    0.17
   9  -4   0   20.83    0.72
  -9  -4   0   20.25    0.69
  -9  -4   0   19.03    0.48
  -9   4   0   21.44    0.72
  10  -4   0   34.11    0.99
 -10  -4   0   32.88    0.73
 -10  -4   0   34.08    0.99
 -10   4   0   33.81    0.88
 -11  -4   0    0.36    0.27
 -11  -4   0    0.15    0.14
  11  -4   0    0.31    0.24
 -11   4   0    0.06    0.20
  12  -4   0   75.84    1.82
 -12  -4   0   76.02    1.82
 -12  -4   0   71.58    1.42
 -12   4   0   71.20    1.62
 -12   4   0   78.30    1.86
  13  -4   0    2.65    0.42
 -13  -4   0    3.14    0.45
 -13   4   0    2.37    0.44
 -13   4   0    2.88    0.33
  14  -4   0    0.40    0.30
 -14  -4   0    0.17    0.36
 -14   4   0    0.32    0.36
 -14   4   0    0.15    0.24
 -15  -4   0    0.70    0.64
 -15   4   0    0.20    0.28
 -15   4   0    0.75    0.49
 -16  -4   0    0.52    0.45
 -16   4   0    0.43    0.41
   0  -5   0    0.00    0.05
   0   5   0    0.04    0.04
   1  -5   0    2.07    0.12
  -1  -5   0    2.02    0.13
   1   5   0    1.96    0.08
  -1   5   0    1.99    0.11
  -2  -5   0  136.15    2.33
   2  -5   0  138.61    2.34
  -2   5   0  135.95    2.33
   3  -5   0    0.16    0.09
  -3  -5   0    0.18    0.08
  -3   5   0    0.10    0.06
  -4  -5   0    3.30    0.20
   4  -5   0    4.09    0.22
  -4   5   0    2.89    0.19
   5  -5   0   67.67    1.32
  -5  -5   0   66.15    1.30
  -5   5   0   66.73    1.28
   6  -5   0    0.29    0.12
  -6  -5   0   -0.14    0.11
  -6   5   0    0.05    0.11
  -7  -5   0    9.98    0.42
   7  -5   0    9.57    0.43
  -7   5   0    9.79    0.39
  -8  -5   0   13.55    0.53
  -8  -5   0   12.65    0.32
   8  -5   0   13.10    0.53
  -8   5   0   13.60    0.48
  -9  -5   0    0.27    0.09
   9  -5   0   -0.05    0.17
  -9  -5   0    0.25    0.20
  -9   5   0    0.07    0.14
  10  -5   0    1.44    0.28
 -10  -5   0    1.21    0.28
 -10   5   0    1.55    0.25
 -11  -5   0   80.53    1.79
  11  -5   0   76.96    1.79
 -11  -5   0   72.25    1.39
 -11   5   0   75.28    1.65
 -12  -5   0    0.55    0.33
  12  -5   0    0.59    0.29
 -12   5   0    0.61    0.25
  13  -5   0    5.94    0.59
 -13  -5   0    4.04    0.49
 -13   5   0    5.15    0.47
 -13   5   0    4.36    0.52
  14  -5   0    0.47    0.33
 -14  -5   0    0.50    0.37
 -14   5   0    0.66    0.27
 -14   5   0    0.75    0.39
 -15   5   0    1.63    0.33
 -15   5   0    1.40    0.46
 -16  -5   0    1.84    0.49
 -16   5   0    0.71    0.33
 -16   5   0    1.82    0.52
   0  -6   0   17.64    0.40
   0   6   0   17.02    0.36
  -1  -6   0  164.79    2.86
   1  -6   0  173.78    2.86
   1   6   0  168.19    2.79
  -1   6   0  169.83    2.84
  -2  -6   0    1.48    0.14
   2  -6   0    1.80    0.14
  -2   6   0    1.84    0.13
   2   6   0    1.85    0.07
  -3  -6   0   18.92    0.63
   3  -6   0   19.23    0.47
  -3   6   0   18.85    0.46
   4  -6   0    0.59    0.12
  -4  -6   0    0.29    0.10
  -4   6   0    0.44    0.10
   5  -6   0   80.95    1.55
  -5  -6   0   79.54    1.52
  -5   6   0   79.24    1.51
  -6  -6   0    0.59    0.14
   6  -6   0    0.50    0.14
  -6   6   0    0.59    0.12
  -7  -6   0   31.75    0.81
   7  -6   0   31.99    1.07
  -7   6   0   30.40    0.77
   8  -6   0    9.20    0.45
  -8  -6   0    9.22    0.46
  -8   6   0    9.23    0.44
  -9  -6   0   21.33    0.73
   9  -6   0   21.55    0.74
  -9   6   0   21.82    0.68
 -10  -6   0   36.29    1.05
  10  -6   0   36.74    1.07
 -10   6   0   37.72    0.98
 -11  -6   0    0.04    0.28
  11  -6   0    0.70    0.28
 -11   6   0    0.70    0.21
 -12  -6   0   12.35    0.72
  12  -6   0   12.29    0.71
 -12   6   0   11.79    0.60
  13  -6   0    2.71    0.42
 -13  -6   0    2.77    0.44
 -13   6   0    2.82    0.42
 -13   6   0    3.37    0.47
  14  -6   0    0.13    0.30
 -14  -6   0   -0.50    0.33
 -14   6   0    0.28    0.25
 -14   6   0    0.93    0.41
 -15  -6   0    0.38    0.57
  15  -6   0    0.50    0.33
 -15   6   0    0.23    0.38
 -15   6   0    0.57    0.30
 -16  -6   0    0.29    0.40
 -16   6   0   -0.11    0.34
 -16   6   0   -0.15    0.41
   0  -7   0    0.40    0.09
  -1  -7   0  395.78    6.51
   1  -7   0  395.07    6.50
   1   7   0  395.03    6.43
  -1   7   0  391.76    6.48
  -2  -7   0   32.86    0.69
   2  -7   0   32.30    0.74
  -2   7   0   32.61    0.67
   2   7   0   31.32    0.57
  -3  -7   0   45.06    0.92
   3  -7   0   46.69    0.93
  -3   7   0   45.48    0.91
  -4  -7   0    0.83    0.13
   4  -7   0    0.94    0.13
  -4   7   0    0.78    0.12
   5  -7   0    0.57    0.13
  -5  -7   0    0.45    0.13
  -5   7   0    0.64    0.13
  -6  -7   0    0.92    0.16
   6  -7   0    0.79    0.16
  -6   7   0    0.89    0.15
   7  -7   0   18.48    0.61
  -7  -7   0   18.29    0.59
  -7   7   0   18.93    0.57
   8  -7   0   54.74    1.29
  -8  -7   0   56.40    1.27
  -8   7   0   56.04    1.24
   9  -7   0   12.52    0.58
  -9  -7   0   12.92    0.58
  -9   7   0   11.73    0.52
  10  -7   0    0.01    0.20
 -10  -7   0   -0.30    0.23
 -10   7   0    0.21    0.18
 -11  -7   0    4.52    0.51
  11  -7   0    5.32    0.80
 -11   7   0    4.72    0.43
 -12  -7   0   -0.01    0.28
  12  -7   0    0.33    0.29
 -12   7   0    0.16    0.24
 -13  -7   0    1.17    0.36
  13  -7   0    1.61    0.36
 -13   7   0    1.12    0.30
  14  -7   0    0.72    0.32
 -14  -7   0    0.46    0.37
 -14   7   0   -0.30    0.30
 -14   7   0    0.37    0.25
  15  -7   0    0.33    0.35
 -15  -7   0    0.45    0.40
 -15   7   0    0.16    0.30
 -15   7   0   -0.29    0.38
 -16  -7   0    0.21    0.42
 -16   7   0   -0.37    0.43
 -16   7   0   -0.09    0.55
   0  -8   0  601.97    9.90
   0   8   0  607.30    9.85
  -1  -8   0  105.65    1.89
   1   8   0  106.10    1.80
  -2  -8   0   35.08    0.93
   2  -8   0   35.09    0.75
   2   8   0   37.25    0.65
  -2   8   0   35.49    0.74
  -3  -8   0   55.32    1.10
   3  -8   0   54.90    1.09
  -3   8   0   55.82    1.09
   4  -8   0   40.24    0.88
  -4  -8   0   39.66    0.86
  -4   8   0   39.65    0.86
  -5  -8   0   19.82    0.55
   5  -8   0   20.00    0.57
  -5   8   0   20.03    0.55
  -6  -8   0   32.69    0.81
   6  -8   0   32.96    0.83
  -6   8   0   32.98    0.80
  -7  -8   0    0.03    0.15
   7  -8   0    0.19    0.16
  -7   8   0    0.51    0.16
  -8  -8   0   -0.11    0.17
   8  -8   0    0.15    0.17
  -8   8   0    0.24    0.16
   9  -8   0    4.85    0.42
  -9  -8   0    5.99    0.45
  -9   8   0    5.03    0.38
  10  -8   0    1.82    0.31
 -10  -8   0    1.77    0.31
 -10   8   0    2.34    0.29
  11  -8   0    1.77    0.35
 -11  -8   0    1.70    0.35
 -11   8   0    1.48    0.29
  12  -8   0    0.44    0.29
 -12  -8   0    0.39    0.31
  13  -8   0    0.42    0.31
 -13  -8   0    0.72    0.36
 -13   8   0    0.42    0.28
 -14  -8   0    0.78    0.39
  14  -8   0    1.49    0.40
 -14   8   0    1.29    0.41
 -14   8   0    1.10    0.31
 -15  -8   0    0.38    0.38
  15  -8   0    0.66    0.37
 -15   8   0    0.75    0.41
 -15   8   0   -0.12    0.28
 -16  -8   0    1.27    0.46
 -16   8   0    0.14    0.41
 -16   8   0    0.09    0.32
   0   9   0    0.09    0.06
  -1  -9   0   76.98    1.44
   1  -9   0   75.85    1.43
  -1   9   0   76.14    1.39
   1   9   0   77.91    1.35
  -2  -9   0   20.75    0.53
   2  -9   0   21.22    0.52
   2   9   0   19.95    0.41
  -2   9   0   20.67    0.50
  -3  -9   0    1.90    0.19
   3  -9   0    1.98    0.19
  -3   9   0    1.83    0.17
   4  -9   0    3.74    0.24
  -4  -9   0    3.57    0.24
  -4   9   0    3.50    0.23
  -5  -9   0   46.85    1.02
   5  -9   0   46.85    1.04
  -5   9   0   47.14    1.02
  -6  -9   0   15.49    0.53
   6  -9   0   16.10    0.60
  -6   9   0   15.83    0.53
  -7  -9   0    8.00    0.66
   7  -9   0    8.04    0.42
  -7   9   0    7.82    0.40
   8  -9   0    5.79    0.42
  -8  -9   0    5.74    0.41
  -8   9   0    5.31    0.37
  -9  -9   0   11.16    0.56
   9  -9   0   11.01    0.57
  -9   9   0   11.08    0.53
  10  -9   0    8.31    0.56
 -10  -9   0    7.73    0.55
 -10   9   0    8.01    0.50
  11  -9   0    0.18    0.26
 -11  -9   0    0.43    0.30
 -11   9   0    0.38    0.23
 -12  -9   0    2.37    0.42
  12  -9   0    2.25    0.39
 -12   9   0    2.26    0.33
  13  -9   0    2.01    0.41
 -13  -9   0    1.79    0.42
 -13   9   0    2.66    0.40
 -14  -9   0   13.18    0.85
  14  -9   0   13.30    0.86
 -14   9   0   12.66    0.86
 -14   9   0   12.34    0.71
 -15  -9   0    0.47    0.42
  15  -9   0    0.17    0.33
 -15   9   0    0.60    0.41
 -15   9   0   -0.62    0.29
 -16  -9   0    0.44    0.46
  16  -9   0    0.69    0.38
 -16   9   0   -0.39    0.40
 -16   9   0   -0.11    0.30
   0 -10   0    0.79    0.12
   0  10   0    0.39    0.09
   1 -10   0    3.48    0.21
  -1 -10   0    3.63    0.23
   1  10   0    3.22    0.16
  -1  10   0    3.30    0.19
   2 -10   0    7.54    0.30
  -2 -10   0    8.25    0.33
  -2  10   0    7.16    0.28
   2  10   0    7.64    0.22
  -3 -10   0    0.51    0.13
   3 -10   0    0.57    0.12
  -3  10   0    0.30    0.10
  -4 -10   0    0.63    0.14
   4 -10   0    0.82    0.15
  -4  10   0    0.76    0.14
  -5 -10   0    0.82    0.16
   5 -10   0    0.92    0.17
  -5  10   0    1.01    0.17
   6 -10   0    1.49    0.22
  -6 -10   0    1.19    0.20
  -6  10   0    1.35    0.20
  -7 -10   0   12.07    0.51
   7 -10   0   12.42    0.53
  -7  10   0   12.68    0.50
   8 -10   0    2.05    0.29
  -8 -10   0    2.04    0.28
  -8  10   0    2.61    0.28
   9 -10   0    2.03    0.30
  -9 -10   0    1.71    0.28
  -9  10   0    1.68    0.27
  10 -10   0   28.05    0.96
 -10 -10   0   29.20    0.96
 -10  10   0   29.11    0.92
  11 -10   0    0.80    0.30
 -11 -10   0    1.09    0.45
 -11  10   0    0.58    0.30
  12 -10   0    3.61    0.47
 -12 -10   0    3.55    0.44
 -12  10   0    2.94    0.39
 -13 -10   0   30.22    1.12
  13 -10   0   28.93    1.11
 -13  10   0   27.49    1.02
 -14 -10   0    2.95    0.52
  15 -10   0   -0.22    0.33
 -15 -10   0    0.00    0.44
 -15  10   0    0.44    0.40
 -15  10   0   -0.20    0.52
  16 -10   0    0.22    0.37
 -16 -10   0   -0.18    0.45
 -16  10   0    0.72    0.43
 -16  10   0   -0.44    0.33
   0 -11   0    0.17    0.10
   0  11   0    0.15    0.07
   1 -11   0    2.14    0.19
  -1 -11   0    2.12    0.21
  -1  11   0    2.17    0.17
   1  11   0    2.08    0.15
  -2 -11   0   10.30    0.38
   2 -11   0   10.88    0.37
  -2  11   0   10.97    0.36
   2  11   0   10.72    0.28
  -3 -11   0    1.02    0.16
   3 -11   0    0.78    0.14
   3  11   0    0.84    0.08
  -3  11   0    0.61    0.13
  -4 -11   0   60.06    1.26
   4 -11   0   61.04    1.26
  -4  11   0   59.88    1.24
  -5 -11   0   28.58    0.75
   5 -11   0   28.32    0.76
  -5  11   0   28.49    1.02
   6 -11   0   12.49    0.51
  -6 -11   0   13.09    0.51
  -6  11   0   12.68    0.49
  -7 -11   0    6.85    0.42
   7 -11   0    6.38    0.42
  -7  11   0    5.91    0.38
  -8 -11   0    5.71    0.43
   8 -11   0    5.94    0.44
  -8  11   0    5.42    0.40
   9 -11   0   27.92    0.91
  -9 -11   0   27.79    0.89
  -9  11   0   27.60    0.87
 -10 -11   0   15.04    0.72
  10 -11   0   16.20    0.85
 -10  11   0   15.93    0.70
 -11 -11   0   25.26    1.21
  11 -11   0   25.38    0.97
 -11  11   0   25.41    0.89
  12 -11   0    7.96    0.67
 -12 -11   0    6.12    0.63
 -12  11   0    6.03    0.55
  13 -11   0    3.34    0.49
 -13 -11   0    2.48    0.46
 -13  11   0    3.76    0.45
  14 -11   0    9.96    0.93
 -14 -11   0    8.76    0.82
 -14  11   0    9.21    0.67
 -15 -11   0    0.97    0.47
  15 -11   0    1.38    0.41
 -15  11   0    1.57    0.46
 -15  11   0    0.60    0.35
   0 -12   0   20.44    0.56
   0  12   0   20.89    0.50
  -1 -12   0    0.58    0.15
   1 -12   0    0.63    0.13
  -1  12   0    0.62    0.11
   1  12   0    0.63    0.10
   2 -12   0    1.51    0.17
  -2 -12   0    1.65    0.19
   2  12   0    1.67    0.13
  -2  12   0    1.67    0.17
  -3 -12   0   14.70    0.49
   3 -12   0   14.76    0.48
   3  12   0   14.42    0.34
  -3  12   0   14.40    0.46
   4 -12   0    1.43    0.19
  -4 -12   0    1.23    0.20
  -4  12   0    1.15    0.18
   5 -12   0    3.01    0.43
  -5 -12   0    2.55    0.26
  -5  12   0    2.72    0.28
  -6 -12   0   34.02    1.25
   6 -12   0   34.15    0.90
  -6  12   0   33.33    0.88
  -7 -12   0    8.78    0.47
   7 -12   0    8.63    0.48
  -7  12   0    8.21    0.44
  -8 -12   0   10.16    0.55
   8 -12   0   10.37    0.55
  -8  12   0   11.32    0.53
   9 -12   0   25.47    0.88
  -9 -12   0   25.59    0.87
  -9  12   0   24.17    0.83
 -10 -12   0   24.91    0.91
  10 -12   0   25.00    0.97
 -10  12   0   25.61    0.95
 -11 -12   0    1.68    0.36
  11 -12   0    1.73    0.36
 -11  12   0    1.67    0.33
  12 -12   0    9.50    0.72
 -12 -12   0   12.25    0.77
 -12  12   0   11.14    0.67
  13 -12   0   10.65    0.78
 -13 -12   0   11.63    0.83
 -13  12   0   13.02    0.75
  14 -12   0   -0.24    0.33
 -14 -12   0   -0.02    0.40
 -14  12   0   -0.04    0.28
  15 -12   0    0.04    0.38
 -15 -12   0    0.98    0.47
 -15  12   0   -0.39    0.31
 -15  12   0   -0.14    0.37
   0 -13   0    0.06    0.12
   0  13   0    0.02    0.09
  -1 -13   0    9.23    0.38
   1 -13   0    8.85    0.37
   1  13   0    9.26    0.30
  -1  13   0    9.07    0.33
  -2 -13   0   68.96    1.40
   2 -13   0   68.23    1.38
   2  13   0   68.91    1.29
  -2  13   0   67.79    1.35
  -3 -13   0   48.45    1.08
   3 -13   0   47.79    1.06
   3  13   0   46.48    0.88
  -3  13   0   46.67    1.03
   4 -13   0    9.05    0.40
  -4 -13   0    9.20    0.43
  -4  13   0    7.85    0.45
   5 -13   0    0.92    0.19
  -5 -13   0    0.64    0.19
  -5  13   0    0.80    0.18
   6 -13   0    1.44    0.24
  -6 -13   0    1.56    0.25
  -6  13   0    1.35    0.23
  -7 -13   0   17.59    0.65
   7 -13   0   17.37    0.65
  -7  13   0   17.31    0.64
  -8 -13   0   11.17    0.56
   8 -13   0   10.15    0.57
  -8  13   0   11.26    0.56
  -9 -13   0   -0.26    0.24
   9 -13   0   -0.14    0.23
  -9  13   0    0.12    0.22
 -10 -13   0   13.93    0.72
  10 -13   0   13.86    0.72
 -10  13   0   14.28    0.68
 -11 -13   0   31.22    1.10
  11 -13   0   29.80    1.07
 -11  13   0   29.32    1.02
 -12 -13   0    0.68    0.39
  12 -13   0    0.97    0.34
 -12  13   0    0.63    0.30
  13 -13   0    1.53    0.41
 -13 -13   0    0.83    0.39
 -13  13   0    1.28    0.35
  14 -13   0    0.26    0.36
 -15 -13   0   -0.17    0.45
  15 -13   0    0.14    0.39
 -15  13   0   -0.74    0.31
   0 -14   0    0.60    0.16
   0  14   0    0.99    0.14
  -1 -14   0  134.60    2.50
   1 -14   0  135.25    2.50
  -1  14   0  136.76    2.45
   1  14   0  139.17    2.40
   2 -14   0   73.78    1.49
  -2 -14   0   74.96    1.51
   2  14   0   71.80    1.35
  -2  14   0   74.33    1.46
   3 -14   0    2.00    0.22
  -3 -14   0    1.85    0.23
  -3  14   0    2.36    0.25
   3  14   0    2.15    0.16
   4 -14   0   43.37    1.08
  -4 -14   0   45.14    1.07
  -4  14   0   45.21    1.04
  -5 -14   0   13.71    0.86
   5 -14   0   13.02    0.52
  -5  14   0   12.54    0.51
  -6 -14   0   15.62    0.61
   6 -14   0   15.94    0.61
  -6  14   0   16.22    0.60
   7 -14   0   13.98    0.61
  -7 -14   0   13.08    0.60
  -7  14   0   13.93    0.58
   8 -14   0    0.45    0.24
  -8 -14   0    0.71    0.27
  -8  14   0    0.47    0.22
   9 -14   0   13.80    0.72
  -9 -14   0   15.26    0.70
  -9  14   0   14.69    0.74
  10 -14   0    3.09    0.41
 -10 -14   0    2.49    0.40
 -10  14   0    2.27    0.35
  11 -14   0    1.34    0.35
 -11 -14   0    1.35    0.39
 -11  14   0    1.31    0.33
  12 -14   0    6.98    0.66
 -12 -14   0    6.74    0.69
 -12  14   0    8.09    0.62
 -13 -14   0   -0.60    0.37
  13 -14   0    0.23    0.40
 -13  14   0   -0.33    0.28
  14 -14   0    0.46    0.35
 -14 -14   0    0.07    0.45
 -14  14   0    0.87    0.36
  15 -14   0    0.15    0.39
 -15 -14   0    0.18    0.44
 -15  14   0   -0.78    0.32
   0 -15   0   -0.11    0.14
   0  15   0    0.04    0.11
  -1 -15   0   64.41    1.35
   1 -15   0   63.81    1.34
  -1  15   0   62.41    1.28
   1  15   0   64.19    1.24
  -2 -15   0  110.18    2.14
   2 -15   0  109.40    2.12
  -2  15   0  112.87    2.10
   2  15   0  113.29    1.99
  -3 -15   0   38.06    0.96
   3  15   0   38.48    0.77
  -3  15   0   37.97    0.91
  -4 -15   0    6.10    0.40
   4 -15   0    6.07    0.39
  -4  15   0    5.92    0.36
   5 -15   0   17.16    0.62
  -5 -15   0   17.63    0.63
  -5  15   0   17.25    0.61
   6 -15   0    0.63    0.21
  -6 -15   0    1.00    0.23
  -6  15   0    0.66    0.20
   7 -15   0    2.86    0.33
  -7 -15   0    3.08    0.34
  -7  15   0    3.49    0.38
   8 -15   0   19.99    0.77
  -8 -15   0   19.20    0.76
  -8  15   0   21.13    0.77
   9 -15   0   -0.02    0.29
  -9 -15   0    0.19    0.27
  -9  15   0    0.21    0.24
 -10 -15   0    0.09    0.46
  10 -15   0    0.72    0.30
 -10  15   0   -0.01    0.24
 -11 -15   0    0.27    0.33
  11 -15   0    0.38    0.30
 -11  15   0   -0.13    0.26
  12 -15   0    0.66    0.34
 -12 -15   0   -0.01    0.37
 -12  15   0    0.55    0.31
  13 -15   0    0.39    0.41
 -13 -15   0    0.75    0.44
 -13  15   0    0.47    0.36
 -14 -15   0    0.54    0.46
  14 -15   0    0.65    0.36
 -14  15   0   -0.46    0.32
 -15 -15   0   -0.32    0.45
  15 -15   0   -0.17    0.36
 -15  15   0    0.65    0.38
   0 -16   0   70.11    1.49
   0  16   0   73.37    1.42
   1 -16   0   40.63    0.99
  -1 -16   0   40.89    1.00
   1  16   0   40.75    0.88
  -1  16   0   42.16    0.94
  -2 -16   0   11.67    0.48
   2  16   0   11.26    0.37
   3 -16   0   15.28    0.57
  -3 -16   0   15.40    0.60
  -3  16   0   17.25    0.56
   3  16   0   16.14    0.51
  -4 -16   0   64.67    1.44
   4 -16   0   64.89    1.42
  -4  16   0   65.33    1.41
   5 -16   0   27.30    0.83
  -5 -16   0   28.23    0.85
  -5  16   0   28.38    0.82
  -6 -16   0   16.62    0.67
   6 -16   0   17.15    0.66
  -6  16   0   16.42    0.64
  -7 -16   0    0.35    0.25
   7 -16   0    0.23    0.21
  -7  16   0    0.30    0.22
   8 -16   0    0.23    0.24
  -8 -16   0    0.31    0.27
  -8  16   0    0.26    0.26
   9 -16   0    2.29    0.36
  -9 -16   0    2.75    0.38
  -9  16   0    2.62    0.38
  10 -16   0   -0.01    0.28
 -10 -16   0   -0.04    0.33
 -10  16   0   -0.10    0.26
 -11 -16   0    0.32    0.35
  11 -16   0    0.34    0.31
 -11  16   0    0.38    0.27
 -12 -16   0    0.86    0.40
  12 -16   0    1.38    0.37
 -12  16   0    0.65    0.33
 -13 -16   0    0.64    0.39
  13 -16   0    0.24    0.35
 -13  16   0   -0.19    0.33
 -14 -16   0   -0.39    0.42
  14 -16   0    0.74    0.40
 -14  16   0    0.79    0.36
   0  17   0    0.31    0.14
  -1 -17   0   67.22    1.85
   1 -17   0   67.73    1.49
  -1  17   0   69.57    1.42
   1  17   0   68.73    1.35
  -2 -17   0   17.85    0.93
   2 -17   0   17.94    0.61
   2  17   0   16.97    0.48
  -2  17   0   16.94    0.56
   3 -17   0    1.90    0.25
  -3 -17   0    1.63    0.25
  -3  17   0    1.91    0.25
   3  17   0    2.01    0.18
  -4 -17   0    3.57    0.39
   4 -17   0    4.01    0.36
  -4  17   0    3.43    0.33
   5 -17   0   30.23    0.90
  -5 -17   0   31.08    0.91
  -5  17   0   31.02    0.88
   6 -17   0    1.83    0.30
  -6 -17   0    1.48    0.28
  -6  17   0    1.34    0.26
  -7 -17   0    0.69    0.27
   7 -17   0    0.87    0.26
  -7  17   0    0.37    0.22
  -8 -17   0    0.60    0.29
  -8  17   0    0.07    0.22
  -9 -17   0   13.20    0.75
   9 -17   0   11.15    0.67
  -9  17   0   12.51    0.67
 -10 -17   0   -0.09    0.32
  10 -17   0   -0.07    0.27
 -10  17   0    0.32    0.29
 -11 -17   0   -0.02    0.36
  11 -17   0    0.46    0.32
 -11  17   0    0.76    0.31
 -12 -17   0    2.94    0.48
  12 -17   0    2.95    0.46
 -12  17   0    3.33    0.46
  13 -17   0    0.17    0.34
 -13  17   0   -0.28    0.34
  14 -17   0    7.67    0.81
 -14 -17   0    8.52    0.83
 -14  17   0    8.42    0.75
   0 -18   0   35.70    0.94
   0  18   0   36.00    0.86
   1 -18   0    3.37    0.34
  -1 -18   0    3.23    0.33
   1  18   0    3.25    0.26
  -1  18   0    3.82    0.31
  -2 -18   0    6.78    0.42
   2 -18   0    6.25    0.41
   2  18   0    6.66    0.30
  -2  18   0    6.62    0.38
   3 -18   0    2.13    0.27
  -3 -18   0    1.93    0.28
  -3  18   0    2.12    0.25
   3  18   0    2.12    0.20
  -4 -18   0    0.73    0.23
   4 -18   0    1.04    0.24
  -4  18   0    1.42    0.24
  -5 -18   0    1.35    0.27
   5 -18   0    0.97    0.26
  -5  18   0    1.20    0.25
  -6 -18   0    0.56    0.25
   6 -18   0    0.60    0.25
  -6  18   0    0.69    0.24
  -7 -18   0   12.85    0.67
   7 -18   0   13.44    0.67
  -7  18   0   12.96    1.04
   8 -18   0   19.91    0.83
  -8 -18   0   20.33    0.84
  -8  18   0   19.67    0.80
  -9 -18   0    1.25    0.38
   9 -18   0    0.95    0.32
  -9  18   0    1.23    0.32
 -10 -18   0    1.58    0.39
  10 -18   0    1.47    0.36
 -10  18   0    1.95    0.38
 -11 -18   0    0.47    0.37
  11 -18   0    0.41    0.29
 -11  18   0    0.54    0.33
  12 -18   0    0.46    0.41
 -12 -18   0    0.26    0.39
 -12  18   0    0.88    0.52
  13 -18   0   12.08    0.85
 -13 -18   0   13.87    0.90
 -13  18   0   14.86    0.89
  14 -18   0    8.99    0.85
 -14 -18   0    9.48    0.90
 -14  18   0    9.33    0.80
   0 -19   0    0.13    0.18
  -1 -19   0    4.34    0.39
   1 -19   0    4.37    0.38
  -1  19   0    4.56    0.34
   1  19   0    4.51    0.29
   2 -19   0    3.04    0.32
  -2 -19   0    3.28    0.36
  -2  19   0    2.77    0.28
   2  19   0    2.90    0.25
   3 -19   0    0.06    0.18
  -3 -19   0    0.01    0.19
   3  19   0   -0.12    0.10
  -3  19   0    0.25    0.17
   4 -19   0   14.46    0.60
  -4 -19   0   13.78    0.61
  -4  19   0   14.34    0.58
  -5 -19   0    1.34    0.29
   5 -19   0    1.53    0.28
  -5  19   0    1.59    0.27
   6 -19   0    5.16    0.49
  -6 -19   0    5.68    0.51
  -6  19   0    5.81    0.48
   7 -19   0   24.63    1.35
  -7 -19   0   22.27    0.87
  -7  19   0   23.77    0.85
   8 -19   0    0.09    0.26
  -8 -19   0   -0.05    0.31
  -8  19   0    0.08    0.25
   9 -19   0    6.30    0.60
  -9 -19   0    7.43    0.66
  -9  19   0    6.78    0.59
  10 -19   0    2.51    0.42
 -10 -19   0    2.60    0.45
 -10  19   0    2.31    0.39
 -11 -19   0    0.70    0.38
  11 -19   0    0.82    0.36
 -11  19   0    1.30    0.35
  12 -19   0    2.67    0.47
 -12 -19   0    1.13    0.44
 -12  19   0    2.13    0.44
  13 -19   0    5.00    0.59
 -13 -19   0    5.32    0.66
 -13  19   0    5.24    0.58
   0 -20   0    5.04    0.40
   0  20   0    4.85    0.34
   1 -20   0    0.13    0.19
  -1 -20   0    0.32    0.21
   1  20   0    0.10    0.14
  -1  20   0   -0.02    0.15
   2 -20   0    0.99    0.24
  -2 -20   0    0.68    0.22
   2  20   0    0.81    0.17
  -2  20   0    0.54    0.19
   3 -20   0    8.14    0.51
  -3 -20   0    7.86    0.49
   3  20   0    7.32    0.33
  -3  20   0    7.37    0.46
  -4 -20   0    1.83    0.30
   4 -20   0    2.00    0.30
  -4  20   0    1.49    0.27
  -5 -20   0    0.78    0.27
   5 -20   0    1.08    0.28
  -5  20   0    0.75    0.24
  -6 -20   0   17.94    0.77
   6 -20   0   17.56    0.76
  -6  20   0   17.57    0.74
   7 -20   0    2.83    0.38
  -7 -20   0    3.06    0.41
  -7  20   0    2.58    0.36
   8 -20   0   14.75    0.76
  -8 -20   0   15.45    0.90
  -8  20   0   15.91    0.75
   9 -20   0    8.29    0.65
  -9 -20   0    8.51    0.71
  -9  20   0    9.68    0.65
 -10 -20   0    0.80    0.37
  10 -20   0    0.62    0.33
 -10  20   0    0.75    0.35
 -11 -20   0    0.32    0.37
  11 -20   0    0.99    0.60
 -11  20   0    0.74    0.45
 -12 -20   0    3.48    0.87
  12 -20   0    4.13    0.54
 -12  20   0    4.45    0.56
  13 -20   0    2.29    0.52
 -13 -20   0    2.07    0.52
 -13  20   0    3.33    0.51
   0 -21   0    0.21    0.20
   0  21   0    0.07    0.16
  -1 -21   0    0.36    0.22
   1 -21   0    0.37    0.23
   1  21   0    0.37    0.19
  -1  21   0    0.45    0.19
   2 -21   0    0.30    0.22
  -2 -21   0    0.36    0.22
  -2  21   0    0.10    0.18
   2  21   0    0.03    0.16
   3 -21   0   10.78    0.56
  -3 -21   0    9.73    0.57
  -3  21   0   10.76    0.54
   3  21   0   10.43    0.40
  -4 -21   0    4.47    0.47
   4 -21   0    4.19    0.46
   4  21   0    3.61    0.23
  -4  21   0    3.77    0.41
  -5 -21   0   -0.17    0.25
   5 -21   0    0.56    0.25
   6 -21   0    0.77    0.29
  -6 -21   0    0.65    0.30
  -6  21   0    0.25    0.24
   7 -21   0   19.15    0.82
  -7 -21   0   18.56    0.91
  -7  21   0   17.48    0.78
   8 -21   0    5.53    0.58
  -8 -21   0    4.90    0.51
  -8  21   0    5.10    0.50
  -9 -21   0    0.31    0.32
   9 -21   0   -0.02    0.28
  -9  21   0    0.00    0.26
 -10 -21   0    7.72    0.69
  10 -21   0    8.52    0.73
 -10  21   0    8.59    0.67
 -11 -21   0    3.49    0.51
  11 -21   0    3.61    0.51
 -11  21   0    4.07    0.54
 -12 -21   0    0.40    0.42
  12 -21   0    0.31    0.34
 -12  21   0   -0.17    0.33
   0 -22   0    0.56    0.23
   0  22   0    0.86    0.20
  -1 -22   0    3.72    0.38
   1 -22   0    3.92    0.44
   1  22   0    4.46    0.34
  -1  22   0    3.61    0.35
  -2 -22   0   12.56    0.61
   2 -22   0   13.30    0.63
   2  22   0   12.87    0.48
  -2  22   0   13.46    0.59
  -3 -22   0    6.83    0.53
   3 -22   0    5.95    0.49
  -3  22   0    6.72    0.46
   3  22   0    5.37    0.32
   4 -22   0   16.19    0.71
  -4 -22   0   15.86    0.73
  -4  22   0   16.60    0.75
   5 -22   0    0.15    0.33
  -5 -22   0    0.17    0.28
  -5  22   0   -0.27    0.21
   6 -22   0    2.07    0.36
  -6 -22   0    2.37    0.39
  -6  22   0    1.74    0.33
  -7 -22   0    2.76    0.41
   7 -22   0    3.01    0.41
  -7  22   0    2.97    0.42
   8 -22   0   -0.02    0.27
  -8 -22   0   -0.17    0.28
  -8  22   0    0.66    0.27
   9 -22   0    2.78    0.44
  -9 -22   0    2.99    0.47
  -9  22   0    3.78    0.48
  10 -22   0    0.36    0.40
 -10 -22   0    0.01    0.37
 -10  22   0   -0.01    0.32
 -11 -22   0   -0.70    0.36
  11 -22   0    0.11    0.33
 -11  22   0    0.38    0.34
 -12 -22   0    0.11    0.43
  12 -22   0    0.16    0.36
 -12  22   0    0.77    0.41
   0 -23   0    0.28    0.24
   0  23   0    0.16    0.19
   1 -23   0    6.87    0.50
  -1 -23   0    6.76    0.52
   1  23   0    7.21    0.42
  -1  23   0    6.92    0.44
   2 -23   0   14.90    0.68
  -2 -23   0   14.62    0.70
   2  23   0   14.56    0.63
  -2  23   0   15.29    0.64
  -3 -23   0   28.24    0.93
   3 -23   0   26.74    0.92
  -3  23   0   26.00    0.88
   3  23   0   26.32    0.70
  -4 -23   0    0.49    0.29
   4 -23   0    0.19    0.41
  -4  23   0   -0.01    0.23
  -5 -23   0    1.73    0.35
   5 -23   0    2.11    0.36
  -5  23   0    1.32    0.31
  -6 -23   0   -0.06    0.27
   6 -23   0    0.14    0.26
  -6  23   0   -0.01    0.23
  -7 -23   0    1.05    0.34
   7 -23   0    1.92    0.35
  -7  23   0    1.09    0.33
   8 -23   0    2.26    0.40
  -8 -23   0    2.33    0.41
  -8  23   0    2.65    0.43
   9 -23   0    0.27    0.31
  -9 -23   0    0.97    0.35
  -9  23   0    0.35    0.40
 -10 -23   0   -0.97    0.33
  10 -23   0    0.12    0.33
 -10  23   0    0.42    0.31
 -11 -23   0    0.34    0.40
  11 -23   0   -0.13    0.30
 -11  23   0    0.42    0.36
 -12  23   0   -0.14    0.36
   0 -24   0   16.05    0.72
   0  24   0   16.21    0.63
   1 -24   0    1.82    0.34
  -1 -24   0    1.89    0.33
  -1  24   0    1.53    0.27
   1  24   0    1.47    0.24
  -2 -24   0    9.65    0.60
   2 -24   0    8.90    0.61
   2  24   0    8.30    0.43
  -2  24   0    9.90    0.55
  -3 -24   0    1.18    0.31
   3 -24   0    0.70    0.31
  -3  24   0    0.43    0.26
   3  24   0    0.64    0.20
  -4 -24   0   14.65    0.77
   4 -24   0   13.58    0.71
  -4  24   0   13.33    0.66
  -5 -24   0    0.13    0.26
   5 -24   0    0.21    0.27
  -5  24   0    0.12    0.27
  -6 -24   0    3.06    0.39
   6 -24   0    3.04    0.42
  -6  24   0    2.43    0.39
  -7 -24   0    1.77    0.38
   7 -24   0    2.74    0.41
  -7  24   0    2.26    0.39
  -8 -24   0    1.15    0.36
   8 -24   0    1.25    0.36
  -8  24   0    1.69    0.36
  -9 -24   0   -0.10    0.34
  -9  24   0    0.87    0.36
 -10 -24   0   -0.94    0.34
  10 -24   0    0.07    0.34
 -10  24   0    0.11    0.30
  11 -24   0    2.32    0.45
 -11 -24   0    2.84    0.48
 -11  24   0    2.82    0.50
   0 -25   0    0.47    0.51
   0  25   0    0.25    0.22
  -1 -25   0    3.35    0.55
   1 -25   0    2.50    0.49
   1  25   0    3.09    0.32
  -1  25   0    2.81    0.34
  -2 -25   0    5.78    0.77
   2 -25   0    6.12    0.56
   2  25   0    5.82    0.39
  -3 -25   0    4.30    0.51
   3 -25   0    3.01    0.40
  -3  25   0    3.00    0.38
  -4 -25   0    0.88    0.29
   4 -25   0    0.51    0.30
  -4  25   0   -0.06    0.25
   5 -25   0    2.63    0.41
  -5 -25   0    2.68    0.40
  -5  25   0    2.58    0.36
   6 -25   0    0.42    0.31
  -6 -25   0    0.13    0.31
  -6  25   0   -0.03    0.27
  -7 -25   0    3.02    0.43
   7 -25   0    2.66    0.42
  -7  25   0    2.06    0.37
  -8 -25   0    1.42    0.40
   8 -25   0    2.11    0.41
  -8  25   0    1.76    0.46
   9 -25   0    3.77    0.53
  -9 -25   0    3.47    0.47
  -9  25   0    4.70    0.53
  10 -25   0    1.02    0.40
 -10 -25   0    0.41    0.40
 -10  25   0    1.05    0.37
   0 -26   0    0.03    0.26
   0  26   0   -0.29    0.22
  -1 -26   0    1.56    0.32
   1 -26   0    1.49    0.34
  -1  26   0    1.39    0.39
   1  26   0    1.03    0.27
   2 -26   0    0.42    0.30
  -2 -26   0    0.17    0.27
  -2  26   0    0.45    0.26
   2  26   0    0.25    0.21
  -3 -26   0    0.66    0.29
   3 -26   0    0.04    0.28
  -3  26   0   -0.22    0.25
  -4 -26   0    0.40    0.28
   4 -26   0   -0.30    0.27
  -4  26   0   -0.08    0.24
  -5 -26   0    0.32    0.30
   5 -26   0    0.26    0.30
  -5  26   0   -0.01    0.26
  -6 -26   0    0.38    0.31
   6 -26   0    0.38    0.33
  -6  26   0    0.56    0.29
   7 -26   0   -0.15    0.32
  -7 -26   0    0.13    0.33
  -8 -26   0    9.98    0.73
   8 -26   0   11.50    0.79
  -8  26   0   10.49    0.72
   9 -26   0   -0.81    0.32
  -9  26   0    0.52    0.33
 -10 -26   0   -1.02    0.35
  10 -26   0    0.44    0.40
 -10  26   0    0.32    0.35
   0 -27   0    0.42    0.30
   0  27   0    0.16    0.26
   1 -27   0    4.63    0.51
  -1 -27   0    4.04    0.43
  -1  27   0    3.53    0.40
   1  27   0    3.93    0.42
  -2 -27   0   -0.11    0.28
   2 -27   0    0.10    0.29
  -2  27   0   -0.15    0.25
   2  27   0    0.63    0.23
   3 -27   0    0.09    0.29
  -3 -27   0    0.27    0.30
  -3  27   0    0.04    0.27
   4 -27   0    2.00    0.38
  -4 -27   0    1.36    0.33
  -4  27   0    1.80    0.36
   5 -27   0   -0.45    0.27
  -5 -27   0    0.53    0.30
  -5  27   0    0.37    0.27
   6 -27   0   -0.02    0.32
  -6 -27   0    0.59    0.31
  -6  27   0    0.15    0.29
  -7 -27   0    7.32    0.69
  -7  27   0    7.08    0.65
  -8 -27   0   -0.69    0.35
   8 -27   0    0.20    0.37
  -8  27   0    0.24    0.31
  -9 -27   0    4.96    0.55
   9 -27   0    6.10    0.64
  -9  27   0    7.33    0.69
   0 -28   0    1.93    0.38
   0  28   0    1.43    0.30
   1 -28   0    0.24    0.30
  -1 -28   0    0.98    0.32
  -1  28   0    0.05    0.25
   1  28   0    0.54    0.27
   2 -28   0    0.55    0.30
  -2 -28   0    0.50    0.31
  -2  28   0    1.07    0.31
   3 -28   0    0.21    0.31
  -3 -28   0    0.83    0.31
  -3  28   0    0.68    0.31
  -4 -28   0    0.25    0.31
   4 -28   0    0.82    0.33
  -4  28   0    0.26    0.30
   5 -28   0    4.12    0.49
  -5 -28   0    3.69    0.46
  -5  28   0    3.18    0.43
  -6 -28   0    0.85    0.38
  -6  28   0    1.79    0.39
   7 -28   0    0.43    0.35
  -7 -28   0   -0.09    0.33
  -7  28   0    0.36    0.31
   8 -28   0    6.75    0.74
  -8 -28   0    7.79    0.69
  -8  28   0    6.23    0.65
   0 -29   0    0.17    0.29
   0  29   0   -0.06    0.27
   1 -29   0    0.43    0.31
  -1 -29   0   -0.34    0.29
  -1  29   0   -0.07    0.26
   2 -29   0    1.36    0.36
  -2 -29   0    1.74    0.36
  -2  29   0    1.84    0.37
   3 -29   0    6.09    0.61
  -3 -29   0    5.59    0.60
  -3  29   0    4.94    0.55
   4 -29   0    3.65    0.46
  -4 -29   0    5.50    0.61
  -4  29   0    5.04    0.53
  -5 -29   0   -0.31    0.31
  -5  29   0    0.40    0.33
  -6 -29   0    1.43    0.40
   6 -29   0    1.56    0.43
  -6  29   0    2.01    0.40
  -7 -29   0    3.55    0.48
   7 -29   0    3.33    0.48
  -7  29   0    3.60    0.49
   0 -30   0    2.56    0.40
   0  30   0    4.32    0.46
  -1 -30   0   -0.02    0.33
   1 -30   0    0.92    0.33
  -1  30   0    0.14    0.29
   2 -30   0    5.14    0.52
  -2 -30   0    5.06    0.53
  -2  30   0    4.79    0.50
   3 -30   0    0.49    0.35
  -3 -30   0    0.10    0.33
  -3  30   0    0.34    0.32
  -4 -30   0   12.32    0.73
   4 -30   0   12.56    0.86
  -4  30   0   14.33    0.81
   5 -30   0    3.90    0.50
  -5  30   0    4.49    0.52
  -6 -30   0    1.03    0.39
   6 -30   0    1.41    0.40
  -6  30   0    1.25    0.39
   0 -31   0    0.03    0.37
   0  31   0   -0.11    0.55
  -1 -31   0    0.16    0.34
  -1  31   0   -0.53    0.28
  -2 -31   0    1.50    0.47
   2 -31   0    1.40    0.46
  -2  31   0    1.55    0.39
   3 -31   0   25.83    1.03
  -3  31   0   25.39    1.05
   4 -31   0   -0.08    0.33
  -4 -31   0    0.59    0.37
  -4  31   0   -0.22    0.30
  -5 -31   0    1.33    0.39
   5 -31   0    0.91    0.38
  -5  31   0    1.45    0.40
   0 -32   0    0.04    0.32
  -1 -32   0    0.98    0.36
   1 -32   0   -0.20    0.33
  -1  32   0    0.30    0.37
   2 -32   0    4.12    0.51
  -2 -32   0    4.08    0.49
  -2  32   0    4.13    0.50
   3 -32   0    0.50    0.36
  -3 -32   0    0.59    0.39
  -3  32   0    0.45    0.34
 -17   0   1    8.06    0.87
 -16   0   1    0.59    0.42
 -15   0   1    8.97    0.78
 -14   0   1    0.37    0.32
 -14   0   1   -0.47    0.19
 -13   0   1    0.80    0.33
 -13   0   1    0.73    0.21
 -12   0   1   -0.23    0.39
 -12   0   1   -0.07    0.16
 -11   0   1    5.35    0.50
 -11   0   1    4.92    0.44
  11   0  -1    4.70    0.45
 -10   0   1   -0.23    0.14
 -10   0   1    0.22    0.21
  10   0  -1    0.02    0.18
  -9   0   1   27.23    0.79
  -9   0   1   26.92    0.67
   9   0  -1   25.90    0.77
   8   0  -1    0.01    0.17
  -8   0   1   -0.08    0.10
   7   0  -1    6.52    0.32
  -7   0   1    7.48    0.27
   6   0  -1   -0.13    0.08
  -6   0   1    0.05    0.07
   5   0  -1    2.24    0.14
  -5   0   1    2.27    0.14
   5   0  -1    2.33    0.18
   4   0  -1    0.06    0.11
   4   0  -1    0.01    0.05
   3   0  -1   54.48    0.99
   3   0  -1   55.03    0.96
   2   0  -1    0.16    0.05
   2   0  -1    0.16    0.04
  -1   0  -1 1000.00   19.42
  -2   0  -1    0.11    0.05
   2   0   1    0.05    0.05
  -2   0  -1    0.01    0.04
   3   0   1   81.75    1.46
  -3   0  -1   82.01    1.41
  -4   0  -1    0.08    0.06
   4   0   1    0.25    0.08
   5   0   1   56.93    1.13
  -5   0  -1   55.22    1.04
  -6   0  -1    0.04    0.08
   6   0   1   -0.08    0.11
  -6   0  -1    0.04    0.11
  -7   0  -1  305.28    5.23
  -7   0  -1  301.81    5.09
   7   0   1  303.93    5.23
  -8   0  -1    0.26    0.12
  -8   0  -1   -0.30    0.16
   8   0   1   -0.16    0.14
   9   0   1   19.04    0.67
  -9   0  -1   18.78    0.54
  -9   0  -1   18.12    0.67
 -10   0  -1    0.00    0.13
 -10   0  -1   -0.12    0.21
 -11   0  -1    4.22    0.49
 -11   0  -1    4.10    0.47
 -12   0  -1   -0.13    0.16
 -12   0  -1   -0.28    0.29
 -13   0  -1    1.71    0.25
 -13   0  -1    1.55    0.40
 -14   0  -1   -0.32    0.35
 -14   0  -1    0.34    0.23
 -15   0  -1    0.17    0.50
 -16   0  -1   -0.32    0.38
 -17  -1   1    1.00    0.48
 -17   1   1    0.14    0.45
 -16  -1   1   13.48    0.99
 -16   1   1   13.05    0.97
 -15  -1   1   -0.26    0.35
 -15   1   1    0.32    0.35
 -14  -1   1    0.81    0.23
 -14  -1   1    0.92    0.36
 -14   1   1    1.05    0.26
 -14   1   1    0.97    0.37
 -13  -1   1    8.76    0.43
 -13  -1   1   11.46    0.72
 -13   1   1   11.25    0.72
 -13   1   1   11.02    0.51
  12  -1  -1    1.54    0.36
 -12  -1   1    1.85    0.25
 -12   1   1    1.60    0.38
 -12   1   1    2.10    0.25
  11  -1  -1    0.07    0.21
 -11  -1   1    0.43    0.25
 -11  -1   1    0.11    0.15
 -11   1   1    0.20    0.25
 -11   1   1    0.30    0.17
 -10  -1   1    0.07    0.13
  10  -1  -1    0.24    0.20
 -10  -1   1    0.11    0.20
 -10   1   1    0.16    0.20
 -10   1   1    0.08    0.15
  10   1  -1    0.12    0.19
  -9  -1   1    2.84    0.30
   9  -1  -1    2.95    0.33
  -9  -1   1    3.06    0.24
   9   1  -1    2.62    0.28
  -9   1   1    2.74    0.26
   8  -1  -1    0.69    0.16
  -8  -1   1    0.61    0.13
  -8   1   1    0.50    0.13
  -7  -1   1   28.83    0.63
   7  -1  -1   28.52    0.74
  -7   1   1   29.19    0.66
   7   1  -1   28.22    0.72
   6  -1  -1    0.37    0.11
  -6  -1   1    0.48    0.09
   6   1  -1    0.60    0.12
  -6   1   1    0.38    0.10
   5  -1  -1    9.56    0.33
  -5  -1   1   10.43    0.27
  -5   1   1   11.59    0.44
   5   1  -1   10.34    0.28
   5   1  -1   10.00    0.33
   4  -1  -1    9.27    0.26
   4  -1  -1    8.71    0.32
   4   1  -1    9.21    0.24
   4   1  -1    9.13    0.29
   3  -1  -1   20.47    0.44
   3  -1  -1   20.44    0.42
   3   1  -1   20.51    0.40
   3   1  -1   20.10    0.43
   2  -1  -1    3.10    0.12
   2  -1  -1    3.14    0.12
   2   1  -1    3.25    0.12
   2   1  -1    3.26    0.10
   1   1  -1  115.80    3.43
  -1  -1  -1   77.67    3.26
  -1   1  -1   76.41    3.27
   2  -1   1   55.10    0.98
  -2  -1  -1   54.43    0.98
  -2  -1  -1   54.57    0.93
  -2   1  -1   54.91    0.96
  -3  -1  -1    1.41    0.09
   3  -1   1    1.28    0.11
  -3   1  -1    1.26    0.10
  -4  -1  -1   24.66    0.56
  -4  -1  -1   24.59    0.49
   4  -1   1   23.75    0.56
   4   1   1   24.25    0.56
  -4   1  -1   24.56    0.52
  -5  -1  -1   26.00    0.64
   5  -1   1   25.91    0.64
  -5  -1  -1   27.10    0.55
   5   1   1   27.15    0.64
  -5   1  -1   27.70    0.64
  -6  -1  -1  266.31    4.55
   6  -1   1  261.93    4.55
   6   1   1  264.77    4.55
  -6   1  -1  266.49    4.45
  -7  -1  -1   36.46    0.76
   7  -1   1   35.83    0.89
  -7  -1  -1   35.51    0.89
   7   1   1   36.53    0.89
  -7   1  -1   36.03    0.79
  -8  -1  -1   45.50    0.92
  -8  -1  -1   43.50    1.06
   8  -1   1   43.53    1.07
  -8   1  -1   44.68    1.08
   8   1   1   43.37    1.06
  -8   1  -1   43.84    0.95
  -9  -1  -1    0.01    0.19
  -9  -1  -1    0.07    0.11
   9  -1   1    0.10    0.16
  -9   1  -1    0.05    0.13
  -9   1  -1   -0.09    0.17
 -10  -1  -1    8.65    0.53
  10  -1   1    7.93    0.50
 -10  -1  -1    8.39    0.36
 -10   1  -1    8.78    0.52
 -10   1  -1    8.21    0.39
 -11  -1  -1   -0.20    0.13
 -11  -1  -1   -0.07    0.24
 -11   1  -1    0.51    0.18
 -11   1  -1   -0.10    0.24
 -12  -1  -1    1.29    0.22
 -12  -1  -1    0.86    0.33
 -12   1  -1    0.54    0.20
 -12   1  -1    0.96    0.35
 -13  -1  -1   12.35    0.50
 -13  -1  -1   12.56    0.80
 -13   1  -1   11.91    0.78
 -13   1  -1   12.55    0.56
 -14  -1  -1    0.47    0.38
 -14   1  -1   -0.05    0.34
 -14   1  -1    0.26    0.23
 -15  -1  -1    1.94    0.56
 -15   1  -1    1.91    0.56
 -16  -1  -1    1.94    0.52
 -16   1  -1    1.00    0.49
 -17  -2   1    0.03    0.43
 -17   2   1    0.12    0.42
 -16  -2   1   -0.04    0.41
 -16   2   1    0.51    0.41
 -15  -2   1    4.58    0.58
 -15   2   1    5.36    0.60
 -15   2   1    4.46    0.46
 -14  -2   1    2.94    0.47
 -14   2   1    3.18    0.34
 -14   2   1    4.05    0.51
 -13  -2   1    0.94    0.35
  13  -2  -1    0.95    0.29
 -13  -2   1    1.18    0.21
 -13   2   1    1.13    0.26
 -13   2   1    1.40    0.37
 -12  -2   1   12.48    0.45
  12  -2  -1   13.29    0.69
 -12   2   1   13.02    0.54
 -12   2   1   13.01    0.73
  11  -2  -1    9.15    0.56
 -11  -2   1   10.40    0.59
 -11  -2   1    9.61    0.39
 -11   2   1   10.26    0.60
 -11   2   1    9.95    0.47
 -10  -2   1    0.23    0.13
  10  -2  -1    0.18    0.19
 -10  -2   1    0.12    0.21
 -10   2   1   -0.09    0.26
  -9  -2   1    0.66    0.13
  -9  -2   1    1.01    0.21
   9  -2  -1    0.69    0.19
   9   2  -1    0.99    0.20
  -9   2   1    0.49    0.17
  -8  -2   1    1.32    0.14
   8  -2  -1    1.13    0.19
  -8  -2   1    1.35    0.34
  -8   2   1    0.78    0.15
  -7  -2   1    6.37    0.33
   7  -2  -1    6.26    0.34
  -7  -2   1    7.21    0.29
  -7   2   1    6.83    0.29
   7   2  -1    6.33    0.32
   6  -2  -1   62.98    1.28
  -6  -2   1   63.90    1.15
  -6  -2   1   64.29    1.26
   6   2  -1   63.72    1.26
  -6   2   1   62.76    1.21
   5  -2  -1   83.57    1.59
  -5  -2   1   85.34    1.58
   5  -2  -1   87.94    1.55
  -5  -2   1   85.02    1.48
   5   2  -1   86.56    1.49
   5   2  -1   85.09    1.58
  -5   2   1   87.64    1.54
  -4  -2   1   72.63    1.34
   4  -2  -1   72.63    1.35
   4  -2  -1   74.66    1.33
  -4   2   1   73.99    1.32
   4   2  -1   73.43    1.36
   4   2  -1   74.88    1.27
   3  -2  -1  183.82    3.14
  -3  -2   1  186.90    3.12
   3  -2  -1  188.23    3.13
   3   2  -1  189.68    3.13
   3   2  -1  187.76    3.07
   2  -2  -1    2.51    0.12
   2  -2  -1    2.51    0.12
   2   2  -1    2.46    0.08
   2   2  -1    2.97    0.11
   1  -2  -1    1.13    0.07
   1  -2  -1    1.26    0.08
   1   2  -1    1.24    0.06
   0   2  -1   60.52    3.00
   1  -2   1   43.16    0.74
  -1  -2  -1   42.05    0.72
  -1  -2  -1   41.61    0.76
  -1   2  -1   42.64    0.75
  -2  -2  -1   26.42    0.47
   2  -2   1   26.88    0.53
  -2  -2  -1   26.20    0.53
  -2   2  -1   26.59    0.52
   3  -2   1   17.77    0.42
  -3  -2  -1   17.94    0.35
  -3  -2  -1   17.60    0.42
  -3   2  -1   18.17    0.40
  -4  -2  -1    0.66    0.11
  -4  -2  -1    0.86    0.09
   4  -2   1    0.55    0.10
  -4   2  -1    0.66    0.09
  -5  -2  -1    7.16    0.30
  -5  -2  -1    6.72    0.21
   5  -2   1    6.82    0.29
  -5   2  -1    6.93    0.26
  -6  -2  -1    3.24    0.17
  -6  -2  -1    2.52    0.24
   6  -2   1    2.94    0.25
  -6   2  -1    3.12    0.20
  -7  -2  -1   71.18    1.31
   7  -2   1   69.57    1.46
  -7  -2  -1   70.30    1.46
  -7   2  -1   71.64    1.37
  -8  -2  -1   40.02    1.00
  -8  -2  -1   39.22    0.82
   8  -2   1   38.41    0.99
  -8   2  -1   40.52    0.90
   9  -2   1    0.23    0.18
  -9  -2  -1    0.69    0.22
  -9  -2  -1    0.30    0.11
  -9   2  -1    0.33    0.14
  -9   2  -1    0.07    0.18
 -10  -2  -1    0.17    0.22
 -10  -2  -1    0.08    0.12
  10  -2   1   -0.10    0.18
 -10   2  -1    0.20    0.16
 -10   2  -1    0.27    0.22
  11  -2   1   12.58    0.66
 -11  -2  -1   13.86    0.69
 -11  -2  -1   12.94    0.46
 -11   2  -1   13.47    0.68
 -11   2  -1   13.68    0.53
 -12  -2  -1    3.23    0.44
 -12  -2  -1    2.75    0.28
 -12   2  -1    3.33    0.36
 -12   2  -1    3.68    0.46
 -13  -2  -1    4.61    0.37
 -13  -2  -1    5.11    0.54
 -13   2  -1    4.70    0.54
 -13   2  -1    5.48    0.43
 -14  -2  -1    7.70    0.73
 -14   2  -1    8.10    0.51
 -14   2  -1    7.76    0.75
 -15  -2  -1    0.64    0.50
 -15   2  -1   -0.38    0.38
 -15   2  -1   -0.15    0.39
 -16  -2  -1    0.54    0.43
 -16   2  -1    0.78    0.44
 -16  -3   1    1.87    0.49
 -16   3   1    2.19    0.49
 -15  -3   1    0.48    0.37
 -15   3   1    1.10    0.30
 -15   3   1   -0.27    0.39
  14  -3  -1    0.37    0.29
 -14  -3   1   -0.12    0.31
 -14   3   1    0.39    0.26
 -14   3   1    0.56    0.34
 -13  -3   1    5.99    0.35
  13  -3  -1    6.56    0.59
 -13  -3   1    6.49    0.63
 -13   3   1    5.22    0.52
 -13   3   1    6.05    0.46
 -12  -3   1   29.78    0.73
  12  -3  -1   28.69    1.02
 -12  -3   1   30.50    1.60
 -12   3   1   30.25    0.87
 -12   3   1   32.17    1.07
  11  -3  -1    1.40    0.30
 -11  -3   1    1.50    0.18
 -11  -3   1    2.01    0.32
 -11   3   1    2.12    0.26
  10  -3  -1   45.55    1.18
 -10  -3   1   45.12    0.95
 -10  -3   1   45.68    1.17
 -10   3   1   45.73    1.07
   9  -3  -1    5.77    0.40
  -9  -3   1    5.52    0.38
  -9  -3   1    5.24    0.25
  -9   3   1    5.22    0.33
   8  -3  -1    3.62    0.32
  -8  -3   1    3.44    0.45
  -8  -3   1    3.58    0.20
  -8   3   1    3.68    0.27
  -7  -3   1   43.33    0.82
   7  -3  -1   41.72    0.98
  -7  -3   1   42.50    0.97
  -7   3   1   43.24    0.92
   6  -3  -1  108.77    2.03
  -6  -3   1  109.64    1.87
  -6  -3   1  108.73    2.00
   6   3  -1  109.24    2.01
  -6   3   1  110.13    1.97
  -5  -3   1   22.93    0.56
  -5  -3   1   23.12    0.46
   5  -3  -1   22.07    0.57
   5  -3  -1   23.47    0.55
   5   3  -1   23.41    0.56
   5   3  -1   23.81    0.46
  -5   3   1   23.52    0.54
  -4  -3   1  425.19    7.05
   4  -3  -1  425.89    7.10
   4  -3  -1  420.37    7.05
  -4   3   1  434.90    7.24
   4   3  -1  428.57    6.94
   3  -3  -1  107.67    1.83
   3  -3  -1  105.75    1.85
  -3  -3   1  104.39    1.82
   3   3  -1  106.00    1.75
   2  -3  -1   37.18    0.71
  -2  -3   1   36.43    0.67
   2  -3  -1   38.35    0.70
   2   3  -1   37.23    0.64
  -1  -3   1  115.81    1.96
   1  -3  -1  122.70    1.99
   1  -3  -1  119.06    2.00
   1   3  -1  117.36    1.96
   0  -3  -1   10.26    0.26
   0  -3  -1   10.82    0.22
   0  -3   1   11.04    0.22
   0   3  -1   10.72    0.23
  -1  -3  -1   55.19    0.92
  -1  -3  -1   54.46    0.98
   1  -3   1   56.01    0.96
  -1   3  -1   54.49    0.97
  -2  -3  -1   13.40    0.33
   2  -3   1   13.59    0.32
  -2   3  -1   13.12    0.31
  -3  -3  -1   13.55    0.27
   3  -3   1   13.50    0.35
  -3  -3  -1   14.12    0.36
  -3   3  -1   13.44    0.34
   4  -3   1   62.42    1.19
  -4  -3  -1   62.37    1.19
  -4  -3  -1   62.64    1.07
  -4   3  -1   62.14    1.16
   5  -3   1    1.69    0.19
  -5  -3  -1    2.09    0.20
  -5  -3  -1    1.70    0.11
  -5   3  -1    1.78    0.17
  -6  -3  -1   15.33    0.36
  -6  -3  -1   15.62    0.49
   6  -3   1   15.70    0.49
  -6   3  -1   15.43    0.45
   7  -3   1   15.09    0.52
  -7  -3  -1   15.12    0.52
  -7  -3  -1   14.51    0.38
  -7   3  -1   15.61    0.47
  -8  -3  -1    0.86    0.20
  -8  -3  -1    0.71    0.12
   8  -3   1    0.58    0.18
  -8   3  -1    0.67    0.16
  -9  -3  -1    3.80    0.38
  -9  -3  -1    3.68    0.22
   9  -3   1    3.32    0.37
  -9   3  -1    3.19    0.28
  10  -3   1   10.02    0.56
 -10  -3  -1    9.86    0.36
 -10  -3  -1   10.29    0.56
 -10   3  -1    9.34    0.45
 -10   3  -1    9.58    0.56
 -11  -3  -1    5.73    0.54
 -11  -3  -1    4.55    0.28
  11  -3   1    5.80    0.49
 -11   3  -1    4.90    0.39
 -11   3  -1    5.38    0.54
  12  -3   1   28.77    1.02
 -12  -3  -1   29.65    1.06
 -12  -3  -1   28.63    0.72
 -12   3  -1   29.81    0.87
 -12   3  -1   30.36    1.07
 -13  -3  -1    6.51    0.67
 -13   3  -1    6.12    0.67
 -13   3  -1    7.33    0.48
 -14  -3  -1   -0.01    0.36
 -14   3  -1    0.10    0.35
 -15  -3  -1    0.96    0.46
 -15   3  -1    0.35    0.40
 -15   3  -1    0.39    0.29
 -16  -3  -1    0.52    0.44
 -16   3  -1   -0.11    0.44
 -16  -4   1    0.33    0.39
 -16   4   1   -0.29    0.39
 -16   4   1   -0.68    0.31
 -15  -4   1    2.98    0.49
 -14  -4   1    0.23    0.32
  14  -4  -1    0.01    0.28
 -14   4   1    0.21    0.32
 -14   4   1   -0.05    0.26
  13  -4  -1    2.99    0.43
 -13  -4   1    2.20    0.40
 -13   4   1    2.27    0.43
 -13   4   1    2.43    0.32
  12  -4  -1    6.37    0.54
 -12  -4   1    6.80    0.82
 -12  -4   1    6.12    0.30
 -12   4   1    7.33    0.47
 -11  -4   1   88.23    1.67
 -11  -4   1   93.74    2.00
  11  -4  -1   90.16    2.00
 -11   4   1   89.56    1.86
  10  -4  -1    0.50    0.22
 -10  -4   1    0.37    0.22
 -10  -4   1    0.69    0.14
 -10   4   1    0.57    0.19
  -9  -4   1   22.16    0.53
   9  -4  -1   24.24    0.76
  -9  -4   1   24.13    0.74
  -9   4   1   22.94    0.82
   8  -4  -1   12.98    0.51
  -8  -4   1   12.77    0.34
  -8   4   1   12.47    0.45
   7  -4  -1   44.47    1.02
  -7  -4   1   43.61    0.83
  -7  -4   1   45.09    1.00
  -7   4   1   44.39    0.96
   6  -4  -1    5.32    0.29
  -6  -4   1    4.88    0.27
  -6  -4   1    5.16    0.17
  -6   4   1    4.99    0.26
  -5  -4   1  296.48    5.04
  -5  -4   1  299.16    4.90
   5  -4  -1  305.66    5.04
   5  -4  -1  295.65    5.07
   5   4  -1  298.36    4.90
  -5   4   1  306.77    5.03
   4  -4  -1   53.92    1.03
  -4  -4   1   53.91    1.21
   4  -4  -1   53.51    1.05
  -4   4   1   52.56    1.02
   4   4  -1   53.42    0.91
   3  -4  -1    3.23    0.16
   3  -4  -1    3.29    0.18
  -3  -4   1    2.95    0.14
   2  -4  -1    0.39    0.07
  -2  -4   1    0.26    0.05
   2  -4  -1    0.37    0.07
   2   4  -1    0.35    0.04
   1  -4  -1   49.86    0.88
  -1  -4   1   48.84    0.86
   1  -4  -1   49.12    0.90
   1   4  -1   47.72    0.84
   0  -4   1    1.09    0.08
   0  -4  -1    1.45    0.12
   0   4  -1    1.20    0.08
   1  -4   1   27.09    0.52
  -1  -4  -1   28.41    0.57
  -1  -4  -1   27.56    0.48
  -1   4  -1   27.38    0.54
   2  -4   1   17.43    0.39
  -2  -4  -1   16.32    0.39
  -2   4  -1   17.03    0.39
   3  -4   1    6.98    0.29
  -3  -4  -1    6.17    0.29
  -3   4  -1    6.85    0.28
  -4  -4  -1    0.20    0.10
   4  -4   1    0.25    0.10
  -4   4  -1    0.21    0.09
  -5  -4  -1    1.68    0.10
  -5  -4  -1    1.90    0.20
   5  -4   1    2.58    0.21
  -5   4  -1    1.72    0.17
  -6  -4  -1    1.92    0.20
   6  -4   1    2.39    0.24
  -6  -4  -1    1.64    0.12
  -6   4  -1    1.81    0.19
   7  -4   1   12.04    0.51
  -7  -4  -1   11.26    0.30
  -7  -4  -1   11.92    0.46
  -7   4  -1   11.78    0.42
  -8  -4  -1    7.80    0.42
   8  -4   1    8.29    0.43
  -8  -4  -1    7.78    0.27
  -8   4  -1    8.51    0.38
   9  -4   1    0.28    0.18
  -9  -4  -1    0.18    0.19
  -9  -4  -1    0.02    0.09
  -9   4  -1    0.22    0.16
 -10  -4  -1    5.44    0.48
 -10  -4  -1    5.31    0.27
  10  -4   1    5.81    0.48
 -10   4  -1    6.01    0.38
  11  -4   1   37.05    1.12
 -11  -4  -1   38.35    1.15
 -11  -4  -1   33.49    0.79
 -11   4  -1   38.35    1.14
 -11   4  -1   36.93    0.98
 -12  -4  -1    3.61    0.27
 -12  -4  -1    3.51    0.44
  12  -4   1    5.07    0.55
 -12   4  -1    3.71    0.46
 -12   4  -1    3.60    0.36
  13  -4   1   11.19    0.73
 -13  -4  -1   11.65    0.78
 -13   4  -1   12.11    0.60
 -13   4  -1   11.96    0.79
 -14  -4  -1    0.72    0.39
 -14   4  -1   -0.16    0.27
 -14   4  -1    0.00    0.36
 -15  -4  -1    0.43    0.42
 -15   4  -1   -0.38    0.27
 -15   4  -1    0.13    0.39
 -16  -4  -1    4.13    0.64
 -16   4  -1    4.65    0.65
 -16  -5   1    1.35    0.44
 -16   5   1   -0.12    0.40
 -16   5   1    0.31    0.31
  15  -5  -1   -0.01    0.46
 -15  -5   1   -0.11    0.35
 -15   5   1    0.78    0.28
 -15   5   1    0.08    0.53
 -14  -5   1    2.39    0.43
  14  -5  -1    2.35    0.39
 -14   5   1    1.38    0.42
 -14   5   1    2.53    0.35
 -13  -5   1   -0.09    0.29
  13  -5  -1    0.29    0.30
 -13   5   1    0.25    0.23
 -13   5   1    0.11    0.32
 -12  -5   1   17.24    1.01
  12  -5  -1   16.84    0.79
 -12   5   1   18.40    0.70
  11  -5  -1    0.37    0.24
 -11  -5   1    0.30    0.12
 -11  -5   1    0.13    0.27
 -11   5   1    0.13    0.19
 -10  -5   1   13.25    0.43
 -10  -5   1   13.71    0.61
  10  -5  -1   13.72    0.61
 -10   5   1   13.18    0.54
  -9  -5   1    7.43    0.44
  -9  -5   1    7.38    0.26
   9  -5  -1    7.66    0.46
  -9   5   1    8.31    0.40
   8  -5  -1    7.93    0.42
  -8  -5   1    7.15    0.60
  -8  -5   1    7.15    0.23
  -8   5   1    7.90    0.37
   7  -5  -1    0.86    0.17
  -7  -5   1    0.70    0.16
  -7  -5   1    0.76    0.08
  -7   5   1    0.79    0.15
  -6  -5   1  141.29    2.54
   6  -5  -1  141.55    2.58
  -6   5   1  142.99    2.52
   5  -5  -1  104.71    1.94
  -5  -5   1  105.11    1.91
  -5   5   1  106.70    1.91
  -4  -5   1  375.35    6.27
   4  -5  -1  373.21    6.23
   4  -5  -1  376.54    6.21
  -4   5   1  372.07    6.20
   3  -5  -1   29.57    0.65
  -3  -5   1   29.07    0.60
   3  -5  -1   30.61    0.64
  -3   5   1   29.62    0.67
   2  -5  -1   13.00    0.33
  -2  -5   1   12.75    0.30
   2  -5  -1   12.96    0.32
   2   5  -1   12.33    0.25
   1  -5  -1    1.55    0.11
   1  -5  -1    1.51    0.12
  -1  -5   1    1.48    0.10
   1   5  -1    1.53    0.08
   0  -5  -1   30.24    0.62
   0  -5  -1   30.30    0.57
   0  -5   1   30.88    0.58
   0   5  -1   30.99    0.58
  -1  -5  -1    5.79    0.15
   1  -5   1    6.16    0.19
  -1  -5  -1    5.94    0.22
  -1   5  -1    5.90    0.19
   2  -5   1   11.55    0.30
  -2  -5  -1   11.17    0.31
  -2   5  -1   10.95    0.30
  -3  -5  -1   19.16    0.47
   3  -5   1   19.02    0.47
  -3   5  -1   19.26    0.46
  -4  -5  -1    2.21    0.19
   4  -5   1    2.32    0.19
  -4   5  -1    1.82    0.17
   5  -5   1    1.10    0.15
  -5  -5  -1    1.32    0.16
  -5   5  -1    1.00    0.14
  -6  -5  -1    4.72    0.30
   6  -5   1    4.34    0.29
  -6   5  -1    4.93    0.26
  -7  -5  -1   37.58    0.71
  -7  -5  -1   38.23    0.94
  -7   5  -1   38.53    0.89
  -8  -5  -1    6.92    0.23
  -8  -5  -1    7.21    0.43
   8  -5   1    7.60    0.42
  -8   5  -1    7.79    0.45
  -9  -5  -1   29.81    0.88
  -9  -5  -1   28.25    0.61
   9  -5   1   30.55    0.89
  -9   5  -1   29.65    0.80
 -10  -5  -1    0.22    0.24
  10  -5   1   -0.05    0.20
 -10   5  -1    0.11    0.16
  11  -5   1    0.28    0.30
 -11  -5  -1    0.00    0.27
 -11   5  -1   -0.21    0.19
  12  -5   1   27.88    1.01
 -12  -5  -1   27.01    1.03
 -12   5  -1   27.02    0.87
 -12   5  -1   29.00    1.06
 -13  -5  -1    0.12    0.34
  13  -5   1    0.25    0.30
 -13   5  -1    0.12    0.29
 -13   5  -1    0.57    0.34
 -14  -5  -1    0.57    0.38
 -14   5  -1    0.40    0.26
 -14   5  -1    0.06    0.34
 -15  -5  -1    4.61    0.60
 -15   5  -1    6.56    0.57
 -15   5  -1    4.18    0.58
 -16  -5  -1    1.30    0.49
 -16   5  -1    0.95    0.49
 -16   5  -1    0.51    0.52
 -16  -6   1   -0.13    0.40
 -16   6   1    0.75    0.35
 -16   6   1    0.25    0.39
 -15  -6   1    8.33    0.80
  15  -6  -1    6.84    0.66
 -15   6   1    7.09    0.76
 -15   6   1    7.49    0.58
  14  -6  -1    0.70    0.34
 -14  -6   1    0.65    0.35
 -14   6   1    0.66    0.39
 -14   6   1    0.64    0.28
 -13  -6   1    0.34    0.33
  13  -6  -1    0.80    0.32
  12  -6  -1    2.59    0.38
 -12  -6   1    2.54    0.41
 -12   6   1    2.90    0.35
 -11  -6   1    5.26    0.51
  11  -6  -1    4.63    0.46
 -11   6   1    5.23    0.43
  10  -6  -1    0.32    0.22
 -10  -6   1    0.62    0.24
 -10   6   1    0.75    0.21
   9  -6  -1    1.69    0.27
  -9  -6   1    1.64    0.26
  -9   6   1    1.79    0.23
  -8  -6   1    7.39    0.41
   8  -6  -1    7.43    0.40
  -8   6   1    6.66    0.43
   7  -6  -1    0.24    0.24
  -7  -6   1    0.34    0.14
  -7   6   1    0.18    0.12
   6  -6  -1    1.78    0.20
  -6  -6   1    1.63    0.18
  -6   6   1    1.89    0.19
  -5  -6   1   86.85    1.65
   5  -6  -1   91.12    1.70
  -5   6   1   90.52    1.66
   4  -6  -1   78.92    1.46
  -4  -6   1   76.98    1.43
   4  -6  -1   78.20    1.47
  -4   6   1   77.84    1.44
   3  -6  -1    6.18    0.24
   3  -6  -1    6.12    0.24
  -3  -6   1    5.98    0.22
  -3   6   1    6.23    0.23
   2  -6  -1   16.35    0.40
   2  -6  -1   16.46    0.42
  -2  -6   1   16.40    0.38
   2   6  -1   16.25    0.32
  -2   6   1   16.26    0.39
   1  -6  -1   37.98    0.72
   1  -6  -1   37.60    0.75
  -1  -6   1   37.03    0.72
   1   6  -1   37.32    0.69
   0  -6  -1   33.78    0.70
   0  -6  -1   34.45    0.64
   0  -6   1   34.30    0.65
   0   6  -1   33.70    0.65
  -1  -6  -1   57.11    0.99
   1  -6   1   56.88    1.04
  -1  -6  -1   57.26    1.09
  -1   6  -1   58.05    1.05
  -2  -6  -1   33.96    0.72
   2  -6   1   34.38    0.69
  -2   6  -1   34.65    0.87
  -3  -6  -1   12.12    0.37
   3  -6   1   12.03    0.35
  -3   6  -1   12.47    0.36
  -4  -6  -1   12.50    0.40
   4  -6   1   12.85    0.39
  -4   6  -1   12.04    0.38
  -5  -6  -1   24.60    0.64
   5  -6   1   26.40    0.65
  -5   6  -1   25.31    0.63
  -6  -6  -1    0.03    0.13
   6  -6   1    0.05    0.12
  -6   6  -1    0.15    0.12
  -7  -6  -1   31.45    0.96
   7  -6   1   30.76    0.83
  -7   6  -1   30.64    0.78
   8  -6   1   28.08    0.81
  -8  -6  -1   26.84    0.80
  -8   6  -1   25.62    0.73
  -9  -6  -1    7.84    0.49
   9  -6   1    6.62    0.44
  -9   6  -1    7.32    0.41
 -10  -6  -1    7.94    0.55
  10  -6   1    9.30    0.56
 -10   6  -1    8.49    0.47
 -11  -6  -1   10.56    0.64
 -11   6  -1    9.91    0.52
  12  -6   1    0.72    0.31
 -12  -6  -1    0.07    0.30
 -12   6  -1    0.61    0.26
 -12   6  -1    0.34    0.30
 -13  -6  -1    2.06    0.44
  13  -6   1    2.07    0.40
 -13   6  -1    2.65    0.34
 -13   6  -1    2.17    0.44
  14  -6   1   10.52    0.76
 -14  -6  -1    9.87    0.80
 -14   6  -1   10.49    0.81
 -14   6  -1   10.17    0.62
 -15  -6  -1    0.65    0.42
 -15   6  -1    0.15    0.37
 -15   6  -1   -0.27    0.30
 -16  -6  -1    2.35    0.55
 -16   6  -1    2.71    0.41
 -16   6  -1    2.28    0.52
  16  -7  -1   12.59    0.83
 -16  -7   1   13.04    0.94
 -16   7   1    9.57    0.74
 -16   7   1   13.29    0.95
  15  -7  -1    3.61    0.50
 -15  -7   1    4.32    0.76
 -15   7   1    3.36    0.54
 -15   7   1    3.15    0.40
  14  -7  -1    6.79    0.65
 -14  -7   1    6.60    0.66
 -14   7   1    6.35    0.70
 -14   7   1    5.72    0.54
  13  -7  -1   -0.07    0.26
 -13  -7   1    0.04    0.30
 -13   7   1   -0.21    0.24
  12  -7  -1    0.05    0.26
 -12  -7   1    0.03    0.28
 -12   7   1    0.14    0.22
  11  -7  -1    0.76    0.32
 -11  -7   1    0.56    0.28
 -11   7   1    0.69    0.23
 -10  -7   1   -0.15    0.21
  10  -7  -1    0.14    0.21
 -10   7   1    0.12    0.18
  -9  -7   1    0.37    0.20
   9  -7  -1    0.44    0.20
  -9   7   1    0.08    0.18
   8  -7  -1    0.19    0.17
  -8  -7   1   -0.02    0.15
  -8   7   1    0.03    0.15
   7  -7  -1   18.28    0.60
  -7  -7   1   18.29    0.57
  -7   7   1   18.56    0.57
   6  -7  -1    0.13    0.12
  -6  -7   1   -0.05    0.11
  -6   7   1    0.11    0.11
  -5  -7   1    7.90    0.31
   5  -7  -1    7.93    0.33
  -5   7   1    7.59    0.31
  -4  -7   1    3.06    0.20
   4  -7  -1    3.24    0.22
  -4   7   1    3.01    0.20
   3  -7  -1    3.44    0.20
   3  -7  -1    3.24    0.20
  -3  -7   1    3.17    0.18
  -3   7   1    3.20    0.18
   2  -7  -1   32.70    0.67
   2  -7  -1   32.00    0.69
  -2  -7   1   32.01    0.66
  -2   7   1   31.90    0.65
   2   7  -1   30.75    0.59
   1  -7  -1   35.33    0.75
   1  -7  -1   35.69    0.70
  -1  -7   1   35.46    0.70
  -1   7   1   35.09    0.69
   1   7  -1   35.49    0.67
   0  -7   1  107.65    1.85
   0  -7  -1  109.12    1.84
   0  -7  -1  107.45    1.91
   0   7   1  104.96    1.82
   0   7  -1  107.68    1.85
  -1  -7  -1   33.44    0.71
   1  -7   1   33.79    0.66
  -1  -7  -1   32.61    0.61
  -1   7  -1   33.34    0.67
   1   7   1   31.61    0.60
  -2  -7  -1  135.75    2.37
   2  -7   1  135.26    2.41
   2   7   1  133.59    2.22
  -2   7  -1  134.71    2.34
   3  -7   1    2.04    0.18
  -3  -7  -1    2.05    0.19
  -3   7  -1    1.72    0.16
  -4  -7  -1  147.77    2.63
   4  -7   1  149.22    2.62
  -4   7  -1  147.84    2.61
   5  -7   1    7.56    0.33
  -5  -7  -1    7.01    0.33
  -5   7  -1    7.68    0.32
  -6  -7  -1  147.56    2.73
   6  -7   1  152.19    2.75
  -6   7  -1  149.83    2.70
  -7  -7  -1   16.69    0.69
   7  -7   1   16.29    0.58
  -7   7  -1   17.38    0.78
   8  -7   1    9.96    0.48
  -8  -7  -1   10.99    0.51
  -8   7  -1   10.36    0.47
   9  -7   1    5.02    0.43
  -9  -7  -1    5.16    0.44
  -9   7  -1    5.56    0.39
 -10  -7  -1   -0.27    0.22
  10  -7   1    0.27    0.23
 -10   7  -1    0.27    0.20
 -11  -7  -1    0.14    0.29
  11  -7   1    0.29    0.26
 -11   7  -1    0.57    0.24
  12  -7   1    2.55    0.39
 -12  -7  -1    2.90    0.44
 -12   7  -1    2.24    0.35
  13  -7   1    1.42    0.38
 -13  -7  -1    2.16    0.42
 -13   7  -1    1.30    0.29
 -13   7  -1    1.05    0.37
 -14  -7  -1    0.18    0.38
  14  -7   1    0.03    0.34
 -14   7  -1    0.31    0.28
 -14   7  -1   -0.65    0.33
 -15  -7  -1    2.72    0.55
 -15   7  -1    1.86    0.49
 -15   7  -1    2.06    0.40
 -16  -7  -1    0.50    0.46
 -16   7  -1    0.08    0.52
 -16   7  -1    0.11    0.41
  16  -8  -1    0.74    0.38
 -16  -8   1    0.31    0.42
 -16   8   1    0.28    0.43
 -16   8   1    0.00    0.33
  15  -8  -1    7.52    0.70
 -15   8   1    6.08    0.65
 -15   8   1    5.54    0.56
 -14  -8   1    4.34    0.53
  14  -8  -1    3.80    0.49
 -14   8   1    4.35    0.46
  13  -8  -1    0.18    0.29
 -13  -8   1    0.35    0.33
 -13   8   1    0.17    0.26
 -12  -8   1    1.07    0.33
  12  -8  -1    0.74    0.31
 -12   8   1    0.92    0.36
  11  -8  -1    3.97    0.63
 -11  -8   1    4.30    0.48
 -11   8   1    4.49    0.43
  10  -8  -1    1.75    0.31
 -10  -8   1    1.55    0.29
 -10   8   1    1.29    0.27
  -9  -8   1    3.33    0.37
   9  -8  -1    2.69    0.32
  -9   8   1    3.27    0.32
  -8  -8   1    3.61    0.34
   8  -8  -1    2.87    0.32
  -8   8   1    3.42    0.31
   7  -8  -1   10.46    0.46
  -7  -8   1   11.47    0.45
  -7   8   1   10.45    0.49
   6  -8  -1    6.12    0.33
  -6  -8   1    5.73    0.31
  -6   8   1    6.84    0.32
  -5  -8   1    1.58    0.17
   5  -8  -1    1.92    0.20
  -5   8   1    1.87    0.20
   4  -8  -1    0.10    0.10
  -4  -8   1    0.35    0.11
  -4   8   1    0.39    0.10
   3  -8  -1    1.34    0.15
  -3  -8   1    1.00    0.15
  -3   8   1    1.04    0.13
   2  -8  -1   43.33    0.86
   2  -8  -1   42.93    0.88
  -2  -8   1   42.01    0.85
  -2   8   1   41.94    0.84
   2   8  -1   41.71    0.77
  -1  -8   1  197.11    3.37
   1  -8  -1  206.20    3.60
   1  -8  -1  198.01    3.41
   1   8  -1  196.94    3.33
  -1   8   1  201.59    3.50
   0  -8  -1    5.06    0.19
   0  -8   1    4.85    0.20
   0  -8  -1    4.66    0.24
   0   8   1    4.81    0.17
   0   8  -1    4.73    0.19
  -1  -8  -1  249.67    4.21
   1  -8   1  250.21    4.15
   1   8   1  243.20    4.08
  -1   8  -1  248.74    4.15
  -2  -8  -1    7.51    0.31
   2  -8   1    7.87    0.27
   2   8   1    7.13    0.18
  -2   8  -1    7.80    0.27
   3  -8   1   52.16    1.04
  -3  -8  -1   51.32    1.06
  -3   8  -1   52.44    1.04
   4  -8   1    0.33    0.11
  -4  -8  -1    0.15    0.11
  -4   8  -1    0.19    0.10
  -5  -8  -1   57.26    1.21
   5  -8   1   58.03    1.20
  -5   8  -1   56.84    1.19
   6  -8   1    0.23    0.14
  -6  -8  -1    0.24    0.15
  -6   8  -1    0.26    0.13
   7  -8   1  131.99    2.54
  -7  -8  -1  135.65    2.54
  -7   8  -1  134.11    2.50
   8  -8   1    3.03    0.33
  -8  -8  -1    1.79    0.27
  -8   8  -1    2.68    0.28
  -9  -8  -1    0.54    0.23
   9  -8   1    0.33    0.22
  -9   8  -1    0.45    0.19
  10  -8   1    0.02    0.22
 -10  -8  -1    0.01    0.24
 -10   8  -1   -0.02    0.20
  11  -8   1    1.01    0.30
 -11  -8  -1    0.45    0.58
 -11   8  -1    0.66    0.24
  12  -8   1    3.16    0.44
 -12  -8  -1    2.94    0.45
 -12   8  -1    3.83    0.46
 -13  -8  -1    0.56    0.38
  13  -8   1    1.04    0.34
 -13   8  -1    0.59    0.35
 -13   8  -1    0.85    0.31
  14  -8   1    0.15    0.32
 -14  -8  -1    0.44    0.40
 -14   8  -1   -0.51    0.33
 -14   8  -1    0.62    0.30
 -15  -8  -1    0.81    0.46
  15  -8   1   -0.06    0.35
 -15   8  -1    0.50    0.39
 -15   8  -1    0.22    0.32
 -16  -8  -1   -0.12    0.45
 -16   8  -1    0.64    0.45
 -16   8  -1    0.10    0.33
 -16  -9   1   10.94    0.92
  16  -9  -1    9.07    0.84
 -16   9   1    8.88    0.88
 -16   9   1    6.88    0.64
  15  -9  -1    1.08    0.40
 -15  -9   1    1.39    0.53
 -15   9   1    0.74    0.42
 -15   9   1    0.75    0.32
 -14  -9   1    0.00    0.36
  14  -9  -1   -0.18    0.30
 -14   9   1   -0.45    0.25
  13  -9  -1   15.59    0.81
 -13  -9   1   16.69    0.86
 -13   9   1   16.83    0.77
  12  -9  -1    1.94    0.38
 -12  -9   1    2.31    0.40
 -12   9   1    2.45    0.35
  11  -9  -1    0.33    0.27
 -11  -9   1    0.55    0.27
 -11   9   1   -0.04    0.22
  10  -9  -1    0.42    0.24
 -10  -9   1    0.18    0.25
 -10   9   1    0.47    0.23
   9  -9  -1    9.80    0.54
  -9  -9   1    9.85    0.52
  -9   9   1    9.73    0.50
  -8  -9   1    4.28    0.36
   8  -9  -1    3.78    0.37
  -8   9   1    3.60    0.33
   7  -9  -1   18.17    0.63
  -7  -9   1   18.73    0.60
  -7   9   1   18.70    0.59
   6  -9  -1   10.35    0.50
  -6  -9   1   10.26    0.41
  -6   9   1   10.04    0.41
  -5  -9   1    6.69    0.30
   5  -9  -1    6.19    0.33
  -5   9   1    6.31    0.30
  -4  -9   1   25.85    0.62
   4  -9  -1   25.65    0.66
  -4   9   1   26.03    0.63
  -3  -9   1    9.90    0.33
   3  -9  -1   10.09    0.36
   3   9  -1    9.50    0.23
  -3   9   1   10.51    0.34
   2  -9  -1    2.20    0.19
   2   9  -1    2.02    0.12
  -2   9   1    1.84    0.16
   1  -9  -1   16.13    0.45
  -1  -9   1   15.88    0.42
  -1   9   1   15.68    0.39
   1   9  -1   15.24    0.37
   0  -9  -1   88.71    1.65
   0  -9   1   89.12    1.60
   0   9   1   87.51    1.56
   0   9  -1   89.37    1.65
  -1  -9  -1    2.12    0.20
   1  -9   1    2.57    0.18
   1   9   1    2.82    0.13
  -1   9  -1    2.60    0.17
   2  -9   1   87.48    1.58
  -2  -9  -1   86.80    1.63
   2   9   1   84.44    1.46
  -2   9  -1   84.92    1.58
  -3  -9  -1    9.90    0.37
   3  -9   1    9.65    0.34
  -3   9  -1    9.87    0.34
   4  -9   1    0.31    0.12
  -4  -9  -1    0.01    0.11
  -4   9  -1    0.30    0.11
  -5  -9  -1   15.91    0.52
   5  -9   1   16.99    0.52
  -5   9  -1   16.20    0.51
   6  -9   1  144.92    2.80
  -6  -9  -1  140.17    2.64
  -7  -9  -1    5.96    0.41
   7  -9   1    6.09    0.38
  -7   9  -1    7.17    0.39
  -8  -9  -1   13.91    0.59
   8  -9   1   14.60    0.60
  -8   9  -1   13.95    0.55
  -9  -9  -1    1.42    0.29
   9  -9   1    1.08    0.26
  -9   9  -1    1.12    0.25
 -10  -9  -1    1.68    0.34
  10  -9   1    1.71    0.31
 -10   9  -1    1.71    0.29
 -11  -9  -1    2.24    0.44
  11  -9   1    2.42    0.38
 -11   9  -1    2.12    0.32
  12  -9   1    1.08    0.34
 -12  -9  -1    1.11    0.38
 -12   9  -1    0.98    0.28
 -13  -9  -1   14.13    0.84
  13  -9   1   13.67    0.81
 -13   9  -1   12.33    0.70
 -14  -9  -1    0.18    0.37
  14  -9   1    0.55    0.60
 -14   9  -1    0.32    0.58
 -15  -9  -1   -0.16    0.40
  15  -9   1    0.30    0.37
 -15   9  -1   -0.17    0.29
 -15   9  -1    0.15    0.38
 -16  -9  -1    6.83    0.74
 -16   9  -1    6.97    0.68
 -16   9  -1    7.59    0.86
 -16 -10   1    1.03    0.49
  16 -10  -1    1.16    0.41
 -16  10   1   -0.14    0.42
 -16  10   1   -0.15    0.32
 -15 -10   1    1.24    0.48
  15 -10  -1    1.30    0.44
 -15  10   1    0.43    0.39
 -15  10   1    1.04    0.36
  14 -10  -1    4.70    0.58
 -14 -10   1    4.20    0.51
 -14  10   1    5.29    0.58
  13 -10  -1    1.33    0.37
 -13 -10   1    1.42    0.38
 -13  10   1    0.63    0.31
 -12 -10   1   12.17    0.72
  12 -10  -1   11.91    0.74
 -12  10   1   12.02    0.66
  11 -10  -1    7.56    0.59
 -11 -10   1    7.65    0.57
 -11  10   1    7.00    0.52
 -10 -10   1    8.74    0.57
  10 -10  -1    9.20    0.57
 -10  10   1    9.14    0.55
  -9 -10   1   13.37    0.59
   9 -10  -1   13.70    0.63
  -9  10   1   13.36    0.59
  -8 -10   1    2.63    0.28
   8 -10  -1    2.53    0.29
  -8  10   1    3.17    0.34
   7 -10  -1    2.57    0.28
  -7 -10   1    2.71    0.31
  -7  10   1    2.83    0.30
  -6 -10   1   93.19    1.81
   6 -10  -1   93.17    1.87
  -6  10   1   92.84    1.84
  -5 -10   1   11.78    0.42
   5 -10  -1   11.89    0.45
  -5  10   1   11.43    0.42
   4 -10  -1   16.95    0.52
  -4 -10   1   17.99    0.50
  -4  10   1   16.79    0.49
   3 -10  -1   54.28    1.13
  -3 -10   1   54.97    1.11
  -3  10   1   56.58    1.11
   3  10  -1   53.90    0.98
  -2 -10   1   94.68    1.76
   2 -10  -1   97.25    1.79
   2  10  -1   97.83    1.67
  -2  10   1   94.75    1.74
  -1 -10   1    4.37    0.23
   1 -10  -1    5.09    0.26
  -1  10   1    4.43    0.21
   1  10  -1    4.60    0.19
   0 -10   1    0.53    0.10
   0 -10  -1    0.47    0.12
   0  10   1    0.47    0.11
   0  10  -1    0.41    0.09
  -1 -10  -1   28.02    0.68
   1 -10   1   27.43    0.62
  -1  10  -1   28.26    0.63
   1  10   1   27.62    0.56
  -2 -10  -1    0.49    0.13
   2 -10   1    0.66    0.12
  -2  10  -1    0.47    0.11
   2  10   1    0.44    0.07
   3 -10   1    0.20    0.10
  -3 -10  -1    0.44    0.13
  -3  10  -1    0.27    0.10
   4 -10   1    9.51    0.37
  -4 -10  -1    9.96    0.40
  -4  10  -1    9.63    0.37
  -5 -10  -1   19.06    0.59
   5 -10   1   19.59    0.59
  -5  10  -1   18.57    0.56
   6 -10   1   34.59    0.90
  -6 -10  -1   34.20    0.99
  -6  10  -1   34.29    0.87
   7 -10   1    6.35    0.42
  -7 -10  -1    6.23    0.42
  -7  10  -1    5.92    0.37
  -8 -10  -1    0.16    0.21
   8 -10   1    0.31    0.19
  -8  10  -1    0.16    0.18
  -9 -10  -1    4.90    0.48
   9 -10   1    5.26    0.46
  -9  10  -1    3.61    0.39
 -10 -10  -1    0.66    0.30
  10 -10   1    0.82    0.28
 -10  10  -1    0.57    0.25
  11 -10   1    5.36    0.57
 -11 -10  -1    5.57    0.61
 -11  10  -1    5.39    0.78
 -12 -10  -1    3.48    0.47
  12 -10   1    3.53    0.45
 -12  10  -1    3.26    0.41
 -13 -10  -1    1.31    0.40
  13 -10   1    2.19    0.44
 -13  10  -1    1.95    0.39
 -14 -10  -1   12.86    0.88
  14 -10   1   13.74    1.15
 -14  10  -1   13.33    0.75
 -14  10  -1   13.73    1.14
  15 -10   1    0.78    0.39
 -15 -10  -1    0.98    0.45
 -15  10  -1    0.67    0.43
 -15  10  -1    0.23    0.38
 -16 -11   1    0.96    0.47
  16 -11  -1    1.12    0.43
 -16  11   1   -0.16    0.31
 -16  11   1    0.96    0.45
 -15 -11   1   -0.69    0.40
  15 -11  -1    0.26    0.39
 -15  11   1   -0.32    0.30
 -14 -11   1   -0.21    0.37
 -14  11   1   -0.58    0.28
 -13 -11   1   15.03    0.86
  13 -11  -1   15.27    0.84
 -13  11   1   14.68    0.75
  12 -11  -1    5.60    0.57
 -12 -11   1    6.59    0.63
 -12  11   1    6.24    0.54
  11 -11  -1    0.40    0.27
 -11 -11   1    0.45    0.28
 -11  11   1    0.13    0.26
  10 -11  -1   49.50    1.36
 -10 -11   1   48.45    1.28
 -10  11   1   48.17    1.27
   9 -11  -1   17.05    0.71
  -9 -11   1   17.79    0.69
  -9  11   1   16.79    0.67
   8 -11  -1   25.53    0.82
  -8 -11   1   24.81    0.77
  -8  11   1   24.92    0.77
   7 -11  -1   26.18    0.80
  -7 -11   1   27.33    1.08
  -7  11   1   26.73    0.76
   6 -11  -1   20.39    0.66
  -6 -11   1   20.67    0.63
  -6  11   1   20.85    0.63
   5 -11  -1    3.33    0.29
  -5 -11   1    3.94    0.30
  -5  11   1    3.24    0.29
  -4 -11   1   90.13    1.71
   4 -11  -1   89.82    1.74
  -4  11   1   88.32    1.70
   3 -11  -1  132.21    2.40
  -3 -11   1  129.45    2.37
  -3  11   1  132.37    2.37
   3  11  -1  133.17    2.23
   2 -11  -1    6.97    0.32
  -2 -11   1    7.24    0.31
  -2  11   1    7.07    0.29
   2  11  -1    7.47    0.24
   1 -11  -1   11.25    0.40
  -1 -11   1   11.43    0.37
  -1  11   1   10.95    0.33
   1  11  -1   11.34    0.36
   0 -11   1    1.80    0.18
   0 -11  -1    2.15    0.21
   0  11  -1    1.70    0.15
   0  11   1    1.85    0.14
   1 -11   1   19.38    0.50
  -1 -11  -1   19.90    0.56
  -1  11  -1   19.69    0.50
   1  11   1   18.84    0.44
   2 -11   1    4.15    0.24
  -2 -11  -1    4.15    0.28
  -2  11  -1    3.85    0.23
   2  11   1    3.88    0.16
  -3 -11  -1    9.08    0.39
   3 -11   1    8.50    0.34
  -3  11  -1    8.56    0.34
  -4 -11  -1    0.26    0.14
   4 -11   1    0.23    0.13
  -4  11  -1    0.10    0.12
   5 -11   1    3.27    0.28
  -5 -11  -1    3.33    0.31
  -5  11  -1    3.26    0.32
  -6 -11  -1    5.79    0.39
   6 -11   1    5.46    0.37
  -6  11  -1    5.41    0.35
  -7 -11  -1    0.45    0.22
   7 -11   1    1.09    0.23
  -7  11  -1    0.92    0.21
   8 -11   1    5.66    0.44
  -8 -11  -1    6.57    0.47
  -8  11  -1    5.85    0.41
   9 -11   1    0.11    0.22
  -9 -11  -1    0.24    0.26
  -9  11  -1    0.08    0.21
 -10 -11  -1    7.74    0.60
 -10  11  -1    6.80    0.51
 -11 -11  -1   -0.02    0.28
  11 -11   1    0.32    0.27
 -11  11  -1   -0.04    0.25
  12 -11   1   11.83    0.76
 -12 -11  -1   11.83    0.79
 -12  11  -1   11.85    0.69
  13 -11   1   10.38    0.78
 -13 -11  -1    9.94    0.77
 -13  11  -1   10.79    0.68
 -14 -11  -1   -0.59    0.62
  14 -11   1   -0.02    0.35
 -14  11  -1   -0.48    0.33
 -14  11  -1    0.04    0.31
 -15 -11  -1   -0.44    0.41
  15 -11   1    0.58    0.39
 -15  11  -1   -0.33    0.36
 -15  11  -1    0.28    0.35
  15 -12  -1    0.85    0.40
 -15 -12   1   -0.36    0.39
 -15  12   1    0.06    0.31
 -14 -12   1    4.79    0.58
  14 -12  -1    5.16    0.59
 -14  12   1    5.27    0.55
  13 -12  -1    0.17    0.30
 -13 -12   1   -0.19    0.35
 -13  12   1   -0.07    0.27
 -12 -12   1    2.01    0.41
  12 -12  -1    2.51    0.43
 -12  12   1    2.14    0.37
  11 -12  -1   25.62    0.99
 -11 -12   1   27.76    1.41
 -11  12   1   26.12    0.93
 -10 -12   1   16.62    0.74
  10 -12  -1   16.20    0.94
 -10  12   1   16.07    0.71
  -9 -12   1   12.89    0.62
   9 -12  -1   13.38    0.65
  -9  12   1   14.14    0.62
  -8 -12   1    3.83    0.41
   8 -12  -1    4.74    0.43
  -8  12   1    4.69    0.39
  -7 -12   1    9.31    0.46
   7 -12  -1    8.77    0.47
  -7  12   1    9.41    0.46
  -6 -12   1    6.92    0.38
   6 -12  -1    6.53    0.40
  -6  12   1    7.14    0.38
  -5 -12   1  207.13    3.64
   5 -12  -1  202.36    3.73
  -5  12   1  209.59    3.66
   4 -12  -1   15.88    0.53
  -4 -12   1   15.62    0.51
  -4  12   1   15.98    0.51
   3 -12  -1   35.55    0.85
  -3 -12   1   34.72    0.82
   3  12  -1   33.32    0.68
  -3  12   1   35.62    0.81
  -2 -12   1    2.21    0.22
   2 -12  -1    2.31    0.23
   2  12  -1    2.66    0.16
  -2  12   1    2.30    0.21
  -1 -12   1    7.48    0.31
   1 -12  -1    7.35    0.33
   1  12  -1    7.46    0.27
  -1  12   1    7.36    0.29
   0 -12  -1    2.99    0.25
   0 -12   1    3.50    0.23
   0  12   1    3.13    0.19
   0  12  -1    3.17    0.20
  -1 -12  -1   17.37    0.53
   1 -12   1   16.67    0.48
  -1  12  -1   17.28    0.47
   1  12   1   16.94    0.42
  -2 -12  -1    1.80    0.20
   2 -12   1    1.52    0.17
   2  12   1    1.38    0.13
  -2  12  -1    1.76    0.19
  -3 -12  -1    6.71    0.36
   3 -12   1    6.84    0.32
   3  12   1    6.35    0.19
  -3  12  -1    6.35    0.32
  -4 -12  -1    6.69    0.37
   4 -12   1    6.38    0.34
  -4  12  -1    6.05    0.33
  -5 -12  -1    0.45    0.18
  -5  12  -1    0.30    0.15
  -6 -12  -1    2.25    0.28
   6 -12   1    2.41    0.26
  -6  12  -1    2.25    0.26
  -7 -12  -1    1.01    0.24
   7 -12   1    1.59    0.25
  -7  12  -1    1.28    0.22
  -8 -12  -1    5.34    0.48
   8 -12   1    5.28    0.45
  -8  12  -1    5.11    0.43
   9 -12   1    0.42    0.24
  -9 -12  -1    0.31    0.27
  -9  12  -1    0.55    0.24
  10 -12   1   19.67    0.83
 -10 -12  -1   19.90    0.86
 -11 -12  -1    6.92    0.67
  11 -12   1    5.94    0.59
 -11  12  -1    6.60    0.54
 -12 -12  -1   -0.11    0.34
  12 -12   1    0.32    0.31
 -12  12  -1    0.34    0.29
 -13 -12  -1    4.08    0.54
  13 -12   1    4.17    0.52
 -13  12  -1    5.17    0.57
  14 -12   1    3.83    0.54
 -14 -12  -1    3.03    0.80
 -14  12  -1    3.00    0.51
  15 -12   1    0.76    0.43
 -15 -12  -1    1.38    0.50
 -15  12  -1    1.38    0.48
 -15  12  -1    0.52    0.34
 -15 -13   1   -0.69    0.40
  15 -13  -1    0.06    0.36
 -15  13   1    0.47    0.34
 -14 -13   1    0.13    0.38
  14 -13  -1    0.27    0.35
 -14  13   1    0.00    0.38
 -13 -13   1    1.62    0.43
  13 -13  -1    1.10    0.39
 -13  13   1    0.71    0.31
  12 -13  -1    6.37    0.63
 -12 -13   1    6.70    0.64
 -12  13   1    5.56    0.57
 -11 -13   1    6.64    0.64
  11 -13  -1    5.60    0.59
 -11  13   1    6.22    0.56
  10 -13  -1   12.85    0.68
 -10 -13   1   12.77    0.68
 -10  13   1   12.44    0.72
  -9 -13   1    1.16    0.29
   9 -13  -1    0.93    0.28
  -9  13   1    1.62    0.30
   8 -13  -1    0.52    0.24
  -8 -13   1    0.82    0.25
  -8  13   1    0.56    0.22
   7 -13  -1   17.55    0.65
  -7 -13   1   18.21    0.65
  -7  13   1   18.09    0.64
   6 -13  -1   51.03    1.23
  -6 -13   1   52.75    1.21
  -6  13   1   52.93    1.20
   5 -13  -1    0.86    0.19
  -5 -13   1    0.75    0.19
  -5  13   1    0.92    0.18
  -4 -13   1   46.56    1.06
   4 -13  -1   47.59    1.21
   3 -13  -1   11.92    0.46
  -3 -13   1   11.25    0.43
  -3  13   1   10.96    0.41
   3  13  -1   11.49    0.32
   2 -13  -1    4.95    0.30
  -2 -13   1    4.49    0.28
   2  13  -1    4.97    0.22
  -2  13   1    4.35    0.26
  -1 -13   1    7.31    0.33
   1 -13  -1    7.31    0.35
  -1  13   1    7.10    0.29
   1  13  -1    7.47    0.28
   0 -13   1   51.39    1.06
   0 -13  -1   50.80    1.11
   0  13  -1   51.48    1.03
   0  13   1   48.98    1.00
  -1 -13  -1    3.03    0.27
   1 -13   1    2.90    0.24
  -1  13  -1    3.16    0.23
   1  13   1    2.75    0.18
   2 -13   1   24.27    0.64
  -2 -13  -1   24.27    0.69
  -2  13  -1   24.94    0.64
   2  13   1   24.15    0.53
  -3 -13  -1   18.23    0.59
   3 -13   1   17.16    0.54
  -3  13  -1   18.29    0.55
   3  13   1   17.88    0.40
   4 -13   1    3.24    0.29
  -4 -13  -1    3.24    0.32
  -4  13  -1    3.02    0.27
  -5 -13  -1    5.76    0.46
   5 -13   1    5.49    0.36
  -5  13  -1    5.45    0.35
   6 -13   1    0.91    0.21
  -6 -13  -1    0.91    0.23
  -6  13  -1    0.91    0.21
   7 -13   1    3.24    0.32
  -7 -13  -1    2.36    0.31
  -7  13  -1    2.52    0.29
   8 -13   1    6.22    0.49
  -8 -13  -1    5.46    0.49
  -8  13  -1    5.00    0.45
   9 -13   1   29.56    0.99
  -9 -13  -1   31.84    1.03
  -9  13  -1   30.78    0.96
  10 -13   1    1.07    0.31
 -10  13  -1    1.15    0.30
  11 -13   1    1.92    0.38
 -11 -13  -1    2.85    0.44
 -11  13  -1    2.81    0.41
 -12 -13  -1   17.35    0.91
  12 -13   1   17.70    0.88
 -12  13  -1   16.31    0.79
  13 -13   1    0.21    0.34
 -13 -13  -1    0.41    0.42
 -13  13  -1    0.40    0.32
 -14 -13  -1   -0.30    0.41
  14 -13   1   -0.36    0.33
 -14  13  -1    0.20    0.40
 -15 -13  -1    1.59    0.56
  15 -13   1    1.73    0.47
 -15  13  -1    1.48    0.47
 -15  13  -1    1.55    0.40
 -15 -14   1    2.85    0.52
  15 -14  -1    3.40    0.56
 -15  14   1    3.09    0.48
 -14 -14   1    0.95    0.75
  14 -14  -1    0.56    0.39
 -14  14   1    0.04    0.33
 -13 -14   1    2.53    0.48
  13 -14  -1    1.93    0.43
 -13  14   1    2.81    0.41
 -12 -14   1   -0.34    0.34
  12 -14  -1    0.39    0.30
 -12  14   1    0.37    0.30
 -11 -14   1    4.77    0.51
  11 -14  -1    4.35    0.48
 -11  14   1    5.30    0.52
 -10 -14   1    2.64    0.39
  10 -14  -1    2.72    0.40
 -10  14   1    2.50    0.37
  -9 -14   1    0.64    0.27
   9 -14  -1    0.69    0.26
  -9  14   1    0.88    0.25
   8 -14  -1    2.71    0.34
  -8 -14   1    3.03    0.34
  -8  14   1    3.83    0.40
  -7 -14   1    1.75    0.26
   7 -14  -1    2.15    0.29
  -7  14   1    1.89    0.26
   6 -14  -1    4.06    0.37
  -6 -14   1    3.92    0.42
  -6  14   1    4.09    0.38
   5 -14  -1   32.63    0.89
  -5 -14   1   32.38    0.86
  -5  14   1   32.87    0.85
  -4 -14   1    0.08    0.13
   4 -14  -1    0.30    0.16
  -4  14   1    0.31    0.15
  -3 -14   1    3.81    0.30
   3 -14  -1    4.39    0.32
   3  14  -1    4.16    0.20
  -3  14   1    3.88    0.28
   2 -14  -1   72.98    1.52
  -2 -14   1   74.43    1.49
  -2  14   1   76.19    1.47
   2  14  -1   75.44    1.39
  -1 -14   1    8.61    0.37
   1 -14  -1    8.97    0.40
  -1  14   1    9.31    0.34
   1  14  -1    8.64    0.32
   0 -14   1    2.91    0.25
   0 -14  -1    2.54    0.27
   0  14   1    2.97    0.20
   0  14  -1    2.82    0.22
   1 -14   1    0.34    0.13
  -1 -14  -1    0.43    0.16
   1  14   1    0.34    0.11
  -1  14  -1    0.24    0.13
   2 -14   1   98.29    1.87
  -2 -14  -1   99.11    1.95
  -2  14  -1   98.14    1.87
   2  14   1   99.09    1.76
   3 -14   1   75.67    1.51
  -3 -14  -1   74.13    1.56
   3  14   1   73.51    1.32
  -4 -14  -1    1.12    0.26
  -4  14  -1    1.05    0.20
  -5 -14  -1   45.34    1.11
   5 -14   1   43.96    1.07
  -5  14  -1   43.34    1.06
   6 -14   1    9.65    0.49
  -6 -14  -1   10.32    0.54
  -6  14  -1   10.14    0.49
  -7 -14  -1    0.48    0.25
   7 -14   1    0.10    0.19
  -7  14  -1    0.12    0.19
  -8 -14  -1   49.60    1.32
   8 -14   1   49.75    1.29
  -8  14  -1   51.68    1.29
   9 -14   1    1.39    0.36
  -9 -14  -1    1.38    0.34
  10 -14   1    5.95    0.57
 -10 -14  -1    7.14    0.62
 -10  14  -1    6.64    0.55
 -11 -14  -1    0.23    0.35
  11 -14   1    0.75    0.30
 -11  14  -1    0.34    0.31
  12 -14   1    1.15    0.34
 -12 -14  -1    0.92    0.40
 -12  14  -1    0.91    0.33
 -13 -14  -1    4.81    0.62
 -13  14  -1    4.88    0.54
  14 -14   1    3.99    0.57
 -14 -14  -1    4.28    0.60
 -14  14  -1    4.88    0.56
  15 -14   1   -0.53    0.37
 -15 -14  -1    0.39    0.46
 -15  14  -1    0.41    0.41
 -15  14  -1    0.14    0.35
  15 -15  -1    1.05    0.45
 -15 -15   1    0.02    0.44
 -15  15   1    1.64    0.40
 -14 -15   1   -0.83    0.44
  14 -15  -1    0.74    0.40
 -14  15   1    1.10    0.39
 -13 -15   1   -0.16    0.36
 -13  15   1    0.70    0.31
 -12 -15   1    3.27    0.48
  12 -15  -1    2.80    0.46
 -12  15   1    2.72    0.44
  11 -15  -1    0.74    0.32
 -11 -15   1    0.77    0.35
 -11  15   1    0.19    0.25
 -10 -15   1    0.40    0.31
  10 -15  -1   -0.13    0.26
 -10  15   1    0.37    0.27
   9 -15  -1    0.75    0.30
  -9 -15   1    0.46    0.28
  -9  15   1    0.99    0.30
  -8 -15   1    1.69    0.30
   8 -15  -1    1.81    0.31
  -8  15   1    1.91    0.31
  -7 -15   1    6.96    0.48
   7 -15  -1    7.19    0.49
  -7  15   1    6.81    0.45
   6 -15  -1    1.01    0.23
  -6 -15   1    0.50    0.20
  -6  15   1    1.04    0.25
   5 -15  -1    4.71    0.37
  -5 -15   1    3.98    0.37
  -5  15   1    4.56    0.34
   4 -15  -1    4.38    0.35
  -4 -15   1    4.22    0.35
   4  15  -1    3.49    0.18
  -4  15   1    4.63    0.33
  -3 -15   1    5.97    0.36
   3 -15  -1    6.20    0.38
  -3  15   1    6.67    0.35
   2 -15  -1    2.91    0.29
  -2 -15   1    2.85    0.28
  -2  15   1    2.23    0.24
   2  15  -1    2.06    0.19
  -1 -15   1   58.05    1.21
   1 -15  -1   56.59    1.26
   1  15  -1   58.77    1.15
  -1  15   1   56.76    1.17
   0 -15   1   31.89    0.78
   0 -15  -1   31.31    0.83
   0  15   1   31.14    0.72
   0  15  -1   32.15    0.75
   1 -15   1   54.05    1.16
  -1 -15  -1   54.20    1.23
  -1  15  -1   55.06    1.15
   1  15   1   55.05    1.08
  -2 -15  -1   67.01    1.46
   2 -15   1   68.45    1.41
   2  15   1   69.47    1.28
  -2  15  -1   69.66    1.41
  -3 -15  -1   21.93    0.77
   3 -15   1   19.96    0.62
   3  15   1   20.50    0.47
  -3  15  -1   20.46    0.62
   4 -15   1   17.18    0.59
  -4 -15  -1   17.42    0.64
  -4  15  -1   17.70    0.60
  -5 -15  -1   77.55    1.67
   5 -15   1   77.90    1.64
  -5  15  -1   76.73    1.64
  -6 -15  -1   22.77    0.78
   6 -15   1   22.73    0.76
  -6  15  -1   21.63    0.87
  -7 -15  -1   18.40    0.74
   7 -15   1   18.98    0.73
  -7  15  -1   20.13    0.73
  -8 -15  -1    5.70    0.54
   8 -15   1    6.02    0.50
  -8  15  -1    6.11    0.48
   9 -15   1   31.15    1.04
  -9 -15  -1   30.99    1.05
  -9  15  -1   31.66    1.01
  10 -15   1    3.51    0.44
 -10 -15  -1    3.09    0.46
 -10  15  -1    4.28    0.46
  11 -15   1    1.98    0.39
 -11 -15  -1    2.35    0.44
 -11  15  -1    1.96    0.38
 -12 -15  -1    0.03    0.40
  12 -15   1    0.24    0.31
 -12  15  -1   -0.13    0.30
  13 -15   1    0.10    0.36
 -13 -15  -1    0.13    0.41
 -14 -15  -1   -0.17    0.45
  14 -15   1    0.22    0.37
 -14  15  -1    0.51    0.36
 -14 -16   1    3.03    0.54
  14 -16  -1    3.09    0.54
 -14  16   1    2.56    0.44
  13 -16  -1    0.03    0.35
 -13 -16   1    0.10    0.37
 -13  16   1    0.17    0.51
  12 -16  -1    0.75    0.36
 -12 -16   1    0.31    0.38
 -12  16   1    0.82    0.34
 -11 -16   1    8.96    0.72
  11 -16  -1    9.36    0.69
 -11  16   1    8.46    0.64
  10 -16  -1    0.17    0.27
 -10  16   1    0.14    0.26
  -9 -16   1    2.66    0.38
   9 -16  -1    2.87    0.40
  -9  16   1    3.00    0.39
   8 -16  -1    0.14    0.25
  -8 -16   1   -0.24    0.22
  -8  16   1    0.19    0.23
   7 -16  -1    4.85    0.46
  -7 -16   1    4.25    0.43
  -7  16   1    3.89    0.39
  -6 -16   1   -0.15    0.16
   6 -16  -1    0.07    0.20
  -6  16   1   -0.03    0.18
   5 -16  -1   13.17    0.57
  -5 -16   1   14.37    0.56
  -5  16   1   12.63    0.53
   4 -16  -1   18.04    0.63
  -4 -16   1   17.46    0.60
  -4  16   1   17.90    0.60
   4  16  -1   17.04    0.42
  -3 -16   1   12.66    0.50
   3 -16  -1   12.81    0.53
  -3  16   1   12.65    0.47
   3  16  -1   12.34    0.37
   2 -16  -1   74.16    1.58
  -2 -16   1   76.22    1.54
   2  16  -1   75.92    1.44
  -1 -16   1    2.75    0.29
   1 -16  -1    2.07    0.42
   1  16  -1    2.70    0.23
  -1  16   1    3.05    0.25
   0 -16   1    5.38    0.34
   0 -16  -1    5.76    0.47
   0  16   1    5.99    0.30
   0  16  -1    5.28    0.30
  -1 -16  -1   46.64    1.26
   1 -16   1   47.43    1.07
   1  16   1   47.57    0.98
  -1  16  -1   47.78    1.05
  -2 -16  -1   66.99    1.91
   2 -16   1   71.51    1.45
   2  16   1   68.55    1.31
  -2  16  -1   71.05    1.47
  -3 -16  -1   19.32    0.67
   3 -16   1   18.48    0.61
  -3  16  -1   18.42    0.60
   4 -16   1   32.32    0.86
  -4 -16  -1   30.51    0.89
  -4  16  -1   31.50    0.85
  -5 -16  -1   21.52    0.75
   5 -16   1   21.29    0.71
  -5  16  -1   20.86    0.71
  -6 -16  -1   16.07    0.68
   6 -16   1   16.38    0.65
  -6  16  -1   16.80    0.64
  -7 -16  -1   30.41    1.00
   7 -16   1   31.26    0.96
  -7  16  -1   32.92    0.97
   8 -16   1   34.03    1.06
  -8 -16  -1   35.01    1.09
  -8  16  -1   32.71    1.47
  -9 -16  -1   -0.15    0.39
   9 -16   1    0.33    0.28
  -9  16  -1    0.24    0.26
 -10 -16  -1   -0.33    0.31
  10 -16   1   -0.01    0.28
 -10  16  -1    0.00    0.27
  11 -16   1    7.56    0.64
 -11 -16  -1    5.71    0.60
 -11  16  -1    6.31    0.60
 -12 -16  -1    6.79    0.74
  12 -16   1    6.90    0.65
 -12  16  -1    7.02    0.65
  13 -16   1    0.22    0.35
 -13  16  -1    0.54    0.32
  14 -16   1   -0.53    0.35
 -14 -16  -1    0.26    0.48
 -14  16  -1   -0.01    0.35
  14 -17  -1    0.91    0.43
 -14 -17   1    0.76    0.46
 -14  17   1    0.53    0.35
 -13 -17   1    5.55    0.59
  13 -17  -1    4.78    0.57
 -13  17   1    5.71    0.59
 -12 -17   1    2.62    0.42
  12 -17  -1    2.39    0.44
 -12  17   1    2.27    0.39
  11 -17  -1   -0.02    0.27
 -11 -17   1   -0.17    0.32
 -11  17   1    0.02    0.27
 -10 -17   1    0.17    0.32
  10 -17  -1   -0.20    0.27
 -10  17   1    0.19    0.28
   9 -17  -1    0.17    0.26
  -9 -17   1    0.72    0.31
  -9  17   1    0.33    0.27
  -8 -17   1   22.80    0.84
   8 -17  -1   22.64    1.25
  -8  17   1   21.77    0.82
  -7 -17   1   20.78    0.77
   7 -17  -1   20.00    0.78
  -7  17   1   20.90    0.76
  -6 -17   1    0.02    0.20
   6 -17  -1    0.17    0.21
  -6  17   1   -0.25    0.17
  -5 -17   1   13.67    0.58
   5 -17  -1   13.90    0.60
  -5  17   1   13.92    0.57
   4 -17  -1    0.01    0.17
  -4 -17   1   -0.02    0.17
  -4  17   1    0.11    0.16
   4  17  -1    0.14    0.09
   3 -17  -1   29.59    0.87
  -3 -17   1   32.36    0.85
  -3  17   1   32.37    0.84
   3  17  -1   31.76    0.71
  -2 -17   1    3.06    0.31
   2 -17  -1    2.32    0.27
  -2  17   1    3.28    0.29
   2  17  -1    2.81    0.23
  -1 -17   1   21.12    0.65
   1 -17  -1   21.79    0.70
  -1  17   1   21.90    0.62
   1  17  -1   21.51    0.59
   0 -17  -1   20.35    0.69
   0 -17   1   21.37    0.64
   0  17   1   20.73    0.58
   0  17  -1   21.59    0.61
   1 -17   1    9.62    0.45
  -1 -17  -1    8.16    0.46
   1  17   1    8.93    0.35
   2 -17   1   42.79    1.03
  -2 -17  -1   41.89    1.07
   2  17   1   42.98    0.89
  -2  17  -1   42.62    1.01
  -3 -17  -1    0.81    0.23
   3 -17   1    0.70    0.19
  -3  17  -1    1.08    0.21
   3  17   1    0.95    0.13
   4 -17   1    5.69    0.39
  -4 -17  -1    5.73    0.44
  -4  17  -1    6.01    0.40
   5 -17   1   25.34    0.80
  -5 -17  -1   24.98    0.82
  -5  17  -1   24.57    0.79
  -6 -17  -1   14.27    0.67
   6 -17   1   15.72    0.65
  -6  17  -1   15.91    0.65
   7 -17   1    0.48    0.26
  -7 -17  -1    0.30    0.28
  -7  17  -1    0.51    0.24
  -8 -17  -1   -0.02    0.29
  -8  17  -1    0.30    0.25
  -9 -17  -1    5.08    0.57
   9 -17   1    5.12    0.56
  -9  17  -1    5.21    0.55
  10 -17   1    0.74    0.31
 -10 -17  -1    0.99    0.37
 -10  17  -1    0.88    0.33
 -11 -17  -1    1.01    0.40
  11 -17   1    0.83    0.35
 -11  17  -1    0.85    0.32
  12 -17   1    1.11    0.46
 -12 -17  -1    1.37    0.46
 -12  17  -1    1.86    0.47
 -13 -17  -1    4.32    0.63
  13 -17   1    4.67    0.59
 -13  17  -1    4.85    0.58
  14 -17   1    5.13    0.64
 -14 -17  -1    8.65    0.89
 -14  17  -1    5.36    0.60
  14 -18  -1    7.55    0.81
 -14 -18   1    8.91    0.84
 -14  18   1    9.19    0.78
  13 -18  -1    3.19    0.52
 -13 -18   1    2.91    0.69
 -13  18   1    3.42    0.52
 -12 -18   1    2.10    0.43
  11 -18  -1    1.23    0.35
 -11 -18   1    1.31    0.39
 -11  18   1    0.70    0.34
 -10 -18   1    2.00    0.38
  10 -18  -1    2.00    0.38
 -10  18   1    2.09    0.39
  -9 -18   1   21.49    0.88
   9 -18  -1   20.69    0.89
  -9  18   1   20.19    0.83
   8 -18  -1    3.02    0.39
  -8 -18   1    1.91    0.35
  -8  18   1    2.79    0.37
   7 -18  -1   24.72    0.88
  -7 -18   1   24.54    0.86
  -6 -18   1   13.07    0.61
   6 -18  -1   12.44    0.62
  -6  18   1   12.48    0.58
   5 -18  -1    0.00    0.20
  -5 -18   1    0.07    0.19
  -5  18   1    0.11    0.19
   4 -18  -1   16.79    0.66
  -4 -18   1   17.83    0.64
  -4  18   1   17.49    0.62
   3 -18  -1    5.35    0.42
  -3 -18   1    5.86    0.40
   3  18  -1    5.96    0.28
  -3  18   1    5.96    0.38
  -2 -18   1    3.64    0.45
   2 -18  -1    3.86    0.38
   2  18  -1    3.82    0.27
  -2  18   1    4.01    0.32
   1 -18  -1   21.22    0.71
  -1  18   1   20.68    0.63
   1  18  -1   21.91    0.61
   0 -18   1    1.80    0.28
   0 -18  -1    1.76    0.25
   0  18  -1    1.63    0.21
   0  18   1    1.47    0.20
   1 -18   1    6.68    0.39
  -1 -18  -1    6.12    0.44
  -1  18  -1    6.75    0.37
   1  18   1    7.38    0.33
  -2 -18  -1    4.22    0.39
   2 -18   1    4.70    0.37
  -2  18  -1    4.51    0.33
   2  18   1    4.03    0.25
  -3 -18  -1    3.59    0.39
   3 -18   1    3.29    0.34
   3  18   1    2.57    0.21
  -3  18  -1    2.98    0.33
   4 -18   1    0.44    0.19
  -4 -18  -1    0.29    0.22
  -4  18  -1    0.46    0.20
  -5 -18  -1    1.51    0.30
   5 -18   1    1.96    0.29
  -5  18  -1    2.02    0.28
  -6 -18  -1    4.89    0.48
   6 -18   1    4.79    0.46
  -6  18  -1    4.55    0.42
  -7 -18  -1   -0.10    0.26
   7 -18   1    0.51    0.27
  -7  18  -1    0.11    0.23
   8 -18   1    0.05    0.26
  -8 -18  -1    0.18    0.28
  -8  18  -1    0.15    0.26
  -9 -18  -1    6.64    0.63
   9 -18   1    7.42    0.62
  -9  18  -1    6.75    0.57
 -10 -18  -1    1.88    0.46
  10 -18   1    1.46    0.37
 -10  18  -1    1.22    0.35
  11 -18   1   -0.11    0.30
 -11 -18  -1    0.12    0.38
 -11  18  -1    0.31    0.26
  12 -18   1    2.03    0.45
 -12 -18  -1    2.53    0.52
 -12  18  -1    2.19    0.42
  13 -18   1    1.69    0.43
 -13 -18  -1    2.00    0.53
 -13  18  -1    1.41    0.41
 -13 -19   1    7.78    0.82
  13 -19  -1    9.15    0.83
 -13  19   1    8.86    0.77
  12 -19  -1    1.70    0.42
 -12 -19   1    1.98    0.45
 -12  19   1    2.36    0.45
  11 -19  -1   -0.28    0.31
 -11 -19   1    0.29    0.35
 -11  19   1    0.30    0.31
  10 -19  -1    0.53    0.32
 -10 -19   1    0.80    0.34
 -10  19   1    0.55    0.31
   9 -19  -1    0.85    0.31
  -9 -19   1    0.55    0.52
  -9  19   1    0.77    0.31
   8 -19  -1   32.75    1.09
  -8 -19   1   33.09    1.05
  -8  19   1   31.79    1.04
  -7 -19   1   15.67    0.71
   7 -19  -1   16.27    0.89
  -7  19   1   16.34    0.72
   6 -19  -1   23.00    0.85
  -6 -19   1   25.09    0.84
  -6  19   1   24.68    0.83
  -5 -19   1    2.00    0.30
   5 -19  -1    3.08    0.35
  -5  19   1    2.57    0.31
  -4 -19   1    0.84    0.24
   4 -19  -1    0.89    0.25
  -4  19   1    1.48    0.26
   4  19  -1    1.14    0.14
  -3 -19   1   19.58    0.67
   3 -19  -1   18.76    0.70
  -3  19   1   19.11    0.65
   3  19  -1   19.95    0.54
  -2 -19   1   24.21    0.74
   2 -19  -1   23.15    0.77
   2  19  -1   23.92    0.64
  -2  19   1   23.65    0.71
  -1 -19   1    0.22    0.19
   1 -19  -1    0.09    0.19
   1  19  -1    0.08    0.14
  -1  19   1   -0.02    0.15
   0 -19   1   30.97    0.86
   0 -19  -1   31.16    0.90
   0  19  -1   31.82    0.84
   0  19   1   31.76    0.91
  -1 -19  -1    0.56    0.21
   1 -19   1    0.22    0.17
  -1  19  -1    0.10    0.16
   1  19   1    0.22    0.14
  -2 -19  -1    0.04    0.19
   2 -19   1    0.13    0.18
  -2  19  -1    0.23    0.17
   2  19   1    0.08    0.12
  -3 -19  -1    3.04    0.34
   3 -19   1    2.63    0.29
  -3  19  -1    3.27    0.34
   3  19   1    2.47    0.22
   4 -19   1    2.45    0.31
  -4 -19  -1    2.47    0.33
  -4  19  -1    2.42    0.29
   5 -19   1    0.00    0.21
  -5 -19  -1    0.15    0.24
  -5  19  -1    0.15    0.21
  -6 -19  -1    0.13    0.26
   6 -19   1    0.25    0.23
  -6  19  -1   -0.03    0.25
  -7 -19  -1    2.43    0.37
  -7  19  -1    2.43    0.36
   8 -19   1    4.88    0.53
  -8 -19  -1    5.80    0.61
  -8  19  -1    5.21    0.52
  -9 -19  -1    2.44    0.42
   9 -19   1    3.17    0.43
  -9  19  -1    3.15    0.42
 -10 -19  -1   -0.01    0.38
  10 -19   1    0.25    0.29
 -10  19  -1    0.04    0.29
 -11 -19  -1    1.76    0.45
  11 -19   1    2.23    0.41
 -11  19  -1    2.50    0.47
  12 -19   1    1.40    0.44
 -12  19  -1    1.33    0.39
  13 -19   1    5.89    0.65
 -13 -19  -1    4.27    0.62
 -13  19  -1    5.96    0.65
 -13 -20   1    0.84    0.45
  13 -20  -1    0.94    0.40
 -13  20   1    1.14    0.41
  12 -20  -1    1.82    0.46
 -12 -20   1    1.57    0.45
 -12  20   1    2.08    0.44
 -11 -20   1    1.83    0.41
  11 -20  -1    2.44    0.66
  10 -20  -1    4.76    0.53
 -10 -20   1    4.71    0.51
 -10  20   1    4.53    0.49
   9 -20  -1    4.44    0.50
  -9 -20   1    4.42    0.47
  -9  20   1    5.33    0.55
   8 -20  -1    1.49    0.37
  -8 -20   1    1.79    0.34
  -8  20   1    1.29    0.32
   7 -20  -1   34.76    1.10
  -7 -20   1   32.29    1.03
  -7  20   1   32.65    1.04
   6 -20  -1   14.66    0.86
  -6 -20   1   15.45    0.69
  -6  20   1   14.58    0.76
   5 -20  -1   18.51    0.76
  -5 -20   1   18.78    0.71
  -5  20   1   18.28    0.70
  -4 -20   1   18.33    0.68
   4 -20  -1   17.34    0.71
   4  20  -1   16.38    0.46
  -4  20   1   18.50    0.67
   3 -20  -1    3.18    0.35
  -3 -20   1    2.98    0.32
   3  20  -1    3.57    0.26
  -3  20   1    3.28    0.35
  -2 -20   1    8.98    0.48
   2 -20  -1    8.71    0.51
   2  20  -1    8.32    0.38
  -2  20   1    8.84    0.45
   1 -20  -1    5.38    0.44
  -1 -20   1    5.25    0.40
  -1  20   1    4.82    0.34
   1  20  -1    5.50    0.42
   0 -20   1    7.30    0.44
   0 -20  -1    6.82    0.46
   0  20  -1    6.90    0.39
   0  20   1    7.05    0.38
  -1 -20  -1    2.72    0.31
   1 -20   1    2.75    0.30
   1  20   1    2.95    0.28
  -1  20  -1    2.43    0.27
  -2 -20  -1    1.18    0.27
   2 -20   1    1.14    0.24
  -2  20  -1    1.54    0.24
   2  20   1    1.60    0.19
  -3 -20  -1    7.19    0.52
   3 -20   1    7.13    0.46
  -3  20  -1    7.30    0.47
   3  20   1    6.83    0.31
  -4 -20  -1    0.19    0.23
   4 -20   1    0.46    0.23
  -4  20  -1    0.10    0.21
   5 -20   1   -0.11    0.20
  -5 -20  -1    0.00    0.24
  -5  20  -1   -0.16    0.19
   6 -20   1    2.12    0.33
  -6 -20  -1    2.15    0.36
  -6  20  -1    2.05    0.33
   7 -20   1    6.46    0.54
  -7 -20  -1    5.43    0.60
  -7  20  -1    5.59    0.52
   8 -20   1   -0.07    0.27
  -8 -20  -1    0.01    0.34
  -8  20  -1   -0.31    0.23
  -9 -20  -1    0.05    0.35
   9 -20   1    0.04    0.28
  -9  20  -1    0.36    0.27
  10 -20   1    9.65    0.71
 -10 -20  -1    8.38    0.78
 -10  20  -1    9.20    0.71
 -11 -20  -1    0.04    0.38
 -11  20  -1   -0.10    0.29
  12 -20   1    0.47    0.36
 -12 -20  -1    0.77    0.45
 -12  20  -1    0.97    0.39
  13 -20   1    4.01    0.58
 -13 -20  -1    4.60    0.61
 -13  20  -1    5.58    0.64
  13 -21  -1    0.44    0.39
 -13 -21   1   -0.35    0.42
 -13  21   1    0.47    0.36
  12 -21  -1   -0.06    0.35
 -12  21   1    0.21    0.34
  11 -21  -1    0.26    0.34
 -11 -21   1    0.86    0.38
 -11  21   1    0.47    0.34
 -10 -21   1    3.50    0.46
  10 -21  -1    2.87    0.47
 -10  21   1    3.45    0.48
   9 -21  -1    1.34    0.37
  -9 -21   1    1.48    0.35
  -9  21   1    1.08    0.30
  -8 -21   1    9.10    0.93
   8 -21  -1    8.82    0.67
  -8  21   1    8.68    0.59
  -7 -21   1    1.51    0.32
   7 -21  -1    2.03    0.36
  -7  21   1    1.76    0.32
   6 -21  -1   11.65    0.66
  -6 -21   1   11.86    0.62
  -6  21   1   12.66    0.64
  -5 -21   1    0.04    0.24
   5 -21  -1   -0.19    0.23
  -5  21   1   -0.31    0.35
   4 -21  -1    1.21    0.28
  -4 -21   1    1.17    0.26
   4  21  -1    0.75    0.14
  -4  21   1    1.26    0.26
  -3 -21   1    4.91    0.44
   3 -21  -1    5.20    0.47
  -3  21   1    5.46    0.42
   3  21  -1    5.08    0.31
  -2 -21   1    4.32    0.42
   2 -21  -1    5.01    0.48
   2  21  -1    4.61    0.32
  -2  21   1    4.91    0.39
  -1 -21   1    0.38    0.22
   1 -21  -1    0.08    0.22
   1  21  -1    0.65    0.18
  -1  21   1    0.30    0.18
   0 -21   1   18.50    0.67
   0 -21  -1   17.79    0.71
   0  21   1   18.91    0.61
   0  21  -1   18.81    0.63
   1 -21   1    1.82    0.26
  -1 -21  -1    2.09    0.31
  -1  21  -1    1.81    0.26
  -2 -21  -1   13.49    0.65
   2 -21   1   14.99    0.60
   2  21   1   13.38    0.47
  -2  21  -1   14.03    0.58
   3 -21   1    6.73    0.46
  -3 -21  -1    5.83    0.49
  -3  21  -1    5.76    0.44
   3  21   1    5.85    0.30
  -4 -21  -1   20.51    0.78
   4 -21   1   18.99    0.74
  -4  21  -1   18.83    0.73
   5 -21   1   -0.16    0.22
  -5 -21  -1    0.33    0.27
  -5  21  -1    0.16    0.21
  -6 -21  -1    0.23    0.30
   6 -21   1    0.16    0.29
  -6  21  -1    0.04    0.25
   7 -21   1    0.73    0.29
  -7 -21  -1    0.37    0.33
  -7  21  -1    0.89    0.32
   8 -21   1   -0.15    0.26
  -8 -21  -1    0.36    0.34
  -8  21  -1    0.13    0.25
   9 -21   1   10.77    0.70
  -9 -21  -1    9.80    0.76
  -9  21  -1   11.17    0.68
 -10 -21  -1    1.20    0.41
  10 -21   1    1.25    0.36
 -10  21  -1    1.40    0.51
 -11 -21  -1    5.57    0.65
  11 -21   1    6.98    0.69
 -11  21  -1    6.59    0.69
 -12 -21  -1    2.02    0.50
  12 -21   1    1.44    0.40
 -12  21  -1    1.94    0.45
  12 -22  -1   -0.38    0.36
 -12 -22   1    0.17    0.38
 -12  22   1   -0.57    0.32
 -11 -22   1   -0.84    0.35
  11 -22  -1    0.78    0.40
 -11  22   1    0.33    0.33
 -10 -22   1    0.68    0.35
  10 -22  -1    1.04    0.49
 -10  22   1    1.01    0.47
   9 -22  -1    0.31    0.34
  -9 -22   1   -0.14    0.30
  -9  22   1   -0.38    0.25
   8 -22  -1    0.26    0.28
  -8 -22   1    0.08    0.28
  -8  22   1    0.68    0.29
  -7 -22   1    2.01    0.37
   7 -22  -1    2.27    0.38
  -7  22   1    1.70    0.35
  -6 -22   1   -0.15    0.24
   6 -22  -1    0.27    0.26
  -6  22   1   -0.32    0.21
   5 -22  -1    0.38    0.28
  -5 -22   1    0.11    0.23
  -5  22   1    0.14    0.22
  -4 -22   1    0.19    0.24
   4 -22  -1    0.65    0.27
   4  22  -1    0.26    0.13
  -4  22   1    0.25    0.23
   3 -22  -1   13.05    0.65
  -3 -22   1   12.63    0.60
  -3  22   1   12.37    0.58
   3  22  -1   12.08    0.44
  -2 -22   1    8.88    0.53
   2 -22  -1    9.21    0.58
  -2  22   1    9.47    0.49
   1 -22  -1   -0.30    0.21
  -1 -22   1   -0.05    0.20
  -1  22   1    0.16    0.18
   1  22  -1    0.12    0.16
   0 -22  -1    0.47    0.24
   0 -22   1    0.20    0.22
   0  22  -1    0.22    0.18
   0  22   1    0.39    0.19
  -1 -22  -1    0.16    0.24
   1 -22   1    0.16    0.21
  -1  22  -1    0.31    0.20
   1  22   1    0.22    0.17
  -2 -22  -1    6.91    0.52
   2 -22   1    7.29    0.50
   2  22   1    6.49    0.36
  -2  22  -1    6.94    0.47
   3 -22   1   39.13    1.07
  -3 -22  -1   40.20    1.14
  -3  22  -1   38.68    1.07
   3  22   1   37.54    0.87
  -4 -22  -1    0.60    0.29
   4 -22   1   -0.22    0.21
  -5 -22  -1    9.84    0.65
  -5  22  -1    9.67    0.60
   6 -22   1    0.00    0.26
  -6 -22  -1    0.30    0.31
  -6  22  -1    0.27    0.23
   7 -22   1    0.39    0.29
  -7 -22  -1    0.40    0.34
  -7  22  -1    0.14    0.24
  -8 -22  -1   11.09    0.76
   8 -22   1   11.99    0.72
  -8  22  -1   11.71    0.70
   9 -22   1    6.20    0.63
  -9 -22  -1    6.72    0.69
  -9  22  -1    6.84    0.62
 -10 -22  -1    2.36    0.46
  10 -22   1    3.65    0.77
 -10  22  -1    3.34    0.48
  11 -22   1    0.86    0.39
 -11 -22  -1    0.82    0.48
 -11  22  -1    0.62    0.37
 -12 -22  -1   -0.02    0.42
  12 -22   1    0.78    0.39
 -12  22  -1   -0.52    0.34
 -12 -23   1    3.15    0.51
  12 -23  -1    2.75    0.53
 -12  23   1    2.87    0.51
 -11 -23   1    0.32    0.41
  11 -23  -1    1.67    0.45
 -11  23   1    1.35    0.40
  10 -23  -1    0.53    0.36
 -10 -23   1    0.18    0.35
 -10  23   1    0.68    0.33
   9 -23  -1    0.60    0.33
  -9 -23   1    0.27    0.33
  -9  23   1    0.03    0.29
   8 -23  -1    0.48    0.31
  -8 -23   1    0.55    0.30
  -8  23   1   -0.11    0.23
  -7 -23   1    3.32    0.39
   7 -23  -1    3.69    0.46
  -7  23   1    3.07    0.41
   6 -23  -1    0.09    0.27
  -6 -23   1    0.16    0.29
  -6  23   1   -0.13    0.24
   5 -23  -1    0.69    0.30
  -5 -23   1    1.00    0.30
  -5  23   1    0.77    0.28
   4 -23  -1    8.86    0.59
  -4 -23   1    7.30    0.54
  -4  23   1    8.53    0.55
   3 -23  -1    0.67    0.32
  -3 -23   1    0.97    0.26
   3  23  -1    0.66    0.18
  -3  23   1    0.41    0.24
   2 -23  -1    4.24    0.48
  -2 -23   1    4.24    0.45
   2  23  -1    4.00    0.34
  -2  23   1    4.61    0.42
   1 -23  -1    9.13    0.58
  -1 -23   1    8.94    0.54
  -1  23   1   10.00    0.51
   1  23  -1    9.44    0.47
   0 -23   1    3.11    0.35
   0 -23  -1    3.17    0.37
   0  23   1    2.90    0.32
   0  23  -1    3.27    0.36
   1 -23   1    0.15    0.24
  -1 -23  -1   -0.03    0.25
   1  23   1    0.28    0.17
  -1  23  -1    0.10    0.19
  -2 -23  -1   17.90    0.76
   2 -23   1   18.34    0.74
  -2  23  -1   18.28    0.70
  -3 -23  -1    3.56    0.41
   3 -23   1    3.54    0.38
  -3  23  -1    3.70    0.41
   3  23   1    3.65    0.30
  -4 -23  -1   27.55    0.98
   4 -23   1   27.18    1.03
  -4  23  -1   26.70    0.92
  -5 -23  -1    6.04    0.60
   5 -23   1    5.91    0.55
  -5  23  -1    4.88    0.49
   6 -23   1    1.34    0.33
  -6 -23  -1    0.88    0.36
  -6  23  -1    1.37    0.32
   7 -23   1    5.87    0.58
  -7 -23  -1    5.05    0.53
  -7  23  -1    4.99    0.51
  -8 -23  -1    2.71    0.45
   8 -23   1    1.86    0.40
  -8  23  -1    2.64    0.40
   9 -23   1    3.00    0.44
  -9 -23  -1    1.95    0.43
 -10 -23  -1    6.36    0.71
  10 -23   1    6.10    0.62
 -10  23  -1    6.71    0.65
 -11 -23  -1    0.18    0.41
  11 -23   1   -0.15    0.34
 -11  23  -1   -0.05    0.35
  11 -24  -1    4.70    0.60
 -11 -24   1    4.37    0.54
 -11  24   1    4.27    0.55
 -10 -24   1    1.77    0.43
  10 -24  -1    2.30    0.44
 -10  24   1    1.67    0.39
  -9 -24   1    2.18    0.43
  -9  24   1    1.52    0.36
  -8 -24   1    1.01    0.33
   8 -24  -1   -0.23    0.30
  -8  24   1    1.22    0.35
   7 -24  -1    2.09    0.37
  -7 -24   1    2.37    0.38
  -7  24   1    1.38    0.32
  -6 -24   1    1.03    0.31
   6 -24  -1    0.61    0.33
  -6  24   1   -0.09    0.24
   5 -24  -1    2.77    0.41
  -5 -24   1    4.44    0.44
  -5  24   1    3.50    0.41
  -4 -24   1    0.91    0.29
   4 -24  -1    1.13    0.32
  -4  24   1    0.76    0.27
   3 -24  -1    8.22    0.59
  -3 -24   1    8.31    0.56
   3  24  -1    7.71    0.40
  -3  24   1    8.93    0.78
  -2 -24   1    5.29    0.48
   2 -24  -1    6.04    0.74
  -2  24   1    5.96    0.45
   2  24  -1    5.61    0.38
   1 -24  -1    0.97    0.34
  -1 -24   1    0.63    0.25
   1  24  -1    0.36    0.20
  -1  24   1    0.75    0.23
   0 -24  -1    6.80    0.54
   0 -24   1    7.05    0.52
   0  24  -1    6.37    0.44
   0  24   1    6.85    0.43
   1 -24   1   13.51    0.66
  -1 -24  -1   14.30    0.71
  -1  24  -1   13.36    0.61
   1  24   1   15.28    0.57
  -2 -24  -1    1.58    0.35
   2 -24   1    1.58    0.31
   2  24   1    1.25    0.22
  -2  24  -1    1.39    0.29
   3 -24   1   19.92    1.14
   3  24   1   18.66    0.58
  -3  24  -1   19.70    0.77
   4 -24   1    3.96    0.44
  -4 -24  -1    3.90    0.44
  -4  24  -1    3.84    0.42
  -5 -24  -1    8.49    0.67
   5 -24   1    7.30    0.60
  -5  24  -1    7.53    0.60
  -6 -24  -1    0.05    0.31
   6 -24   1    0.10    0.28
  -6  24  -1    0.11    0.27
  -7 -24  -1    2.10    0.41
   7 -24   1    2.17    0.39
  -7  24  -1    1.97    0.37
  -8 -24  -1    1.18    0.37
   8 -24   1    1.68    0.39
  -8  24  -1    1.14    0.33
  -9 -24  -1    0.56    0.38
  -9  24  -1    0.77    0.33
 -10 -24  -1    0.11    0.42
  10 -24   1   -0.38    0.31
 -10  24  -1   -0.28    0.27
 -11 -24  -1    1.58    0.48
  11 -24   1    1.42    0.45
 -11  24  -1    1.26    0.42
  10 -25  -1   -0.09    0.34
 -10 -25   1    0.17    0.41
 -10  25   1    0.16    0.31
   9 -25  -1    0.91    0.39
  -9 -25   1    0.51    0.34
  -9  25   1    0.32    0.31
  -8 -25   1   14.89    0.79
   8 -25  -1   13.14    0.84
   7 -25  -1    0.51    0.32
  -7 -25   1    0.34    0.30
  -7  25   1   -0.19    0.26
  -6 -25   1    0.14    0.29
   6 -25  -1    0.20    0.28
  -6  25   1    0.04    0.27
  -5 -25   1   -0.13    0.27
   5 -25  -1    0.06    0.30
  -5  25   1    0.08    0.25
   4 -25  -1    2.44    0.39
  -4 -25   1    3.21    0.58
  -4  25   1    2.68    0.37
   3 -25  -1    0.29    0.29
  -3 -25   1    0.35    0.28
  -3  25   1   -0.37    0.21
   2 -25  -1    2.55    0.39
  -2 -25   1    3.05    0.36
   2  25  -1    2.49    0.28
   1 -25  -1    9.42    0.63
  -1 -25   1    8.93    0.57
  -1  25   1    8.74    0.53
   1  25  -1    9.04    0.50
   0 -25  -1    0.51    0.29
   0 -25   1    1.35    0.29
   0  25  -1    0.94    0.25
   0  25   1    1.03    0.25
  -1 -25  -1    1.19    0.33
   1 -25   1    0.57    0.26
   1  25   1    0.47    0.21
  -1  25  -1    0.80    0.26
   2 -25   1    8.39    0.90
  -2 -25  -1    8.64    0.64
  -2  25  -1    9.11    0.57
   2  25   1    7.54    0.42
   3 -25   1    0.55    0.30
  -3 -25  -1    0.17    0.30
  -3  25  -1    0.07    0.25
   4 -25   1    3.81    0.43
  -4 -25  -1    3.52    0.45
  -4  25  -1    3.45    0.41
   5 -25   1    0.81    0.31
  -5 -25  -1    1.19    0.33
  -5  25  -1    0.73    0.29
  -6 -25  -1    2.50    0.41
   6 -25   1    3.10    0.44
  -6  25  -1    3.04    0.40
   7 -25   1   -0.16    0.29
  -7 -25  -1    0.46    0.32
  -7  25  -1    0.64    0.31
   8 -25   1   -0.01    0.32
  -8 -25  -1    0.40    0.35
  -8  25  -1    0.59    0.33
   9 -25   1    0.76    0.37
  -9 -25  -1   -0.10    0.45
  -9  25  -1    0.06    0.30
 -10 -25  -1   -0.65    0.36
  10 -25   1    0.20    0.34
 -10  25  -1    0.57    0.35
  10 -26  -1    0.64    0.38
 -10 -26   1    0.76    0.38
 -10  26   1    0.66    0.35
   9 -26  -1    9.15    0.79
  -9 -26   1    9.50    0.74
  -9  26   1   10.84    0.76
  -8 -26   1   -0.26    0.32
   8 -26  -1    0.25    0.36
  -8  26   1   -0.01    0.30
   7 -26  -1    8.40    0.70
  -7 -26   1    9.36    0.69
  -7  26   1    7.75    0.71
   6 -26  -1    0.56    0.35
  -6 -26   1    1.11    0.34
  -6  26   1    1.31    0.33
  -5 -26   1    0.44    0.30
   5 -26  -1    0.27    0.30
  -5  26   1   -0.22    0.25
   4 -26  -1    1.08    0.36
  -4 -26   1    0.98    0.30
  -4  26   1    0.97    0.31
  -3 -26   1    5.19    0.51
   3 -26  -1    4.16    0.48
  -3  26   1    5.65    0.52
  -2 -26   1   -0.39    0.29
   2 -26  -1    0.48    0.31
  -2  26   1    0.31    0.24
   2  26  -1    0.21    0.20
  -1 -26   1    9.77    0.87
   1 -26  -1    9.71    0.68
   1  26  -1    8.47    0.51
  -1  26   1   10.16    0.57
   0 -26  -1    1.31    0.35
   0 -26   1    1.01    0.33
   0  26   1    1.45    0.29
   0  26  -1    1.72    0.30
   1 -26   1   -0.04    0.24
  -1 -26  -1   -0.07    0.28
   1  26   1   -0.51    0.18
   2 -26   1    2.03    0.32
  -2 -26  -1    2.07    0.40
   2  26   1    1.96    0.27
  -2  26  -1    2.06    0.34
   3 -26   1    0.00    0.26
  -3 -26  -1    0.89    0.33
  -3  26  -1    0.41    0.26
  -4 -26  -1    0.24    0.29
   4 -26   1   -0.17    0.26
  -4  26  -1   -0.06    0.26
   5 -26   1    1.23    0.34
  -5 -26  -1    0.61    0.32
  -5  26  -1    1.36    0.32
   6 -26   1    0.40    0.30
  -6 -26  -1    1.20    0.34
  -6  26  -1    0.92    0.34
  -7 -26  -1   -0.64    0.30
   7 -26   1   -0.04    0.30
  -8 -26  -1    0.14    0.38
   8 -26   1    0.16    0.39
  -8  26  -1    0.36    0.31
   9 -26   1    2.08    0.46
  -9 -26  -1    1.57    0.42
  -9  26  -1    1.82    0.44
 -10 -26  -1   -0.19    0.40
  10 -26   1    0.69    0.39
 -10  26  -1    0.37    0.37
   9 -27  -1    1.62    0.47
  -9  27   1    1.00    0.34
   8 -27  -1   17.44    0.96
  -8 -27   1   17.84    0.87
  -8  27   1   15.87    0.87
  -7 -27   1    1.59    0.38
   7 -27  -1    0.45    0.38
  -7  27   1    0.55    0.33
   6 -27  -1    3.59    0.48
  -6 -27   1    3.88    0.46
  -6  27   1    2.78    0.41
  -5 -27   1    0.63    0.31
   5 -27  -1   -0.09    0.31
  -5  27   1    0.29    0.28
  -4 -27   1    0.51    0.30
   4 -27  -1    0.36    0.33
  -4  27   1    0.72    0.30
   3 -27  -1    2.34    0.41
  -3 -27   1    2.94    0.38
  -3  27   1    2.72    0.38
   2 -27  -1    9.48    0.69
  -2 -27   1    8.77    0.60
  -2  27   1    7.84    0.56
   2  27  -1    8.70    0.50
   1 -27  -1    0.44    0.30
  -1 -27   1    0.07    0.27
  -1  27   1   -0.35    0.23
   1  27  -1   -0.01    0.24
   0 -27   1    3.89    0.42
   0 -27  -1    4.31    0.49
   0  27   1    5.36    0.46
   0  27  -1    4.48    0.51
  -1 -27  -1    1.80    0.37
   1 -27   1    1.93    0.34
   1  27   1    1.70    0.29
  -1  27  -1    2.06    0.35
  -2 -27  -1    0.00    0.28
   2 -27   1    0.58    0.28
  -2  27  -1    0.23    0.26
  -3 -27  -1    1.36    0.35
   3 -27   1    0.99    0.32
  -3  27  -1    1.13    0.33
   4 -27   1    0.01    0.27
  -4 -27  -1    0.47    0.29
  -4  27  -1    0.20    0.27
   5 -27   1    1.03    0.33
  -5 -27  -1    0.99    0.34
  -5  27  -1    1.00    0.34
   6 -27   1   -0.43    0.26
  -6 -27  -1   -0.02    0.33
  -6  27  -1   -0.02    0.44
  -7 -27  -1   -0.73    0.35
  -7  27  -1   -0.11    0.33
   8 -27   1    2.42    0.44
  -8 -27  -1    2.68    0.50
  -8  27  -1    1.56    0.40
   9 -27   1   -0.20    0.35
  -9 -27  -1   -0.26    0.40
  -9  27  -1    0.65    0.34
   8 -28  -1    0.17    0.35
  -8  28   1    0.05    0.33
  -7 -28   1   12.15    0.77
   7 -28  -1   13.27    0.87
  -7  28   1   14.20    0.80
   6 -28  -1    0.43    0.47
  -6 -28   1    1.32    0.36
  -6  28   1    0.60    0.33
   5 -28  -1    0.30    0.32
  -5 -28   1    0.01    0.31
  -5  28   1    0.27    0.30
  -4 -28   1    0.47    0.33
   4 -28  -1    1.19    0.39
  -4  28   1    1.17    0.33
  -3 -28   1    0.57    0.31
   3 -28  -1   -0.04    0.30
  -3  28   1    0.83    0.31
  -2 -28   1    2.45    0.36
   2 -28  -1    1.97    0.38
  -2  28   1    1.95    0.34
   1 -28  -1    5.31    0.59
  -1 -28   1    5.44    0.56
  -1  28   1    5.02    0.52
   1  28  -1    4.22    0.45
   0 -28  -1   -0.10    0.28
   0 -28   1    0.12    0.27
   0  28  -1   -0.05    0.25
   0  28   1   -0.51    0.27
   1 -28   1   -0.05    0.26
  -1 -28  -1    0.52    0.31
   1  28   1   -0.05    0.25
  -1  28  -1   -0.13    0.26
   2 -28   1    0.88    0.30
  -2 -28  -1    0.58    0.29
  -2  28  -1    0.79    0.32
  -3 -28  -1    1.48    0.35
   3 -28   1    0.95    0.33
  -3  28  -1    0.94    0.34
   4 -28   1    1.97    0.37
  -4 -28  -1    2.18    0.42
  -4  28  -1    1.46    0.34
  -5 -28  -1    1.72    0.39
   5 -28   1    1.12    0.34
  -5  28  -1    1.61    0.44
  -6 -28  -1    2.24    0.44
  -6  28  -1    2.47    0.42
  -7 -28  -1    4.04    0.65
   7 -28   1    3.48    0.47
  -7  28  -1    4.57    0.55
   8 -28   1   -0.38    0.32
  -8 -28  -1   -0.12    0.37
  -8  28  -1   -0.55    0.30
   7 -29  -1    0.40    0.37
  -7 -29   1   -0.87    0.53
  -7  29   1    0.21    0.31
  -6 -29   1    3.21    0.47
   6 -29  -1    2.67    0.47
  -6  29   1    3.24    0.45
   5 -29  -1    0.94    0.38
  -5 -29   1    0.85    0.36
  -5  29   1    0.59    0.34
  -4 -29   1   -0.79    0.29
   4 -29  -1    1.03    0.36
  -4  29   1    0.39    0.31
  -3 -29   1    0.48    0.31
   3 -29  -1    0.61    0.37
  -3  29   1    0.77    0.31
   2 -29  -1    1.99    0.41
  -2 -29   1    1.31    0.36
  -2  29   1    1.23    0.34
   1 -29  -1    1.51    0.36
  -1 -29   1    2.00    0.37
   1  29  -1    1.29    0.33
  -1  29   1    1.42    0.33
   0 -29   1    5.83    0.57
   0 -29  -1    5.67    0.60
   0  29  -1    5.63    0.55
   0  29   1    5.08    0.48
   1 -29   1    2.18    0.37
  -1 -29  -1    2.83    0.43
  -1  29  -1    2.31    0.39
  -2 -29  -1    1.00    0.35
   2 -29   1    0.58    0.32
  -2  29  -1    0.78    0.32
  -3 -29  -1    0.33    0.31
   3 -29   1   -0.59    0.27
  -3  29  -1   -0.36    0.29
   4 -29   1   15.56    0.82
  -4 -29  -1   15.61    0.83
  -4  29  -1   15.01    0.88
  -5 -29  -1    6.34    0.64
  -5  29  -1    6.20    0.65
   6 -29   1    0.35    0.37
  -6 -29  -1    0.76    0.39
  -6  29  -1    0.88    0.35
   7 -29   1   -0.01    0.35
  -7 -29  -1   -0.52    0.35
  -7  29  -1    0.89    0.35
   6 -30  -1    0.78    0.37
  -6  30   1    1.63    0.40
   5 -30  -1   -0.70    0.30
  -5 -30   1    0.25    0.35
  -5  30   1   -0.11    0.30
   4 -30  -1    0.07    0.34
  -4 -30   1    0.32    0.34
  -4  30   1    0.38    0.36
  -3 -30   1   12.54    0.73
  -3  30   1   10.38    0.69
   2 -30  -1    1.04    0.36
  -2 -30   1   -0.01    0.32
  -2  30   1    0.53    0.31
   1 -30  -1    1.45    0.37
  -1 -30   1    2.14    0.36
  -1  30   1    1.63    0.37
   0 -30   1    1.14    0.35
   0 -30  -1    0.18    0.34
   0  30  -1    0.17    0.30
   0  30   1    0.30    0.31
   1 -30   1   -0.51    0.28
  -1 -30  -1    0.34    0.34
  -1  30  -1    0.68    0.32
  -2 -30  -1    2.21    0.44
   2 -30   1    1.24    0.36
  -2  30  -1    1.27    0.35
  -3 -30  -1   23.78    1.00
   3 -30   1   24.68    0.96
  -3  30  -1   27.07    1.12
   4 -30   1    2.40    0.67
  -4  30  -1    2.06    0.44
   5 -30   1    1.49    0.39
  -5 -30  -1    1.10    0.37
  -5  30  -1    0.91    0.38
   6 -30   1    1.55    0.38
  -6 -30  -1    1.32    0.40
  -6  30  -1    1.10    0.39
   5 -31  -1    0.16    0.34
  -5 -31   1   -0.35    0.36
  -5  31   1    0.05    0.35
   4 -31  -1    3.01    0.46
  -4 -31   1    3.70    0.59
  -4  31   1    3.49    0.47
  -3 -31   1   -0.33    0.32
   3 -31  -1   -0.01    0.34
  -3  31   1   -0.14    0.34
  -2 -31   1    5.04    0.52
   2 -31  -1    4.07    0.53
  -2  31   1    4.09    0.48
   1 -31  -1    3.48    0.49
  -1 -31   1    2.60    0.42
  -1  31   1    2.27    0.41
   0 -31  -1    0.11    0.42
   0 -31   1   -0.24    0.31
   0  31  -1   -0.28    0.35
   1 -31   1    0.21    0.31
  -1 -31  -1    0.95    0.57
  -1  31  -1   -0.22    0.31
  -2 -31  -1    8.89    0.79
  -2  31  -1    8.39    0.77
  -3 -31  -1    1.14    0.36
   3 -31   1    0.04    0.32
  -3  31  -1    0.82    0.36
   4 -31   1   16.31    0.86
  -4 -31  -1   14.60    0.81
  -4  31  -1   17.59    0.88
  -5 -31  -1   -0.19    0.35
   5 -31   1   -0.35    0.33
  -5  31  -1   -0.42    0.32
  -3 -32   1    0.71    0.39
   3 -32  -1    0.39    0.34
  -3  32   1    0.61    0.35
  -2 -32   1   -0.20    0.35
   2 -32  -1    0.45    0.36
  -2  32   1   -0.02    0.34
   1 -32  -1    0.58    0.37
  -1 -32   1    0.46    0.42
  -1  32   1   -0.27    0.39
   0 -32   1    1.90    0.45
   0 -32  -1    1.80    0.44
  -1 -32  -1    1.09    0.41
   1 -32   1    1.90    0.39
  -1  32  -1    1.88    0.57
   2 -32   1   -0.07    0.33
  -2 -32  -1    0.03    0.36
  -2  32  -1   -0.42    0.32
   3 -32   1    3.81    0.48
  -3  32  -1    3.63    0.49
 -17   0   2    0.17    0.42
 -16   0   2   18.69    1.04
 -15   0   2    0.48    0.37
 -14   0   2    4.31    0.41
 -14   0   2    5.03    0.54
 -13   0   2    0.03    0.29
 -13   0   2   -0.42    0.16
 -12   0   2    0.52    0.18
  12   0  -2    0.72    0.33
 -12   0   2    0.62    0.33
 -11   0   2   -0.18    0.23
  11   0  -2    0.11    0.21
 -10   0   2   74.46    1.63
  10   0  -2   74.36    1.63
 -10   0   2   72.15    1.46
  -9   0   2    0.01    0.13
   9   0  -2    0.12    0.15
  -8   0   2   27.26    0.64
   8   0  -2   25.80    0.74
   7   0  -2    0.02    0.08
   7   0  -2   -0.02    0.10
  -7   0   2    0.06    0.09
   6   0  -2    3.29    0.19
   6   0  -2    3.60    0.23
   5   0  -2    0.18    0.09
   5   0  -2    0.24    0.08
   4   0  -2   17.68    0.40
   4   0  -2   17.72    0.42
   3   0  -2    0.14    0.05
   3   0  -2    0.08    0.05
   2   0  -2    9.77    0.23
   2   0  -2    9.32    0.22
   1   0  -2    0.52    0.05
   0   0  -2  147.66    2.44
   0   0  -2  149.56    2.46
  -1   0  -2    0.15    0.05
  -1   0  -2    0.12    0.04
  -2   0  -2   14.19    0.32
  -2   0  -2   14.04    0.33
   3   0   2    0.05    0.06
  -3   0  -2    0.03    0.05
  -3   0  -2    0.06    0.07
  -4   0  -2   35.41    0.69
   4   0   2   34.39    0.75
  -4   0  -2   34.78    0.75
   5   0   2    0.06    0.09
  -5   0  -2    0.06    0.09
  -5   0  -2    0.16    0.14
  -6   0  -2  262.60    4.38
  -6   0  -2  256.93    4.48
   6   0   2  260.69    4.49
  -7   0  -2   -0.09    0.17
  -7   0  -2    0.24    0.11
   7   0   2    0.10    0.16
  -8   0  -2  153.19    2.70
  -8   0  -2  151.01    2.85
  -9   0  -2    0.17    0.18
  -9   0  -2    0.11    0.14
 -10   0  -2   14.10    0.65
 -10   0  -2   14.30    0.50
 -11   0  -2    0.32    0.27
 -11   0  -2    0.03    0.15
 -12   0  -2   12.07    0.74
 -12   0  -2   11.20    0.48
 -13   0  -2   -0.14    0.19
 -13   0  -2    0.18    0.35
 -14   0  -2    7.31    0.77
 -15   0  -2   -0.20    0.39
 -16   0  -2    2.29    0.56
 -17  -1   2    3.34    0.56
 -17   1   2    3.09    0.56
 -16  -1   2    1.27    0.43
 -16   1   2    1.09    0.44
 -15  -1   2   23.95    1.07
 -15   1   2   23.25    0.80
 -15   1   2   23.51    1.07
 -14  -1   2    0.12    0.19
 -14  -1   2    0.43    0.33
 -14   1   2    0.54    0.33
 -14   1   2   -0.03    0.21
  13  -1  -2    5.28    0.52
 -13  -1   2    4.61    0.49
 -13  -1   2    3.71    0.33
 -13   1   2    3.94    0.38
 -13   1   2    3.99    0.45
  12  -1  -2    0.13    0.40
 -12  -1   2    0.31    0.17
 -12  -1   2    0.21    0.27
 -12   1   2    0.08    0.18
 -12   1   2   -0.20    0.41
 -11  -1   2   12.67    0.62
  11  -1  -2   13.59    0.63
 -11  -1   2   13.07    0.47
 -11   1   2   12.90    0.64
  11   1  -2   13.82    0.61
 -11   1   2   13.68    0.51
 -10  -1   2    0.39    0.15
 -10  -1   2    0.26    0.22
  10  -1  -2    0.88    0.23
 -10   1   2    0.37    0.17
  10   1  -2    1.00    0.22
  -9  -1   2   15.81    0.46
   9  -1  -2   15.46    0.58
  -9  -1   2   14.67    0.57
  -9   1   2   15.29    0.49
   9   1  -2   16.03    0.58
  -8  -1   2    2.26    0.21
   8  -1  -2    2.47    0.41
   8   1  -2    2.06    0.23
  -8   1   2    2.17    0.23
   7  -1  -2    1.60    0.18
  -7  -1   2    1.55    0.16
   7  -1  -2    1.70    0.19
   7   1  -2    1.75    0.16
  -7   1   2    1.93    0.18
   7   1  -2    1.68    0.18
   6  -1  -2   14.33    0.39
   6  -1  -2   13.64    0.43
   6   1  -2   13.84    0.42
   6   1  -2   14.44    0.42
   5  -1  -2   14.08    0.40
   5  -1  -2   14.15    0.38
   5   1  -2   14.34    0.35
   5   1  -2   13.80    0.39
   4  -1  -2   29.57    0.73
   4  -1  -2   28.37    0.59
   4   1  -2   28.30    0.60
   4   1  -2   28.75    0.57
   3  -1  -2    5.88    0.19
   3  -1  -2    6.22    0.20
   3   1  -2    5.92    0.18
   3   1  -2    6.28    0.19
   2  -1  -2    0.35    0.05
   2  -1  -2    0.47    0.06
   2   1  -2    0.36    0.05
   2   1  -2    0.41    0.05
   1  -1  -2  101.64    1.71
   1  -1  -2   99.27    1.70
   1   1  -2  104.93    1.69
   1   1  -2  100.08    1.70
   0  -1  -2    5.91    0.17
   0  -1  -2    5.93    0.15
   0   1  -2    5.96    0.14
  -1  -1  -2   19.30    0.37
   1  -1   2   19.33    0.38
  -1  -1  -2   18.91    0.39
  -1   1  -2   19.20    0.39
  -1   1  -2   19.12    0.37
  -2  -1  -2   15.44    0.33
   2  -1   2   16.12    0.36
  -2  -1  -2   14.89    0.36
  -2   1  -2   16.02    0.35
  -2   1  -2   15.50    0.35
   3  -1   2   93.32    1.66
  -3  -1  -2   93.77    1.60
  -3  -1  -2   91.76    1.67
  -3   1  -2   93.80    1.62
  -4  -1  -2    9.38    0.31
  -4  -1  -2    9.18    0.26
   4  -1   2    9.52    0.32
  -4   1  -2    8.66    0.27
  -5  -1  -2   34.57    0.79
   5  -1   2   34.85    0.79
  -5  -1  -2   34.31    0.70
  -5   1  -2   34.24    0.72
  -5   1  -2   35.48    0.79
   6  -1   2    0.59    0.14
  -6  -1  -2    0.16    0.14
  -6  -1  -2    0.43    0.11
  -6   1  -2    0.29    0.13
  -6   1  -2    0.27    0.11
   7  -1   2  400.03    6.88
  -7  -1  -2  395.54    6.82
  -7  -1  -2  404.04    6.64
  -7   1  -2  396.71    6.67
  -7   1  -2  401.35    6.83
   8  -1   2   38.84    1.00
  -8  -1  -2   39.74    0.86
  -8  -1  -2   39.84    1.01
  -8   1  -2   39.48    0.89
  -8   1  -2   38.55    1.01
   9  -1   2    1.17    0.25
  -9  -1  -2    1.42    0.26
  -9  -1  -2    0.74    0.14
  -9   1  -2    0.72    0.17
  -9   1  -2    0.70    0.22
 -10  -1  -2    2.03    0.32
 -10  -1  -2    1.85    0.21
 -10   1  -2    1.86    0.30
 -11  -1  -2    2.96    0.39
 -11  -1  -2    4.09    0.30
 -11   1  -2    4.27    0.35
 -11   1  -2    3.29    0.41
 -12  -1  -2    0.40    0.18
 -12  -1  -2    0.53    0.33
 -12   1  -2    0.58    0.34
 -12   1  -2    0.70    0.22
 -13  -1  -2   26.39    1.08
 -13  -1  -2   24.38    0.72
 -13   1  -2   27.28    1.09
 -13   1  -2   25.25    0.80
 -14  -1  -2    7.39    0.77
 -14   1  -2    7.75    0.75
 -14   1  -2    7.69    0.52
 -15  -1  -2    0.28    0.41
 -15   1  -2    0.09    0.42
 -16  -1  -2    0.62    0.46
 -16   1  -2    0.29    0.46
 -17  -2   2    1.93    0.50
 -17   2   2    2.70    0.54
 -16  -2   2    7.62    0.79
 -16   2   2    7.95    0.79
 -15  -2   2    2.05    0.44
 -15   2   2    2.26    0.47
 -15   2   2    2.17    0.33
 -14  -2   2    3.95    0.50
  14  -2  -2    3.60    0.44
 -14   2   2    3.80    0.48
 -14   2   2    4.18    0.39
  13  -2  -2    7.02    0.56
 -13  -2   2    5.74    0.38
 -13  -2   2    6.55    0.61
 -13   2   2    6.09    0.44
 -13   2   2    6.12    0.61
  12  -2  -2    1.86    0.50
 -12  -2   2    0.91    0.30
 -12  -2   2    1.25    0.19
 -12   2   2    0.97    0.21
 -11  -2   2    6.85    0.34
 -11  -2   2    7.17    0.53
  11  -2  -2    7.71    0.52
 -11   2   2    7.05    0.40
 -10  -2   2   22.56    0.59
  10  -2  -2   22.73    0.76
 -10  -2   2   21.08    0.75
  10   2  -2   21.93    0.73
 -10   2   2   22.46    0.75
   9  -2  -2   13.31    0.54
  -9  -2   2   13.95    0.42
  -9  -2   2   13.01    0.54
  -9   2   2   13.04    0.46
   9   2  -2   13.79    0.53
   8  -2  -2    5.30    0.42
  -8  -2   2    5.25    0.25
  -8  -2   2    4.96    0.33
  -8   2   2    5.14    0.29
   8   2  -2    4.71    0.32
   7  -2  -2   11.00    0.41
   7  -2  -2   11.29    0.38
  -7  -2   2   11.26    0.33
  -7  -2   2   11.08    0.41
  -7   2   2   11.72    0.38
   7   2  -2   11.19    0.41
   7   2  -2   11.55    0.33
   6  -2  -2   52.45    1.10
   6  -2  -2   54.39    1.06
   6   2  -2   54.72    1.01
   6   2  -2   52.98    1.09
   5  -2  -2   20.17    0.52
   5  -2  -2   20.86    0.50
   5   2  -2   20.46    0.50
   5   2  -2   21.05    0.45
   4  -2  -2   37.39    0.77
   4  -2  -2   36.62    0.78
   4   2  -2   38.88    0.71
   4   2  -2   39.57    0.76
   3  -2  -2  262.65    4.33
   3  -2  -2  259.13    4.34
   3   2  -2  261.97    4.31
   3   2  -2  262.42    4.29
   2  -2  -2    2.86    0.13
   2  -2  -2    2.87    0.13
   2   2  -2    2.73    0.11
   2   2  -2    2.95    0.10
   1  -2  -2  160.20    2.69
   1  -2  -2  163.50    2.68
   1   2  -2  160.67    2.67
   0  -2  -2  130.09    2.18
   0  -2  -2  130.03    2.14
   0   2  -2  126.89    2.16
  -1  -2  -2   45.38    0.79
  -1  -2  -2   44.26    0.83
   1  -2   2   45.54    0.80
   2  -2   2    1.67    0.11
  -2  -2  -2    1.74    0.09
  -2  -2  -2    1.60    0.12
  -2   2  -2    1.99    0.12
   3  -2   2  211.46    3.58
  -3  -2  -2  207.73    3.51
  -3   2  -2  218.72    3.57
  -4  -2  -2    0.52    0.07
  -4  -2  -2    0.49    0.11
   4  -2   2    0.51    0.11
  -4   2  -2    0.50    0.09
  -5  -2  -2    0.04    0.10
  -5  -2  -2    0.12    0.06
   5  -2   2    0.09    0.10
  -5   2  -2    0.12    0.09
  -6  -2  -2   62.53    1.18
  -6  -2  -2   62.81    1.30
   6  -2   2   63.40    1.30
  -6   2  -2   64.17    1.23
   7  -2   2    0.80    0.21
  -7  -2  -2    0.96    0.13
  -7  -2  -2    0.38    0.20
  -7   2  -2    1.24    0.16
  -8  -2  -2   87.59    1.79
   8  -2   2   82.69    1.77
  -8  -2  -2   86.15    1.59
  -8   2  -2   85.39    1.66
  -8   2  -2   88.07    1.79
  -9  -2  -2   42.61    1.11
  -9  -2  -2   42.12    0.92
   9  -2   2   42.78    1.11
  -9   2  -2   43.54    1.00
  -9   2  -2   44.88    1.15
  10  -2   2    5.72    0.46
 -10  -2  -2    7.35    0.34
 -10  -2  -2    7.14    0.53
 -10   2  -2    7.27    0.39
 -10   2  -2    7.48    0.51
 -11  -2  -2    0.07    0.26
 -11  -2  -2   -0.14    0.14
 -11   2  -2   -0.02    0.26
 -11   2  -2    0.14    0.17
 -12  -2  -2    0.16    0.31
 -12  -2  -2    0.00    0.17
 -12   2  -2    0.03    0.19
 -12   2  -2   -0.07    0.29
 -13  -2  -2    8.12    0.73
 -13  -2  -2    7.59    0.50
 -13   2  -2    7.17    0.49
 -13   2  -2    9.31    0.72
 -14  -2  -2    3.75    0.53
 -14   2  -2    2.99    0.37
 -14   2  -2    4.07    0.56
 -15  -2  -2    9.99    0.90
 -15   2  -2    8.68    0.84
 -16  -2  -2    0.24    0.45
 -16   2  -2    0.32    0.48
 -17  -3   2    0.15    0.42
 -17   3   2    0.31    0.43
 -16  -3   2    0.39    0.39
 -16   3   2    0.42    0.42
 -15  -3   2    1.26    0.43
 -15   3   2    3.01    0.37
 -15   3   2    2.97    0.46
 -14  -3   2    0.06    0.31
  14  -3  -2    0.21    0.28
 -14   3   2   -0.26    0.31
 -14   3   2    0.03    0.23
 -13  -3   2   -0.20    0.14
  13  -3  -2    0.49    0.29
 -13  -3   2   -0.10    0.29
 -13   3   2    0.14    0.29
 -13   3   2   -0.03    0.20
  12  -3  -2    9.16    0.65
 -12  -3   2    8.53    0.59
 -12  -3   2    7.85    0.36
 -12   3   2    8.58    0.47
  11  -3  -2   23.68    0.83
 -11  -3   2   24.02    0.84
 -11  -3   2   22.39    0.60
 -11   3   2   24.26    0.72
  10  -3  -2    3.81    0.39
 -10  -3   2    3.47    0.39
 -10  -3   2    3.61    0.25
 -10   3   2    3.68    0.32
   9  -3  -2   10.55    0.50
  -9  -3   2   10.32    0.49
  -9  -3   2   10.68    0.35
  -9   3   2   10.60    0.43
  -8  -3   2   14.53    0.52
   8  -3  -2   14.13    0.53
  -8  -3   2   14.81    0.40
   8   3  -2   14.73    0.51
  -8   3   2   14.49    0.47
  -7  -3   2   31.75    0.72
   7  -3  -2   33.11    0.76
  -7  -3   2   33.51    0.79
   7  -3  -2   32.91    0.81
  -7   3   2   32.14    0.75
   7   3  -2   33.14    0.78
  -6  -3   2   14.78    0.44
   6  -3  -2   15.29    0.44
   6  -3  -2   14.87    0.47
   6   3  -2   14.89    0.36
   6   3  -2   15.33    0.44
  -6   3   2   14.95    0.42
   5  -3  -2  390.25    6.60
  -5  -3   2  398.54    6.56
   5  -3  -2  397.55    6.57
   5   3  -2  398.26    6.48
   5   3  -2  395.98    6.56
   4  -3  -2    5.24    0.22
   4  -3  -2    4.93    0.22
  -4  -3   2    5.29    0.21
   4   3  -2    5.45    0.20
   4   3  -2    5.25    0.17
   3  -3  -2  135.68    2.33
  -3  -3   2  134.22    2.28
   3  -3  -2  136.35    2.32
   3   3  -2  138.27    2.29
   3   3  -2  134.49    2.26
   2  -3  -2   36.69    0.71
   2  -3  -2   37.71    0.70
  -2  -3   2   35.95    0.65
   2   3  -2   36.96    0.66
   1  -3  -2    9.12    0.23
   1  -3  -2    9.33    0.25
   1   3  -2    8.59    0.22
   0  -3   2    7.50    0.15
   0  -3  -2    7.23    0.19
   0   3  -2    7.14    0.20
  -1  -3  -2  194.23    3.27
  -1  -3  -2  195.01    3.21
   1  -3   2  198.37    3.22
  -1   3  -2  195.10    3.26
  -2  -3  -2  152.25    2.40
  -2  -3  -2  142.84    2.48
   2  -3   2  143.94    2.45
  -2   3  -2  142.77    2.47
  -3  -3  -2    4.79    0.15
   3  -3   2    5.16    0.25
  -3  -3  -2    5.15    0.22
  -3   3  -2    5.07    0.22
  -4  -3  -2  154.02    2.62
  -4  -3  -2  158.54    2.75
   4  -3   2  157.74    2.74
  -4   3  -2  159.43    2.72
  -5  -3  -2   12.74    0.42
  -5  -3  -2   11.91    0.30
   5  -3   2   12.14    0.40
  -5   3  -2   12.00    0.37
   6  -3   2    0.56    0.14
  -6  -3  -2    0.12    0.13
  -6  -3  -2    0.22    0.08
  -6   3  -2    0.16    0.10
  -7  -3  -2    0.35    0.29
  -7   3  -2    0.48    0.13
  -8  -3  -2   32.43    0.90
   8  -3   2   32.25    0.89
  -8  -3  -2   31.54    0.70
  -8   3  -2   32.61    0.80
  -9  -3  -2    0.67    0.13
   9  -3   2    0.43    0.20
  -9  -3  -2    0.16    0.19
  -9   3  -2    0.24    0.21
  -9   3  -2    0.04    0.23
 -10  -3  -2    2.87    0.35
  10  -3   2    2.48    0.32
 -10  -3  -2    2.76    0.24
 -10   3  -2    2.59    0.28
 -10   3  -2    2.86    0.35
 -11  -3  -2   -0.09    0.13
  11  -3   2    0.40    0.40
 -11  -3  -2    0.97    0.34
 -11   3  -2    0.98    0.50
 -11   3  -2    0.43    0.21
 -12  -3  -2    0.05    0.30
 -12  -3  -2    0.04    0.15
 -12   3  -2   -0.05    0.21
 -12   3  -2    0.09    0.31
 -13  -3  -2    0.88    0.38
 -13   3  -2   -0.31    0.30
 -13   3  -2    0.49    0.24
 -14  -3  -2    3.34    0.53
 -14   3  -2    4.18    0.54
 -14   3  -2    2.88    0.40
 -15  -3  -2    1.38    0.48
 -15   3  -2    0.70    0.43
 -15   3  -2    1.49    0.34
 -16  -3  -2    0.20    0.44
 -16   3  -2   -0.10    0.43
 -17  -4   2   -0.96    0.39
 -17   4   2   -0.34    0.41
 -16  -4   2    0.49    0.41
 -16   4   2   -0.11    0.37
 -15  -4   2    0.42    0.37
  15  -4  -2    0.23    0.32
 -15   4   2    0.28    0.36
 -15   4   2    0.39    0.26
 -14  -4   2    1.54    0.38
  14  -4  -2    1.76    0.38
 -14   4   2    1.31    0.34
 -14   4   2    1.95    0.43
  13  -4  -2    0.52    0.27
 -13  -4   2    0.16    0.29
 -13   4   2    0.62    0.23
 -13   4   2    0.66    0.33
 -12  -4   2    4.32    0.46
 -12  -4   2    3.74    0.27
  12  -4  -2    3.67    0.42
 -12   4   2    4.11    0.42
 -11  -4   2    0.59    0.14
 -11  -4   2    0.62    0.26
  11  -4  -2    0.88    0.27
 -11   4   2    0.89    0.22
 -10  -4   2   24.59    0.79
  10  -4  -2   25.02    0.81
 -10  -4   2   25.25    0.60
 -10   4   2   23.99    0.71
  -9  -4   2    4.52    0.23
  -9  -4   2    4.59    0.37
   9  -4  -2    4.80    0.38
  -9   4   2    4.22    0.37
  -8  -4   2    1.44    0.21
   8  -4  -2    1.52    0.22
  -8   4   2    1.58    0.20
   7  -4  -2    2.69    0.25
   7  -4  -2    2.65    0.24
  -7  -4   2    2.64    0.16
  -7  -4   2    2.37    0.24
   7   4  -2    2.57    0.15
  -7   4   2    2.38    0.22
   6  -4  -2  135.53    2.45
   6  -4  -2  135.29    2.40
  -6  -4   2  134.07    2.40
  -6   4   2  134.33    2.39
   6   4  -2  134.37    2.28
   5  -4  -2    1.05    0.14
   5  -4  -2    1.08    0.14
  -5  -4   2    0.56    0.12
   5   4  -2    1.00    0.10
   4  -4  -2  596.25    9.87
   4  -4  -2  608.58    9.86
  -4  -4   2  598.50    9.82
   4   4  -2  602.15    9.76
   3  -4  -2   52.37    1.03
  -3  -4   2   49.64    0.92
   3  -4  -2   51.62    1.05
   3   4  -2   50.42    0.89
   2  -4  -2    6.45    0.21
  -2  -4   2    5.79    0.16
   2  -4  -2    6.33    0.21
   2   4  -2    6.03    0.17
   1  -4  -2   13.90    0.34
  -1  -4   2   13.26    0.27
   1  -4  -2   14.01    0.31
   1   4  -2   13.29    0.30
   0  -4  -2   66.40    1.14
   0  -4   2   66.07    1.11
   0   4  -2   65.01    1.16
   1  -4   2   75.95    1.29
  -1  -4  -2   74.62    1.35
  -1  -4  -2   74.31    1.27
  -1   4  -2   74.57    1.32
  -2  -4  -2  267.81    4.59
   2  -4   2  280.99    4.55
  -2  -4  -2  278.80    4.49
  -2   4  -2  273.77    4.57
  -3  -4  -2    0.22    0.04
   3  -4   2    0.26    0.13
  -3  -4  -2    0.19    0.08
  -3   4  -2    0.03    0.07
  -4  -4  -2    0.22    0.05
   4  -4   2    0.16    0.09
  -4  -4  -2    0.30    0.11
  -4   4  -2    0.33    0.09
  -5  -4  -2    7.72    0.21
   5  -4   2    7.49    0.32
  -5  -4  -2    8.08    0.34
  -5   4  -2    7.71    0.30
   6  -4   2    3.66    0.28
  -6  -4  -2    3.99    0.17
  -6  -4  -2    4.28    0.29
  -6   4  -2    4.30    0.25
  -7  -4  -2    2.59    0.17
   7  -4   2    2.74    0.31
  -7  -4  -2    2.20    0.33
  -7   4  -2    3.06    0.26
   8  -4   2    1.05    0.22
  -8  -4  -2    1.19    0.24
  -8   4  -2    1.29    0.19
   9  -4   2    0.64    0.22
  -9  -4  -2    0.60    0.12
  -9  -4  -2    0.38    0.22
  -9   4  -2    0.34    0.18
  10  -4   2    3.31    0.37
 -10  -4  -2    3.15    0.22
 -10  -4  -2    3.33    0.39
 -10   4  -2    3.18    0.32
 -10   4  -2    2.88    0.35
 -11  -4  -2   -0.19    0.13
 -11  -4  -2    0.02    0.35
 -11   4  -2    0.26    0.20
  12  -4   2    2.48    0.39
 -12  -4  -2    1.90    0.40
 -12   4  -2    2.01    0.29
 -12   4  -2    1.83    0.38
 -13  -4  -2    0.95    0.37
 -13   4  -2    2.03    0.31
 -13   4  -2    2.29    0.44
 -14  -4  -2   -0.25    0.36
 -14   4  -2   -0.06    0.24
 -14   4  -2    0.11    0.37
 -15  -4  -2    1.34    0.45
 -15   4  -2    1.05    0.43
 -16  -4  -2   -0.54    0.42
 -16   4  -2   -0.57    0.38
 -16  -5   2    0.34    0.40
 -16   5   2    0.89    0.42
 -16   5   2    0.19    0.30
  15  -5  -2    2.16    0.66
 -15  -5   2    1.42    0.43
 -15   5   2    1.70    0.34
 -15   5   2    1.85    0.70
  14  -5  -2    0.36    0.29
 -14  -5   2    0.25    0.32
 -14   5   2    0.15    0.25
 -14   5   2    0.12    0.32
 -13  -5   2    0.88    0.32
  13  -5  -2    0.36    0.29
 -13   5   2    0.28    0.22
 -12  -5   2    1.14    0.16
 -12  -5   2    1.89    0.35
  12  -5  -2    1.16    0.32
 -12   5   2    1.37    0.28
 -11  -5   2   15.30    0.44
 -11  -5   2   16.26    0.69
  11  -5  -2   15.62    0.71
 -11   5   2   16.59    0.62
 -10  -5   2   17.24    0.66
 -10  -5   2   16.23    0.44
  10  -5  -2   17.03    0.69
 -10   5   2   17.79    0.61
  -9  -5   2    1.39    0.23
   9  -5  -2    1.55    0.25
  -9   5   2    1.87    0.23
  -8  -5   2    2.36    0.24
  -8  -5   2    2.90    0.17
   8  -5  -2    3.00    0.29
  -8   5   2    2.97    0.27
  -7  -5   2    0.11    0.07
   7  -5  -2    0.09    0.12
  -7  -5   2    0.22    0.13
   7  -5  -2    0.57    0.14
  -7   5   2    0.25    0.13
   6  -5  -2    8.49    0.36
   6  -5  -2    8.07    0.33
  -6  -5   2    8.27    0.33
   6   5  -2    8.11    0.22
  -6   5   2    7.70    0.32
  -5  -5   2  176.76    3.04
   5  -5  -2  178.00    3.07
   5  -5  -2  174.57    3.10
   5   5  -2  179.23    2.93
   4  -5  -2   34.15    0.72
   4  -5  -2   32.16    0.73
  -4  -5   2   32.95    0.68
   4   5  -2   33.86    0.61
   3  -5  -2  256.66    4.27
  -3  -5   2  248.56    4.20
   3  -5  -2  260.84    4.26
   3   5  -2  250.78    4.16
   2  -5  -2   62.40    1.15
  -2  -5   2   59.89    1.07
   2  -5  -2   62.18    1.12
   2   5  -2   61.21    1.07
  -1  -5   2    8.08    0.20
   1  -5  -2    8.46    0.23
   1  -5  -2    8.17    0.26
   1   5  -2    7.71    0.22
   0  -5  -2    8.94    0.23
   0  -5   2    8.92    0.21
   0  -5  -2    9.02    0.28
   0   5  -2    8.78    0.24
  -1  -5  -2  252.67    4.15
   1  -5   2  257.45    4.18
  -1  -5  -2  253.07    4.26
  -1   5  -2  251.84    4.22
  -2  -5  -2   97.48    2.02
   2  -5   2  104.38    1.76
  -2  -5  -2  100.35    1.68
   3  -5   2   47.31    0.93
  -3  -5  -2   47.62    0.96
  -3  -5  -2   46.32    0.81
  -3   5  -2   47.53    0.94
   4  -5   2    3.79    0.22
  -4  -5  -2    3.63    0.23
  -4   5  -2    3.99    0.21
  -5  -5  -2   48.80    0.86
   5  -5   2   48.43    1.03
  -5  -5  -2   49.70    1.06
  -5   5  -2   49.22    1.02
   6  -5   2    4.28    0.29
  -6  -5  -2    4.47    0.29
  -6  -5  -2    3.81    0.15
  -6   5  -2    4.29    0.26
   7  -5   2    7.97    0.41
  -7  -5  -2    8.04    0.44
  -7  -5  -2    7.69    0.23
  -7   5  -2    8.49    0.38
   8  -5   2   19.59    0.67
  -8  -5  -2   18.14    0.43
  -8  -5  -2   19.90    0.69
  -8   5  -2   18.95    0.68
   9  -5   2   11.54    0.55
  -9  -5  -2    9.73    0.37
  -9  -5  -2   12.45    0.59
  -9   5  -2   11.93    0.49
 -10  -5  -2    2.48    0.20
  10  -5   2    2.35    0.32
 -10  -5  -2    2.04    0.33
 -10   5  -2    2.65    0.30
  11  -5   2    0.21    0.29
 -11   5  -2   -0.02    0.21
 -11   5  -2    0.05    0.32
 -12  -5  -2   -0.08    0.30
  12  -5   2    0.43    0.28
 -12   5  -2    0.53    0.33
 -12   5  -2    0.40    0.25
 -13  -5  -2    0.26    0.34
 -13   5  -2   -0.50    0.33
 -13   5  -2    0.28    0.30
 -14  -5  -2    4.36    0.55
 -14   5  -2    4.38    0.57
 -14   5  -2    4.68    0.52
 -15  -5  -2    0.42    0.42
 -15   5  -2    0.55    0.34
 -15   5  -2    0.49    0.44
 -16  -5  -2    4.99    0.68
 -16   5  -2    3.87    0.60
 -16  -6   2    1.76    0.47
  16  -6  -2    1.19    0.42
 -16   6   2    2.19    0.48
 -16   6   2    2.02    0.38
 -15  -6   2    3.05    0.49
 -15   6   2    3.41    0.42
  14  -6  -2   20.78    0.94
 -14  -6   2   21.07    0.94
 -14   6   2   20.07    0.80
 -14   6   2   20.89    0.98
  13  -6  -2   -0.07    0.27
 -13  -6   2    0.27    0.32
 -12  -6   2    0.19    0.31
  12  -6  -2    0.55    0.28
 -12   6   2    0.51    0.24
 -11  -6   2   14.85    0.67
  11  -6  -2   12.99    0.67
 -11   6   2   14.57    0.60
 -10  -6   2    0.36    0.22
  10  -6  -2    0.09    0.21
 -10  -6   2    0.02    0.10
 -10   6   2    0.30    0.19
   9  -6  -2    5.13    0.41
  -9  -6   2    5.47    0.38
  -9   6   2    5.22    0.35
  -8  -6   2   18.01    0.41
  -8  -6   2   19.05    0.60
   8  -6  -2   19.25    0.65
  -8   6   2   18.87    0.66
  -7  -6   2    0.79    0.16
   7  -6  -2    0.66    0.19
  -7  -6   2    0.75    0.08
  -7   6   2    0.63    0.15
  -6  -6   2   17.13    0.48
   6  -6  -2   16.52    0.49
   6  -6  -2   16.48    0.52
  -6   6   2   16.75    0.49
   6   6  -2   17.22    0.35
   5  -6  -2    0.27    0.12
  -5  -6   2    0.31    0.10
   5  -6  -2    0.25    0.11
  -5   6   2    0.31    0.10
   5   6  -2    0.25    0.05
   4  -6  -2  142.51    2.51
   4  -6  -2  145.11    2.50
  -4  -6   2  141.92    2.45
   4   6  -2  139.13    2.36
   3  -6  -2   20.58    0.51
   3  -6  -2   21.44    0.50
  -3  -6   2   20.30    0.45
   3   6  -2   20.39    0.41
   2  -6  -2    5.69    0.27
  -2  -6   2    5.58    0.18
   2   6  -2    5.08    0.17
   1  -6  -2   10.45    0.28
  -1  -6   2    9.86    0.25
   1   6  -2    9.96    0.26
   0  -6  -2   24.95    0.50
   0  -6   2   24.60    0.48
   0  -6  -2   24.56    0.57
   0   6  -2   24.64    0.52
   1  -6   2    8.81    0.24
  -1  -6  -2    8.42    0.22
  -1  -6  -2    9.34    0.32
  -1   6  -2    9.23    0.27
  -2  -6  -2   66.89    1.27
   2  -6   2   65.81    1.21
  -2  -6  -2   66.43    1.13
  -2   6  -2   66.49    1.24
   3  -6   2   26.64    0.60
  -3  -6  -2   26.65    0.63
  -3   6  -2   26.78    0.61
   4  -6   2   33.33    0.76
  -4  -6  -2   34.87    0.79
  -4   6  -2   34.55    0.76
   5  -6   2   25.43    0.65
  -5  -6  -2   25.92    0.67
  -5   6  -2   24.64    0.63
  -6  -6  -2   52.17    1.16
   6  -6   2   50.71    1.13
  -6   6  -2   52.83    1.11
   7  -6   2   16.88    0.59
  -7  -6  -2   16.38    0.59
  -7   6  -2   16.73    0.54
  -8  -6  -2    6.76    0.44
   8  -6   2    7.76    0.45
  -8   6  -2    7.25    0.39
   9  -6   2   45.55    1.18
  -9  -6  -2   46.25    1.20
  -9   6  -2   46.66    1.12
 -10  -6  -2    0.24    0.26
  10  -6   2    0.32    0.24
 -10   6  -2    0.10    0.20
 -11  -6  -2    0.53    0.47
  11  -6   2    0.72    0.28
 -11   6  -2    0.82    0.29
 -11   6  -2    0.72    0.25
 -12  -6  -2    0.76    0.35
  12  -6   2    0.73    0.31
 -12   6  -2    0.92    0.34
 -12   6  -2    0.85    0.27
 -13  -6  -2    0.45    0.35
  13  -6   2    0.46    0.33
 -13   6  -2   -0.04    0.32
 -13   6  -2    0.26    0.27
 -14  -6  -2    1.59    0.44
 -14   6  -2    2.02    0.34
 -14   6  -2    1.25    0.42
 -15  -6  -2   10.78    0.90
 -15   6  -2    8.86    0.65
 -15   6  -2   11.93    0.91
 -16  -6  -2    0.85    0.48
 -16   6  -2   -0.02    0.44
 -16  -7   2    0.48    0.43
  16  -7  -2    0.94    0.38
 -16   7   2    0.46    0.41
 -16   7   2    0.26    0.31
  15  -7  -2    9.93    0.78
 -15  -7   2    7.25    0.70
 -15   7   2    6.98    0.59
 -15   7   2    9.62    0.86
 -14  -7   2    4.39    0.51
  14  -7  -2    5.60    0.60
 -14   7   2    2.95    0.39
  13  -7  -2    0.46    0.31
 -13  -7   2    0.12    0.29
 -13   7   2    0.20    0.27
 -12  -7   2    2.15    0.61
  12  -7  -2    2.68    0.39
 -12   7   2    3.00    0.35
 -11  -7   2    6.55    0.53
  11  -7  -2    6.86    0.55
 -11   7   2    5.77    0.45
 -10  -7   2    1.62    0.28
  10  -7  -2    2.17    0.32
 -10   7   2    2.14    0.28
   9  -7  -2   34.97    1.24
  -9  -7   2   33.47    0.92
  -9   7   2   33.64    0.89
   8  -7  -2   10.97    0.49
  -8  -7   2    9.98    0.54
  -8   7   2   10.24    0.45
   7  -7  -2    2.80    0.28
  -7  -7   2    2.88    0.26
  -7   7   2    3.34    0.26
   6  -7  -2    3.80    0.28
  -6  -7   2    4.13    0.25
   6  -7  -2    3.94    0.26
  -6   7   2    3.71    0.25
   5  -7  -2    1.02    0.15
  -5  -7   2    1.06    0.14
   5  -7  -2    1.29    0.16
  -5   7   2    1.01    0.14
  -4  -7   2    0.10    0.14
   4  -7  -2    0.20    0.10
   4  -7  -2    0.30    0.11
   4   7  -2    0.19    0.04
  -3  -7   2   13.26    0.35
   3  -7  -2   14.11    0.39
   3  -7  -2   14.06    0.41
   3   7  -2   13.32    0.30
   2  -7  -2    5.60    0.25
   2  -7  -2    5.64    0.23
  -2  -7   2    6.00    0.21
   2   7  -2    5.82    0.19
   1  -7  -2   37.80    0.80
   1  -7  -2   38.65    0.75
  -1  -7   2   37.71    0.72
   1   7  -2   37.84    0.73
   0  -7   2    0.48    0.07
   0  -7  -2    0.46    0.07
   0  -7  -2    0.53    0.11
   0   7  -2    0.45    0.08
  -1  -7  -2   33.68    0.64
   1  -7   2   34.72    0.68
  -1  -7  -2   35.69    0.77
  -1   7  -2   34.00    0.72
   2  -7   2  100.14    1.76
  -2  -7  -2   97.61    1.81
  -2  -7  -2   98.28    1.65
  -2   7  -2   98.25    1.77
  -3  -7  -2   13.65    0.42
   3  -7   2   12.79    0.38
  -3   7  -2   12.72    0.39
   4  -7   2   44.66    0.93
  -4  -7  -2   43.82    0.96
  -4   7  -2   43.12    0.93
   5  -7   2   18.89    0.55
  -5  -7  -2   19.67    0.58
  -5   7  -2   20.10    0.55
  -6  -7  -2   12.97    0.50
   6  -7   2   13.39    0.49
  -6   7  -2   13.09    0.46
  -7  -7  -2   82.67    1.72
   7  -7   2   82.71    1.70
  -7   7  -2   82.28    1.68
  -8  -7  -2   42.70    1.11
   8  -7   2   43.21    1.10
  -8   7  -2   43.86    1.05
  -9  -7  -2   24.06    0.83
   9  -7   2   24.10    0.81
  -9   7  -2   24.14    0.76
 -10  -7  -2    9.57    0.61
  10  -7   2    9.10    0.57
 -10   7  -2    9.36    0.51
 -11  -7  -2   -0.42    0.26
  11  -7   2    0.03    0.24
 -11   7  -2    0.11    0.21
 -12  -7  -2    4.64    0.52
  12  -7   2    6.81    0.63
 -12   7  -2    6.02    0.61
 -13  -7  -2    3.85    0.51
  13  -7   2    4.70    0.52
 -13   7  -2    3.81    0.41
 -13   7  -2    3.40    0.50
 -14  -7  -2   11.33    0.86
 -14   7  -2   11.38    0.85
 -14   7  -2   10.84    0.67
 -15  -7  -2    0.14    0.44
 -15   7  -2   -0.43    0.37
 -15   7  -2    0.09    0.30
 -16  -7  -2    0.41    0.48
 -16   7  -2    0.30    0.46
 -16   7  -2    0.92    0.37
 -16  -8   2   18.95    1.06
  16  -8  -2   17.44    0.98
 -16   8   2   16.77    1.23
 -16   8   2   18.71    1.05
  15  -8  -2    3.76    0.52
 -15  -8   2    3.74    0.55
 -15   8   2    3.48    0.54
 -15   8   2    3.80    0.45
 -14  -8   2    5.52    0.62
  14  -8  -2    6.40    0.66
 -14   8   2    6.20    0.55
 -13  -8   2    1.97    0.37
  13  -8  -2    2.39    0.37
 -13   8   2    2.39    0.37
 -12  -8   2    3.01    0.68
  12  -8  -2    2.96    0.40
 -12   8   2    2.39    0.42
 -11  -8   2   15.02    0.69
 -11   8   2   16.74    0.69
  10  -8  -2   36.73    1.07
 -10  -8   2   36.43    1.01
 -10   8   2   37.45    1.01
   9  -8  -2    1.51    0.27
  -9  -8   2    1.59    0.26
  -9   8   2    0.71    0.24
   8  -8  -2    0.89    0.21
  -8   8   2    0.37    0.17
   7  -8  -2   16.38    0.57
  -7  -8   2   16.18    0.53
  -7   8   2   15.59    0.55
   6  -8  -2    0.62    0.15
   6  -8  -2    0.55    0.16
  -6  -8   2    0.55    0.13
  -6   8   2    0.43    0.13
  -5  -8   2    0.61    0.11
   5  -8  -2    0.60    0.14
   5  -8  -2    0.48    0.13
  -5   8   2    0.56    0.13
   4  -8  -2    0.62    0.12
  -4  -8   2    0.72    0.11
   4  -8  -2    0.60    0.13
   4   8  -2    0.43    0.06
  -4   8   2    0.50    0.11
   3  -8  -2    5.87    0.26
   3  -8  -2    5.55    0.26
  -3  -8   2    6.07    0.24
   3   8  -2    6.16    0.19
   2  -8  -2   49.36    0.95
  -2  -8   2   47.28    0.91
   2  -8  -2   47.86    0.98
   2   8  -2   46.89    0.89
   1  -8  -2   30.18    0.70
   1  -8  -2   31.00    0.70
  -1  -8   2   30.43    0.62
   1   8  -2   30.60    0.63
   0  -8   2   71.65    1.28
   0  -8  -2   71.91    1.28
   0  -8  -2   71.33    1.38
   0   8  -2   71.38    1.38
   1  -8   2    1.11    0.13
  -1  -8  -2    1.10    0.15
  -1  -8  -2    1.10    0.11
  -1   8  -2    1.01    0.12
  -2  -8  -2    2.39    0.12
   2  -8   2    2.74    0.17
  -2  -8  -2    2.62    0.23
  -2   8  -2    2.64    0.18
   3  -8   2    7.98    0.29
  -3  -8  -2    8.11    0.34
  -3   8  -2    8.12    0.31
  -4  -8  -2    6.08    0.32
   4  -8   2    6.85    0.30
  -4   8  -2    6.51    0.30
   5  -8   2    8.92    0.37
  -5  -8  -2    8.98    0.40
  -5   8  -2    8.85    0.37
  -6  -8  -2   81.31    1.71
   6  -8   2   82.43    1.66
  -6   8  -2   83.92    1.67
   7  -8   2    0.80    0.20
  -7  -8  -2    0.88    0.22
  -7   8  -2    0.52    0.18
   8  -8   2   56.01    1.33
  -8  -8  -2   55.93    1.35
  -8   8  -2   57.75    1.30
  -9  -8  -2    2.39    0.34
   9  -8   2    2.04    0.30
  -9   8  -2    2.36    0.28
 -10  -8  -2    0.37    0.27
  10  -8   2    0.66    0.25
 -10   8  -2    0.61    0.24
  11  -8   2    3.81    0.44
 -11  -8  -2    2.96    0.43
 -11   8  -2    4.22    0.44
  12  -8   2    7.16    0.63
 -12  -8  -2    7.79    0.68
 -12   8  -2    7.65    0.67
 -12   8  -2    7.03    0.55
  13  -8   2    0.02    0.30
 -13  -8  -2    0.55    0.37
 -13   8  -2    0.48    0.29
 -13   8  -2    0.07    0.29
 -14  -8  -2    1.61    0.46
 -14   8  -2    2.10    0.66
 -14   8  -2    1.19    0.34
 -15  -8  -2    1.45    0.51
 -15   8  -2    0.91    0.35
 -15   8  -2    0.60    0.40
 -16  -8  -2    2.17    0.57
 -16   8  -2    2.84    0.57
 -16   8  -2    3.11    0.46
 -16  -9   2    1.20    0.45
  16  -9  -2    0.25    0.37
 -16   9   2    0.02    0.43
 -16   9   2    0.41    0.33
 -15  -9   2   13.55    1.10
  15  -9  -2   12.76    0.84
 -15   9   2   12.87    0.74
 -14  -9   2    6.23    0.68
  14  -9  -2    7.21    0.65
 -14   9   2    4.65    0.47
 -13  -9   2    0.25    0.32
  13  -9  -2    0.31    0.30
 -13   9   2    0.28    0.27
  12  -9  -2    1.97    0.35
 -12  -9   2    2.28    0.41
 -12   9   2    1.84    0.33
 -11  -9   2    9.02    0.57
  11  -9  -2    8.45    0.60
 -11   9   2    8.80    0.55
  10  -9  -2    1.64    0.29
 -10  -9   2    1.23    0.28
 -10   9   2    1.79    0.30
  -9  -9   2   30.29    0.87
   9  -9  -2   32.06    0.95
  -9   9   2   30.07    0.88
  -8  -9   2    3.10    0.32
   8  -9  -2    3.98    0.36
  -8   9   2    3.15    0.33
   7  -9  -2   25.12    0.74
  -7  -9   2   23.71    0.67
  -7   9   2   24.61    0.70
   6  -9  -2   55.35    1.35
  -6  -9   2   53.71    1.14
  -6   9   2   55.48    1.20
   5  -9  -2    2.28    0.23
   5  -9  -2    2.25    0.23
  -5  -9   2    2.40    0.21
  -5   9   2    2.63    0.22
   4  -9  -2   29.99    0.71
   4  -9  -2   28.98    0.72
  -4  -9   2   30.02    0.66
  -4   9   2   29.40    0.69
   4   9  -2   28.56    0.55
  -3  -9   2   40.07    0.89
   3  -9  -2   38.96    0.84
   3  -9  -2   38.52    0.87
  -3   9   2   39.32    0.82
   3   9  -2   37.20    0.73
   2  -9  -2   64.53    1.25
   2  -9  -2   62.61    1.20
  -2  -9   2   62.64    1.17
   2   9  -2   60.81    1.14
   1  -9  -2   42.28    0.90
  -1  -9   2   40.16    0.80
   1  -9  -2   42.45    0.83
   1   9  -2   40.09    0.81
   0  -9   2   16.76    0.40
   0  -9  -2   16.14    0.48
   0  -9  -2   16.48    0.41
   0   9  -2   16.79    0.42
   1  -9   2   25.17    0.62
  -1  -9  -2   25.59    0.52
  -1  -9  -2   25.50    0.65
  -1   9  -2   25.69    0.59
   2  -9   2    0.37    0.10
  -2  -9  -2    0.49    0.13
  -2  -9  -2    0.46    0.07
  -2   9  -2    0.44    0.11
   3  -9   2    0.12    0.08
  -3  -9  -2    0.20    0.11
  -3   9  -2    0.07    0.09
   4  -9   2   28.86    0.70
  -4  -9  -2   28.30    0.73
  -4   9  -2   28.30    0.70
   5  -9   2    8.45    0.37
  -5  -9  -2    7.26    0.38
  -5   9  -2    8.08    0.37
  -6  -9  -2    3.24    0.38
  -6   9  -2    3.49    0.29
  -7  -9  -2   96.53    1.97
   7  -9   2   97.43    1.95
  -7   9  -2   95.64    1.92
  -8  -9  -2    0.97    0.24
   8  -9   2    0.88    0.22
  -8   9  -2    0.80    0.20
   9  -9   2    8.65    0.54
  -9  -9  -2    9.33    0.57
  -9   9  -2    8.67    0.50
  10  -9   2    0.70    0.28
 -10  -9  -2    0.33    0.28
 -10   9  -2    0.32    0.23
  11  -9   2    0.04    0.24
 -11  -9  -2   -0.11    0.27
 -11   9  -2   -0.04    0.25
  12  -9   2    3.13    0.47
 -12  -9  -2    2.80    0.46
 -12   9  -2    3.12    0.39
  13  -9   2    2.47    0.45
 -13  -9  -2    3.25    0.50
 -13   9  -2    2.89    0.41
 -13   9  -2    3.86    0.52
  14  -9   2    2.10    0.52
 -14  -9  -2    1.53    0.74
 -14   9  -2    1.85    0.39
 -14   9  -2    2.61    0.67
 -15  -9  -2   -0.10    0.44
 -15   9  -2    0.63    0.41
  16 -10  -2    2.55    0.51
 -16 -10   2    2.26    0.51
 -16  10   2    3.03    0.44
 -16  10   2    2.50    0.56
  15 -10  -2    0.05    0.30
 -15  10   2    0.03    0.29
  14 -10  -2    0.87    0.36
 -14 -10   2    1.35    0.42
 -14  10   2    1.25    0.34
  13 -10  -2    8.42    0.67
 -13 -10   2    9.02    0.72
 -13  10   2    8.04    0.61
  12 -10  -2    1.23    0.33
 -12 -10   2    0.65    0.30
 -12  10   2    0.43    0.27
 -11 -10   2    0.16    0.25
  11 -10  -2    0.32    0.27
 -11  10   2    0.33    0.24
  10 -10  -2    3.03    0.36
 -10 -10   2    2.58    0.33
 -10  10   2    2.86    0.34
   9 -10  -2    6.09    0.48
  -9 -10   2    6.16    0.45
  -9  10   2    5.43    0.41
  -8 -10   2    5.79    0.38
   8 -10  -2    6.23    0.41
  -8  10   2    6.11    0.39
  -7 -10   2   20.56    0.63
   7 -10  -2   21.90    0.70
  -7  10   2   21.88    0.66
  -6 -10   2   16.26    0.51
   6 -10  -2   17.28    0.59
  -6  10   2   17.66    0.56
  -5 -10   2   10.17    0.38
   5 -10  -2   10.49    0.43
  -5  10   2   10.13    0.39
  -4 -10   2   18.57    0.50
   4 -10  -2   18.45    0.54
   4 -10  -2   17.79    0.55
  -4  10   2   18.80    0.52
   4  10  -2   18.48    0.39
  -3 -10   2   49.09    0.99
   3 -10  -2   48.97    1.02
   3 -10  -2   48.79    1.05
   3  10  -2   48.17    0.91
  -3  10   2   49.13    1.00
  -2 -10   2  145.66    2.54
   2 -10  -2  147.87    2.55
   2 -10  -2  146.19    2.60
  -2  10   2  142.53    2.53
   2  10  -2  143.28    2.48
   1 -10  -2   27.41    0.62
   1 -10  -2   27.40    0.68
  -1 -10   2   27.68    0.60
   1  10  -2   27.14    0.65
  -1  10   2   26.42    0.59
   0 -10  -2    5.28    0.29
   0 -10  -2    5.64    0.23
   0 -10   2    5.30    0.27
   0  10  -2    5.26    0.23
   1 -10   2    6.03    0.24
  -1 -10  -2    5.96    0.21
  -1 -10  -2    6.35    0.32
   1  10   2    6.07    0.20
  -1  10  -2    6.04    0.26
   2 -10   2    5.27    0.24
  -2 -10  -2    4.71    0.17
  -2 -10  -2    4.50    0.29
  -2  10  -2    4.43    0.24
   2  10   2    4.59    0.16
   3 -10   2   99.02    1.81
  -3 -10  -2   96.63    1.88
  -3  10  -2   97.86    1.83
   4 -10   2    1.98    0.22
  -4 -10  -2    2.02    0.22
  -4  10  -2    2.52    0.24
  -5 -10  -2    5.97    0.37
   5 -10   2    6.56    0.35
  -5  10  -2    6.59    0.41
   6 -10   2    3.62    0.32
  -6 -10  -2    3.32    0.35
  -6  10  -2    3.84    0.31
   7 -10   2    4.56    0.36
  -7 -10  -2    5.16    0.40
  -7  10  -2    4.73    0.36
  -8 -10  -2   22.43    0.78
   8 -10   2   21.72    0.75
  -8  10  -2   22.85    0.74
  -9 -10  -2    1.68    0.32
   9 -10   2    2.19    0.32
  -9  10  -2    1.79    0.29
  10 -10   2    1.88    0.45
 -10 -10  -2    1.95    0.36
 -10  10  -2    1.93    0.31
 -11 -10  -2    0.36    0.33
  11 -10   2   -0.36    0.23
 -11  10  -2   -0.11    0.24
 -12 -10  -2   -0.08    0.33
  12 -10   2   -0.36    0.27
 -12  10  -2    0.64    0.29
  13 -10   2    4.11    0.53
 -13 -10  -2    4.03    0.55
 -13  10  -2    3.90    0.51
 -13  10  -2    3.76    0.47
 -14 -10  -2    1.24    0.67
  14 -10   2    0.68    0.37
 -14  10  -2    1.09    0.40
 -14  10  -2    0.50    0.33
 -15 -10  -2    1.13    0.50
  15 -10   2    0.97    0.45
 -15  10  -2    1.43    0.38
 -15  10  -2    1.18    0.43
 -16 -11   2    0.35    0.44
  16 -11  -2   -0.29    0.37
 -16  11   2   -0.12    0.31
 -16  11   2   -0.03    0.42
  15 -11  -2    0.30    0.33
 -15 -11   2   -0.14    0.41
 -15  11   2    0.24    0.42
  14 -11  -2    2.84    0.70
 -14 -11   2    3.83    0.51
 -14  11   2    3.42    0.47
  13 -11  -2    2.40    0.41
 -13 -11   2    2.66    0.46
 -13  11   2    1.89    0.36
  12 -11  -2    5.06    0.53
 -12 -11   2    6.49    0.63
 -12  11   2    6.45    0.55
 -11 -11   2    8.38    0.57
  11 -11  -2    8.44    0.62
 -11  11   2    7.39    0.59
 -10 -11   2   12.15    0.61
  10 -11  -2   13.35    0.66
 -10  11   2   12.57    0.61
   9 -11  -2    7.73    0.50
  -9 -11   2    8.48    0.49
  -9  11   2    8.02    0.49
   8 -11  -2    0.44    0.21
  -8 -11   2    0.35    0.21
  -8  11   2    0.87    0.21
  -7 -11   2   12.91    0.50
   7 -11  -2   12.77    0.54
  -7  11   2   11.78    0.49
  -6 -11   2   87.85    1.69
   6 -11  -2   84.52    1.76
  -6  11   2   85.81    1.72
  -5 -11   2   81.51    1.55
   5 -11  -2   75.50    1.73
  -5  11   2   80.18    1.70
   4 -11  -2   18.50    0.58
   4 -11  -2   18.38    0.55
  -4 -11   2   18.97    0.52
  -4  11   2   17.18    0.52
   4  11  -2   18.53    0.40
   3 -11  -2  232.03    4.05
   3 -11  -2  234.23    4.02
  -3 -11   2  233.82    3.98
  -3  11   2  229.51    3.99
   3  11  -2  235.85    3.89
  -2 -11   2   75.40    1.42
   2 -11  -2   76.95    1.50
   2 -11  -2   73.23    1.43
   2  11  -2   77.37    1.39
  -2  11   2   74.09    1.42
   1 -11  -2    2.22    0.22
  -1 -11   2    1.94    0.18
   1 -11  -2    1.94    0.18
   1  11  -2    2.13    0.16
  -1  11   2    2.31    0.16
   0 -11  -2   58.59    1.11
   0 -11  -2   58.84    1.23
   0 -11   2   60.50    1.13
   0  11   2   58.28    1.10
   0  11  -2   57.98    1.14
  -1 -11  -2    2.39    0.19
  -1 -11  -2    2.26    0.24
   1 -11   2    2.32    0.19
  -1  11  -2    2.21    0.18
   1  11   2    2.45    0.15
   2 -11   2    3.10    0.22
  -2 -11  -2    3.37    0.28
  -2  11  -2    3.56    0.23
   2  11   2    3.45    0.15
   3 -11   2   31.15    0.74
  -3 -11  -2   30.90    0.80
   3  11   2   31.24    0.58
  -3  11  -2   32.06    0.77
   4 -11   2   42.14    0.96
  -4 -11  -2   42.72    1.01
  -4  11  -2   43.17    0.98
   5 -11   2    0.20    0.14
  -5 -11  -2    0.15    0.21
  -5  11  -2    0.24    0.15
   6 -11   2    0.36    0.17
  -6 -11  -2    0.41    0.19
  -6  11  -2    0.15    0.16
  -7 -11  -2   -0.09    0.18
   7 -11   2    0.19    0.17
  -7  11  -2    0.01    0.16
   8 -11   2    0.17    0.20
  -8 -11  -2    0.32    0.23
  -8  11  -2    0.34    0.20
   9 -11   2    2.06    0.32
  -9 -11  -2    1.66    0.33
  -9  11  -2    1.68    0.29
  10 -11   2    1.92    0.37
 -10 -11  -2    2.21    0.52
 -10  11  -2    1.71    0.33
 -11 -11  -2    0.74    0.36
  11 -11   2    0.54    0.30
 -11  11  -2    0.29    0.27
 -12 -11  -2    0.31    0.37
  12 -11   2    0.42    0.30
 -12  11  -2    0.26    0.27
 -13 -11  -2   -0.27    0.39
  13 -11   2    0.03    0.32
 -13  11  -2   -0.10    0.30
 -14 -11  -2    3.57    0.55
  14 -11   2    3.75    0.54
 -14  11  -2    2.69    0.50
 -14  11  -2    4.17    0.50
 -15 -11  -2    2.11    0.51
  15 -11   2    1.53    0.43
 -15  11  -2    1.22    0.47
 -15  11  -2    1.62    0.39
  15 -12  -2    0.50    0.35
 -15 -12   2   -0.61    0.37
 -15  12   2    0.17    0.34
  14 -12  -2    0.85    0.41
 -14 -12   2    1.46    0.43
 -14  12   2    1.07    0.35
 -13 -12   2    2.04    0.44
  13 -12  -2    2.26    0.45
 -13  12   2    2.52    0.39
  12 -12  -2    0.65    0.32
 -12 -12   2    0.59    0.33
 -12  12   2    0.48    0.31
  11 -12  -2    0.41    0.28
 -11 -12   2    0.28    0.28
 -11  12   2    0.09    0.25
  10 -12  -2   16.65    1.09
 -10 -12   2   17.23    0.72
 -10  12   2   16.84    0.71
   9 -12  -2    4.82    0.47
  -9 -12   2    5.05    0.45
  -9  12   2    5.47    0.44
  -8 -12   2    0.73    0.22
   8 -12  -2    0.36    0.22
  -8  12   2    0.96    0.23
   7 -12  -2   16.11    0.63
  -7 -12   2   16.60    0.59
  -7  12   2   16.77    0.60
   6 -12  -2    6.60    0.39
  -6 -12   2    6.14    0.36
  -6  12   2    5.95    0.36
   5 -12  -2   19.25    0.63
  -5 -12   2   18.73    0.57
  -5  12   2   18.91    0.58
   4 -12  -2  201.31    3.59
  -4 -12   2  200.52    3.51
   4  12  -2  204.84    3.37
  -4  12   2  199.56    3.54
  -3 -12   2   39.51    0.87
   3 -12  -2   40.81    0.95
  -3  12   2   39.23    0.88
   3  12  -2   39.48    0.79
   2 -12  -2   77.76    1.49
   2 -12  -2   78.61    1.56
  -2 -12   2   78.78    1.47
   2  12  -2   76.89    1.43
  -2  12   2   76.24    1.47
   1 -12  -2   15.62    0.45
  -1 -12   2   16.34    0.44
   1 -12  -2   16.49    0.53
   1  12  -2   16.24    0.44
  -1  12   2   15.63    0.43
   0 -12  -2   49.10    1.09
   0 -12   2   49.79    0.99
   0  12  -2   49.09    1.00
   0  12   2   48.33    0.96
   1 -12   2   28.85    0.66
  -1 -12  -2   29.57    0.76
   1  12   2   28.82    0.61
  -1  12  -2   27.07    0.67
   2 -12   2   97.75    1.81
  -2 -12  -2   99.65    1.92
   2  12   2  100.01    1.71
  -2  12  -2   95.39    1.84
  -3 -12  -2    0.64    0.18
   3 -12   2    0.62    0.15
  -3  12  -2    0.67    0.15
   3  12   2    0.69    0.08
  -4 -12  -2    0.26    0.16
   4 -12   2    0.12    0.13
  -4  12  -2   -0.05    0.21
  -5 -12  -2    8.15    0.45
   5 -12   2    8.22    0.63
  -5  12  -2    7.82    0.40
   6 -12   2    1.10    0.21
  -6 -12  -2    1.12    0.24
  -6  12  -2    1.22    0.21
  -7 -12  -2    0.04    0.20
   7 -12   2    0.24    0.19
  -7  12  -2   -0.06    0.17
  -8 -12  -2    1.35    0.29
   8 -12   2    0.96    0.24
  -8  12  -2    0.91    0.24
   9 -12   2    9.23    0.57
  -9 -12  -2    8.39    0.61
  -9  12  -2    7.64    0.51
 -10 -12  -2   13.85    0.83
  10 -12   2   12.06    0.69
 -10  12  -2   11.56    0.67
  11 -12   2    0.75    0.30
 -11 -12  -2    0.42    0.34
 -11  12  -2    0.28    0.27
 -12 -12  -2    0.19    0.36
  12 -12   2    0.28    0.32
 -12  12  -2    0.43    0.29
  13 -12   2    0.25    0.32
 -13 -12  -2    0.72    0.42
 -13  12  -2    0.00    0.29
  14 -12   2    0.53    0.34
 -14 -12  -2    1.29    0.48
 -14  12  -2    1.20    0.43
  15 -12   2    2.11    0.51
 -15 -12  -2    0.92    0.51
 -15  12  -2    0.93    0.38
 -15  12  -2    2.04    0.49
 -15 -13   2    0.26    0.43
  15 -13  -2    1.16    0.39
 -15  13   2    0.55    0.37
 -14 -13   2    1.74    0.43
  14 -13  -2    0.89    0.40
 -14  13   2    1.23    0.38
  13 -13  -2    7.01    0.69
 -13 -13   2    7.54    0.70
 -13  13   2    6.55    0.59
 -12 -13   2    0.49    0.34
  12 -13  -2    0.38    0.31
 -12  13   2    0.39    0.30
  11 -13  -2    2.43    0.38
 -11 -13   2    2.59    0.40
 -11  13   2    3.29    0.42
  10 -13  -2    1.96    0.36
 -10 -13   2    2.46    0.37
 -10  13   2    2.96    0.42
  -9 -13   2    6.72    0.49
   9 -13  -2    6.25    0.52
  -9  13   2    6.07    0.47
   8 -13  -2    1.66    0.29
  -8 -13   2    1.69    0.26
  -8  13   2    1.68    0.27
  -7 -13   2    0.25    0.21
   7 -13  -2    0.22    0.19
  -7  13   2    0.28    0.18
   6 -13  -2   59.77    1.36
  -6 -13   2   60.52    1.29
  -6  13   2   57.67    1.30
   5 -13  -2   21.04    0.67
  -5 -13   2   20.26    0.61
  -5  13   2   20.27    0.62
  -4 -13   2    0.15    0.14
   4 -13  -2    0.54    0.20
   4  13  -2    0.59    0.08
   3 -13  -2   64.74    1.36
  -3 -13   2   63.10    1.28
   3  13  -2   63.35    1.21
  -3  13   2   63.76    1.29
  -2 -13   2    5.62    0.29
   2 -13  -2    6.18    0.35
  -2  13   2    5.77    0.28
   2  13  -2    5.58    0.25
   1 -13  -2   11.44    0.45
  -1 -13   2   11.38    0.38
   1  13  -2   10.98    0.36
  -1  13   2   10.59    0.36
   0 -13  -2    5.67    0.34
   0 -13   2    5.62    0.27
   0  13  -2    5.67    0.27
   0  13   2    5.95    0.25
   1 -13   2   58.32    1.16
  -1 -13  -2   57.57    1.26
  -1  13  -2   58.55    1.19
   1  13   2   57.35    1.10
  -2 -13  -2   11.16    0.47
   2 -13   2   11.02    0.40
  -2  13  -2   11.26    0.41
   2  13   2   10.95    0.31
  -3 -13  -2    3.92    0.33
   3 -13   2    2.85    0.27
  -3  13  -2    3.21    0.27
   3  13   2    2.33    0.15
   4 -13   2    0.59    0.17
  -4  13  -2    0.55    0.17
  -5 -13  -2    7.04    0.44
   5 -13   2    7.32    0.40
  -5  13  -2    7.50    0.40
   6 -13   2    0.00    0.17
  -6 -13  -2    0.30    0.21
  -6  13  -2    0.16    0.16
   7 -13   2    0.22    0.20
  -7 -13  -2    0.43    0.24
  -7  13  -2    0.86    0.23
  -8 -13  -2   38.34    1.13
   8 -13   2   40.26    1.10
  -8  13  -2   38.66    1.08
  -9 -13  -2   13.42    0.73
   9 -13   2   13.71    0.67
  -9  13  -2   13.70    0.69
 -10 -13  -2   19.69    0.90
  10 -13   2   20.03    0.84
 -10  13  -2   18.73    0.81
  11 -13   2    2.50    0.40
 -11 -13  -2    3.00    0.47
 -11  13  -2    2.68    0.39
  12 -13   2    0.83    0.33
 -12 -13  -2    0.60    0.36
 -12  13  -2   -0.12    0.26
 -13 -13  -2    1.08    0.43
  13 -13   2    1.22    0.51
 -13  13  -2    0.78    0.38
 -14 -13  -2    2.90    0.55
  14 -13   2    2.47    0.49
 -14  13  -2    1.86    0.42
 -14  13  -2    2.21    0.46
 -15 -13  -2    0.15    0.48
  15 -13   2   -0.18    0.36
 -15  13  -2   -0.50    0.38
 -15  13  -2   -0.10    0.33
  15 -14  -2    0.26    0.35
 -15 -14   2    0.22    0.41
 -15  14   2   -0.21    0.33
  14 -14  -2    6.68    0.73
 -14 -14   2    5.00    0.54
 -14  14   2    5.05    0.60
  13 -14  -2    0.20    0.30
 -13 -14   2   -0.02    0.35
 -13  14   2    0.31    0.29
  12 -14  -2    2.72    0.42
 -12 -14   2    2.95    0.46
 -12  14   2    3.00    0.43
  11 -14  -2    1.15    0.35
 -11  14   2    1.85    0.35
 -10 -14   2    0.91    0.31
  10 -14  -2    0.57    0.27
 -10  14   2    0.47    0.25
  -9 -14   2    0.17    0.24
   9 -14  -2    0.33    0.25
  -9  14   2    0.27    0.22
  -8 -14   2    7.95    0.49
   8 -14  -2    8.10    0.54
  -8  14   2    8.04    0.50
   7 -14  -2    1.42    0.26
  -7 -14   2    0.81    0.21
  -7  14   2    1.09    0.23
  -6 -14   2    0.29    0.17
   6 -14  -2    0.35    0.19
  -6  14   2    0.28    0.17
  -5 -14   2   17.29    0.57
   5 -14  -2   17.15    0.61
  -5  14   2   16.93    0.57
  -4 -14   2   45.30    1.00
   4 -14  -2   43.54    1.07
  -4  14   2   44.06    1.01
   4  14  -2   42.69    0.85
   3 -14  -2    7.92    0.65
  -3 -14   2    8.00    0.37
  -3  14   2    8.52    0.36
   3  14  -2    7.84    0.29
   2 -14  -2    3.28    0.30
  -2 -14   2    3.40    0.25
  -2  14   2    3.25    0.24
   2  14  -2    3.20    0.21
  -1 -14   2    7.65    0.33
   1 -14  -2    7.53    0.40
  -1  14   2    7.28    0.31
   1  14  -2    7.55    0.31
   0 -14   2    1.07    0.15
   0 -14  -2    1.09    0.19
   0  14  -2    0.89    0.15
   0  14   2    0.97    0.14
   1 -14   2   27.84    0.68
  -1 -14  -2   27.20    0.76
   1  14   2   26.86    0.61
  -1  14  -2   27.22    0.69
   2 -14   2    0.52    0.14
  -2 -14  -2    0.39    0.18
  -2  14  -2    0.37    0.14
   2  14   2    0.42    0.10
   3 -14   2   31.52    0.78
  -3 -14  -2   29.87    1.07
  -3  14  -2   30.32    0.79
   3  14   2   30.13    0.61
  -4 -14  -2   41.98    1.08
   4 -14   2   43.53    1.14
  -4  14  -2   43.58    1.03
  -5 -14  -2   31.21    0.90
   5 -14   2   30.66    0.84
  -5  14  -2   30.07    0.84
   6 -14   2    0.15    0.18
  -6 -14  -2    0.33    0.23
  -6  14  -2    0.18    0.18
   7 -14   2   27.86    0.86
  -7 -14  -2   27.72    0.91
  -7  14  -2   27.19    0.86
   8 -14   2    3.08    0.36
  -8 -14  -2    3.54    0.40
  -8  14  -2    3.28    0.37
  -9 -14  -2   47.36    1.36
  -9  14  -2   48.47    1.34
  10 -14   2   16.45    0.79
 -10 -14  -2   18.85    0.89
 -10  14  -2   18.08    0.80
 -11 -14  -2    0.82    0.38
  11 -14   2    1.48    0.38
 -11  14  -2    0.56    0.32
  12 -14   2    0.52    0.31
 -12 -14  -2   -0.41    0.33
 -12  14  -2    0.24    0.28
  13 -14   2    0.54    0.37
 -13 -14  -2    0.07    0.46
 -13  14  -2    0.66    0.37
 -14 -14  -2    0.16    0.43
  14 -14   2    0.78    0.38
 -14  14  -2    0.38    0.37
 -14  14  -2   -0.03    0.33
  15 -15  -2    5.97    0.66
 -15 -15   2    3.72    0.57
 -15  15   2    4.43    0.55
 -14 -15   2    1.84    0.56
  14 -15  -2    2.54    0.47
 -14  15   2    2.21    0.43
 -13 -15   2    6.56    0.68
 -13  15   2    7.95    0.66
 -12 -15   2    4.41    0.49
 -12  15   2    3.86    0.46
  11 -15  -2    8.64    0.70
 -11 -15   2    9.73    0.66
 -11  15   2    9.24    0.62
  10 -15  -2    0.28    0.29
 -10 -15   2    0.07    0.29
 -10  15   2    0.09    0.26
  -9 -15   2   10.01    0.58
   9 -15  -2    9.82    0.67
  -9  15   2    9.27    0.64
   8 -15  -2    6.27    0.49
  -8 -15   2    5.63    0.46
  -8  15   2    6.17    0.47
  -7 -15   2    1.65    0.27
   7 -15  -2    1.49    0.28
  -7  15   2    1.70    0.28
  -6 -15   2    4.61    0.56
   6 -15  -2    3.79    0.37
  -6  15   2    4.13    0.36
   5 -15  -2    0.80    0.21
  -5 -15   2    0.60    0.18
  -5  15   2    0.65    0.18
  -4 -15   2    2.73    0.29
   4 -15  -2    2.51    0.28
  -4  15   2    2.86    0.28
   4  15  -2    2.38    0.16
   3 -15  -2    0.58    0.18
  -3 -15   2    0.22    0.15
   3  15  -2    0.35    0.11
  -3  15   2    0.36    0.14
  -2 -15   2    0.89    0.17
   2 -15  -2    0.90    0.21
  -2  15   2    0.67    0.14
   2  15  -2    0.79    0.14
   1 -15  -2    0.43    0.20
  -1 -15   2    0.34    0.13
  -1  15   2    0.41    0.14
   1  15  -2    0.34    0.13
   0 -15  -2    5.69    0.38
   0 -15   2    6.59    0.33
   0  15  -2    6.52    0.32
   0  15   2    6.11    0.29
  -1 -15  -2    2.02    0.26
   1 -15   2    2.95    0.25
  -1  15  -2    2.34    0.24
   1  15   2    2.41    0.20
   2 -15   2   53.30    1.13
  -2 -15  -2   50.39    1.63
   2  15   2   53.16    1.01
   3 -15   2   76.54    1.53
  -3 -15  -2   73.87    1.61
   3  15   2   74.17    1.34
  -3  15  -2   75.05    1.55
   4 -15   2    3.58    0.32
  -4 -15  -2    3.84    0.40
  -4  15  -2    3.13    0.31
  -5 -15  -2    8.31    0.51
   5 -15   2    8.15    0.43
  -5  15  -2    8.62    0.46
   6 -15   2   55.78    1.32
  -6 -15  -2   57.04    1.40
  -6  15  -2   56.76    1.35
  -7 -15  -2    5.32    0.52
   7 -15   2    5.17    0.46
  -7  15  -2    5.83    0.45
   8 -15   2   43.56    1.21
  -8 -15  -2   44.43    1.27
  -8  15  -2   45.05    1.28
   9 -15   2   15.84    0.75
  -9 -15  -2   15.43    1.23
  -9  15  -2   16.23    0.73
 -10 -15  -2    7.53    0.69
  10 -15   2    7.13    0.62
 -10  15  -2    8.27    0.60
  11 -15   2    9.39    0.68
 -11 -15  -2    9.59    0.80
 -11  15  -2    9.34    0.67
  12 -15   2    9.62    0.75
 -12 -15  -2    8.90    0.82
 -12  15  -2    8.98    0.71
  13 -15   2    0.05    0.35
 -13 -15  -2    0.11    0.55
 -13  15  -2    0.61    0.37
 -14 -15  -2    6.48    0.73
  14 -15   2    6.41    0.73
 -14  15  -2    5.62    0.61
  14 -16  -2    3.01    0.49
 -14 -16   2    3.50    0.78
 -14  16   2    3.63    0.52
  13 -16  -2    0.95    0.39
 -13 -16   2    1.45    0.45
  12 -16  -2   11.63    0.80
 -12 -16   2   12.17    0.78
 -12  16   2   11.64    0.73
  11 -16  -2    2.11    0.42
 -11 -16   2    1.80    0.38
 -11  16   2    2.47    0.41
  10 -16  -2   11.27    0.71
 -10 -16   2   11.32    0.66
 -10  16   2   11.51    0.66
  -9 -16   2    2.49    0.35
   9 -16  -2    3.35    0.41
  -9  16   2    2.05    0.34
   8 -16  -2    0.63    0.25
  -8 -16   2    0.95    0.25
  -8  16   2    0.67    0.24
   7 -16  -2    7.81    0.53
  -7 -16   2    8.86    0.50
  -7  16   2    8.85    0.50
  -6 -16   2    5.74    0.41
   6 -16  -2    6.14    0.46
  -6  16   2    6.60    0.42
   5 -16  -2    0.29    0.18
  -5 -16   2    0.30    0.18
  -5  16   2    0.08    0.16
   4 -16  -2    4.01    0.37
  -4 -16   2    3.59    0.31
  -4  16   2    4.11    0.32
   3 -16  -2    5.44    0.39
  -3 -16   2    5.64    0.34
  -3  16   2    5.43    0.34
   3  16  -2    5.49    0.26
   2 -16  -2    4.08    0.36
  -2 -16   2    3.98    0.30
   2  16  -2    3.63    0.25
  -1 -16   2   14.88    0.49
   1 -16  -2   13.50    0.56
  -1  16   2   14.31    0.47
   1  16  -2   15.51    0.47
   0 -16   2    0.11    0.13
   0 -16  -2    0.52    0.19
   0  16   2    0.24    0.12
   0  16  -2    0.42    0.14
   1 -16   2    1.11    0.18
  -1 -16  -2    1.28    0.25
  -1  16  -2    1.12    0.19
   1  16   2    1.01    0.14
  -2 -16  -2    9.43    0.49
   2 -16   2    8.85    0.41
   2  16   2    9.18    0.32
  -2  16  -2    8.66    0.42
  -3 -16  -2    5.10    0.41
   3 -16   2    4.52    0.51
  -3  16  -2    4.87    0.35
  -4 -16  -2    1.23    0.27
   4 -16   2    1.72    0.23
  -4  16  -2    1.65    0.25
   5 -16   2   53.72    1.24
  -5 -16  -2   50.67    1.30
  -5  16  -2   52.54    1.26
   6 -16   2   26.83    0.83
  -6 -16  -2   27.16    0.92
  -6  16  -2   26.72    0.85
   7 -16   2    0.42    0.22
  -7 -16  -2    0.45    0.29
  -7  16  -2    0.63    0.26
  -8 -16  -2   38.06    1.20
   8 -16   2   38.13    1.13
  -8  16  -2   38.85    1.15
   9 -16   2   22.57    0.89
  -9 -16  -2   24.32    0.97
  -9  16  -2   23.88    0.90
  10 -16   2    0.29    0.29
 -10 -16  -2    0.13    0.34
 -10  16  -2    0.35    0.31
 -11 -16  -2    6.71    0.73
  11 -16   2    6.81    0.65
 -11  16  -2    6.36    0.60
 -12 -16  -2    8.72    0.83
  12 -16   2    7.49    0.70
 -12  16  -2    7.00    0.66
 -13 -16  -2    1.48    0.49
  13 -16   2    1.04    0.41
 -13  16  -2    2.22    0.44
  14 -16   2   -0.03    0.37
 -14 -16  -2    0.78    0.50
 -14  16  -2   -0.03    0.35
  14 -17  -2    1.50    0.45
 -14 -17   2    1.19    0.47
 -14  17   2    1.25    0.36
  13 -17  -2    0.11    0.34
 -13 -17   2    0.27    0.37
 -13  17   2   -0.12    0.34
 -12 -17   2    1.08    0.39
  12 -17  -2    1.39    0.38
 -12  17   2    0.97    0.35
 -11 -17   2   17.69    0.84
  11 -17  -2   17.54    0.89
 -11  17   2   17.79    0.85
  10 -17  -2    1.72    0.38
 -10 -17   2    0.88    0.33
 -10  17   2    1.45    0.33
   9 -17  -2    0.56    0.29
  -9 -17   2    0.75    0.28
  -9  17   2    0.44    0.27
   8 -17  -2    3.87    0.50
  -8 -17   2    4.06    0.46
  -8  17   2    3.94    0.41
  -7 -17   2    7.13    0.48
   7 -17  -2    6.85    0.53
  -7  17   2    7.16    0.49
   6 -17  -2    8.50    0.53
  -6 -17   2    7.19    0.45
  -6  17   2    7.17    0.46
  -5 -17   2    2.05    0.31
   5 -17  -2    2.35    0.30
  -5  17   2    2.14    0.27
  -4 -17   2    3.73    0.34
   4 -17  -2    3.89    0.39
   4  17  -2    3.82    0.22
  -4  17   2    3.62    0.33
   3 -17  -2    4.39    0.39
  -3 -17   2    4.08    0.33
  -3  17   2    4.67    0.34
   3  17  -2    5.04    0.26
   2 -17  -2    4.52    0.39
  -2 -17   2    5.32    0.34
  -2  17   2    4.66    0.31
   2  17  -2    4.89    0.28
  -1 -17   2   20.35    0.61
   1 -17  -2   20.98    0.70
  -1  17   2   20.73    0.59
   1  17  -2   21.58    0.60
   0 -17  -2    0.88    0.22
   0 -17   2    1.13    0.19
   0  17   2    1.02    0.17
   0  17  -2    1.02    0.18
   1 -17   2   12.59    0.47
  -1 -17  -2   11.73    0.54
  -1  17  -2   12.57    0.48
   1  17   2   11.97    0.40
   2 -17   2    4.49    0.51
  -2 -17  -2    4.53    0.40
  -2  17  -2    4.05    0.31
   2  17   2    4.35    0.23
  -3 -17  -2    8.60    0.52
   3 -17   2    8.64    0.42
   3  17   2    8.51    0.29
  -3  17  -2    8.08    0.42
   4 -17   2   26.25    0.78
  -4 -17  -2   26.21    0.86
  -4  17  -2   26.73    0.81
   5 -17   2    1.67    0.25
  -5 -17  -2    0.94    0.26
  -5  17  -2    1.31    0.26
  -6 -17  -2   14.86    0.71
   6 -17   2   14.81    0.64
  -6  17  -2   15.57    0.65
   7 -17   2   23.08    0.82
  -7 -17  -2   22.27    0.88
  -7  17  -2   24.00    1.20
  -8 -17  -2    2.11    0.53
   8 -17   2    2.10    0.57
  -8  17  -2    2.41    0.36
  -9 -17  -2    0.26    0.34
   9 -17   2    0.21    0.27
  -9  17  -2    0.68    0.30
  10 -17   2    0.21    0.29
 -10 -17  -2    0.23    0.37
 -10  17  -2   -0.23    0.24
 -11 -17  -2    0.86    0.41
  11 -17   2    1.08    0.38
 -11  17  -2    1.27    0.36
 -12 -17  -2    5.80    0.63
  13 -17   2    1.73    0.43
 -13 -17  -2    1.51    0.52
 -13  17  -2    1.48    0.41
 -14 -17  -2    1.43    0.55
  14 -17   2    1.43    0.49
 -14  17  -2    2.03    0.46
  14 -18  -2    0.13    0.38
 -14 -18   2    0.16    0.42
 -14  18   2   -0.42    0.33
  13 -18  -2    4.18    0.56
 -13 -18   2    3.87    0.52
 -13  18   2    5.01    0.58
 -12 -18   2   -0.87    0.32
 -11 -18   2    0.36    0.32
  11 -18  -2    0.54    0.35
 -11  18   2    0.33    0.29
  10 -18  -2    3.39    0.46
 -10 -18   2    3.37    0.51
 -10  18   2    3.59    0.43
   9 -18  -2    1.11    0.33
  -9 -18   2    0.90    0.30
  -9  18   2    0.76    0.28
   8 -18  -2   16.10    0.76
  -8 -18   2   16.46    0.69
  -8  18   2   14.89    0.69
  -7 -18   2    9.40    0.53
   7 -18  -2    8.14    0.60
  -7  18   2    8.64    0.78
  -6 -18   2   15.32    0.63
   6 -18  -2   15.90    0.69
  -6  18   2   14.41    0.62
   5 -18  -2    0.53    0.23
  -5 -18   2    0.09    0.19
  -5  18   2    0.28    0.20
  -4 -18   2    1.13    0.25
   4 -18  -2    1.06    0.24
   4  18  -2    1.45    0.16
  -4  18   2    0.98    0.22
  -3 -18   2   21.43    0.66
   3 -18  -2   22.02    0.75
  -3  18   2   20.20    0.65
   3  18  -2   21.46    0.57
  -2 -18   2   33.10    0.85
   2 -18  -2   33.96    0.95
   2  18  -2   32.85    0.80
  -2  18   2   32.09    0.84
   1 -18  -2    0.11    0.19
  -1 -18   2    0.31    0.15
   1  18  -2    0.19    0.14
  -1  18   2   -0.02    0.14
   0 -18  -2   13.47    0.59
   0 -18   2   13.08    0.49
   0  18   2   12.97    0.45
  -1 -18  -2    1.15    0.25
   1  18   2    1.32    0.18
  -1  18  -2    1.30    0.20
   2 -18   2    4.84    0.36
  -2 -18  -2    5.02    0.43
   2  18   2    4.54    0.26
  -2  18  -2    4.69    0.35
   3 -18   2   18.53    0.62
  -3 -18  -2   18.37    0.71
  -3  18  -2   18.06    0.64
   3  18   2   17.64    0.46
  -4 -18  -2    0.05    0.23
   4 -18   2    0.17    0.18
  -4  18  -2    0.26    0.18
   5 -18   2   17.11    0.67
  -5 -18  -2   17.59    0.74
  -5  18  -2   19.47    0.71
  -6 -18  -2    0.00    0.27
   6 -18   2    0.43    0.23
  -6  18  -2    0.33    0.23
  -7 -18  -2    2.74    0.40
   7 -18   2    3.69    0.38
  -7  18  -2    3.73    0.41
   8 -18   2    1.09    0.31
  -8 -18  -2    1.78    0.38
  -8  18  -2    1.33    0.33
  -9 -18  -2    0.38    0.34
   9 -18   2    0.26    0.27
  -9  18  -2    0.22    0.27
 -10 -18  -2    0.42    0.37
  10 -18   2    0.24    0.29
 -10  18  -2    0.37    0.29
 -11 -18  -2    0.40    0.38
  11 -18   2    0.61    0.35
 -11  18  -2    0.74    0.35
  12 -18   2    1.83    0.43
 -12  18  -2    2.09    0.46
  13 -18   2    4.64    0.57
 -13 -18  -2    4.67    0.63
 -13  18  -2    4.65    0.57
  13 -19  -2    0.22    0.35
 -13 -19   2   -0.92    0.46
 -13  19   2   -0.03    0.31
  12 -19  -2    2.26    0.47
 -12 -19   2    2.50    0.45
 -12  19   2    2.97    0.48
 -11 -19   2    0.27    0.33
  11 -19  -2    0.29    0.32
 -11  19   2    0.43    0.30
  10 -19  -2    2.23    0.42
 -10 -19   2    2.80    0.41
 -10  19   2    2.00    0.37
  -9 -19   2    1.54    0.35
   9 -19  -2    1.85    0.39
  -9  19   2    2.94    0.42
  -8 -19   2   -0.11    0.23
   8 -19  -2    0.38    0.28
  -8  19   2    0.61    0.27
  -7 -19   2   37.80    1.04
   7 -19  -2   35.27    1.14
  -7  19   2   35.73    1.07
   6 -19  -2   24.55    0.88
  -6 -19   2   25.66    0.81
  -6  19   2   24.22    0.83
   5 -19  -2    5.91    0.49
  -5 -19   2    5.41    0.41
  -5  19   2    5.51    0.41
  -4 -19   2   12.29    0.54
   4 -19  -2   11.33    0.59
  -4  19   2   12.08    0.53
   4  19  -2   11.42    0.38
  -3 -19   2    5.45    0.38
   3 -19  -2    5.75    0.47
   3  19  -2    5.94    0.31
  -3  19   2    4.17    0.37
   2 -19  -2   11.37    0.58
  -2 -19   2   12.03    0.59
   2  19  -2   12.72    0.46
  -2  19   2   12.53    0.50
  -1 -19   2   73.49    1.67
   1 -19  -2   74.10    1.66
   1  19  -2   74.22    1.52
  -1  19   2   75.38    1.53
   0 -19   2    6.69    0.40
   0 -19  -2    6.62    0.47
   0  19  -2    7.02    0.40
   0  19   2    7.13    0.44
  -1 -19  -2   34.10    0.99
   1 -19   2   32.83    0.87
   1  19   2   32.89    0.80
  -1  19  -2   33.54    0.88
   2 -19   2    2.16    0.26
  -2 -19  -2    1.72    0.31
  -2  19  -2    2.04    0.26
   2  19   2    1.98    0.22
   3 -19   2    0.12    0.18
  -3 -19  -2    0.11    0.22
  -3  19  -2    0.15    0.18
   3  19   2   -0.13    0.11
  -4 -19  -2   24.97    0.89
   4 -19   2   24.96    0.78
  -4  19  -2   25.42    0.82
   5 -19   2    5.55    0.44
  -5 -19  -2    4.35    0.49
  -5  19  -2    4.85    0.44
   6 -19   2    0.39    0.24
  -6 -19  -2    0.37    0.29
  -6  19  -2    0.07    0.27
  -7 -19  -2    1.32    0.54
  -7  19  -2    1.59    0.32
   8 -19   2    1.79    0.35
  -8 -19  -2    1.33    0.40
  -8  19  -2    1.24    0.34
   9 -19   2    3.43    0.43
  -9 -19  -2    3.45    0.49
  -9  19  -2    3.08    0.42
  10 -19   2    0.01    0.27
 -10 -19  -2   -0.08    0.34
 -10  19  -2    0.32    0.34
  11 -19   2    1.04    0.37
 -11 -19  -2    1.15    0.46
  12 -19   2   -0.34    0.31
 -12 -19  -2   -0.20    0.42
 -12  19  -2    0.06    0.34
 -13 -19  -2   -0.13    0.48
  13 -19   2    0.16    0.38
 -13  19  -2    0.59    0.37
  13 -20  -2    1.90    0.46
 -13 -20   2    1.33    0.44
 -13  20   2    2.55    0.47
  12 -20  -2    0.10    0.34
 -12 -20   2    0.01    0.37
 -12  20   2    0.44    0.35
 -11 -20   2    0.18    0.34
  11 -20  -2    0.02    0.44
 -11  20   2   -0.14    0.48
  10 -20  -2    2.09    0.42
 -10 -20   2    2.68    0.40
 -10  20   2    2.64    0.42
   9 -20  -2    2.93    0.45
  -9  20   2    3.11    0.40
   8 -20  -2   10.21    0.68
  -8 -20   2   11.30    0.62
  -8  20   2   11.66    0.64
  -7 -20   2   16.12    0.69
   7 -20  -2   17.59    0.79
  -7  20   2   16.15    0.74
  -6 -20   2   17.29    0.67
  -6  20   2   16.03    0.83
  -5 -20   2   11.48    0.55
   5 -20  -2   12.03    0.63
  -5  20   2   11.30    0.56
   4 -20  -2   10.08    0.58
  -4 -20   2   10.10    0.50
  -4  20   2   10.06    0.52
   4  20  -2    9.99    0.36
   3 -20  -2   24.58    0.85
  -3 -20   2   25.03    0.75
  -3  20   2   23.79    0.76
   3  20  -2   23.10    0.64
   2 -20  -2   12.08    0.61
  -2 -20   2   12.41    0.54
   2  20  -2   13.18    0.48
  -2  20   2   14.12    0.54
   1 -20  -2    0.03    0.23
  -1 -20   2    0.50    0.20
   1  20  -2    0.21    0.16
  -1  20   2    0.08    0.16
   0 -20  -2   67.82    1.59
   0 -20   2   69.17    1.48
   0  20  -2   69.08    1.48
   0  20   2   69.50    1.43
  -1 -20  -2    9.14    0.53
   1 -20   2    7.93    0.45
   1  20   2    8.49    0.38
  -1  20  -2    8.16    0.44
   2 -20   2    5.28    0.40
  -2 -20  -2    5.40    0.47
   2  20   2    4.45    0.29
  -2  20  -2    5.12    0.38
  -3 -20  -2   19.87    0.80
   3 -20   2   20.62    0.70
  -3  20  -2   20.12    0.72
   3  20   2   20.83    0.53
   4 -20   2    5.55    0.42
  -4 -20  -2    5.21    0.53
  -4  20  -2    5.51    0.46
  -5 -20  -2    0.23    0.28
   5 -20   2    0.16    0.23
  -5  20  -2    0.74    0.30
   6 -20   2    0.49    0.26
  -6 -20  -2    0.57    0.31
  -6  20  -2    0.54    0.26
  -7 -20  -2    4.36    0.48
   7 -20   2    5.41    0.52
  -7  20  -2    5.44    0.52
  -8 -20  -2    1.26    0.37
   8 -20   2    0.63    0.29
  -8  20  -2    1.05    0.32
  -9 -20  -2    0.52    0.38
   9 -20   2    0.43    0.31
  -9  20  -2    0.26    0.29
 -10 -20  -2    4.35    0.56
  10 -20   2    5.14    0.53
 -10  20  -2    3.86    0.50
  11 -20   2    2.22    0.56
 -11 -20  -2    2.79    0.56
 -11  20  -2    3.17    0.50
 -12 -20  -2    0.97    0.49
  12 -20   2    0.49    0.37
 -12  20  -2    0.95    0.40
  13 -21  -2    5.55    0.64
 -13 -21   2    5.56    0.58
 -13  21   2    4.94    0.60
 -12 -21   2    0.37    0.38
  12 -21  -2    0.23    0.33
 -12  21   2    0.36    0.35
 -11 -21   2    0.15    0.35
  11 -21  -2    0.34    0.34
 -11  21   2    0.42    0.32
 -10 -21   2    0.16    0.31
  10 -21  -2    1.12    0.38
 -10  21   2    0.71    0.33
   9 -21  -2    0.21    0.31
  -9 -21   2    0.36    0.28
  -9  21   2    0.28    0.26
  -8 -21   2    0.96    0.30
   8 -21  -2    0.58    0.32
  -8  21   2    1.24    0.33
  -7 -21   2    6.35    0.51
   7 -21  -2    5.82    0.58
  -7  21   2    4.78    0.49
  -6 -21   2    6.65    0.49
   6 -21  -2    6.08    0.56
  -6  21   2    6.91    0.52
  -5 -21   2   10.41    0.54
  -5  21   2    9.75    0.74
  -4 -21   2   -0.20    0.20
   4 -21  -2    0.10    0.24
   4  21  -2   -0.04    0.13
  -4  21   2    0.05    0.21
   3 -21  -2    1.56    0.31
  -3 -21   2    2.22    0.28
   3  21  -2    2.24    0.24
  -3  21   2    1.77    0.28
  -2 -21   2    3.29    0.35
   2 -21  -2    2.50    0.35
   2  21  -2    2.82    0.32
  -2  21   2    2.39    0.28
  -1 -21   2    3.32    0.37
   1 -21  -2    3.20    0.37
   1  21  -2    3.92    0.34
  -1  21   2    3.59    0.35
   0 -21  -2    6.92    0.52
   0 -21   2    6.56    0.43
   0  21   2    6.29    0.39
   0  21  -2    6.63    0.41
  -1 -21  -2   22.66    0.85
   1 -21   2   23.22    0.74
  -1  21  -2   22.91    0.74
   2 -21   2    0.24    0.21
  -2 -21  -2    0.24    0.25
   2  21   2    0.06    0.14
  -2  21  -2    0.18    0.20
  -3 -21  -2    8.56    0.58
   3 -21   2    7.66    0.49
   3  21   2    7.88    0.34
  -3  21  -2    8.07    0.50
   4 -21   2   -0.07    0.21
  -4 -21  -2    0.07    0.26
  -4  21  -2    0.40    0.22
   5 -21   2    3.60    0.38
  -5 -21  -2    3.14    0.40
  -5  21  -2    2.78    0.36
  -6 -21  -2    5.88    0.61
   6 -21   2    6.31    0.70
  -6  21  -2    5.24    0.51
  -7 -21  -2    2.35    0.42
   7 -21   2    2.74    0.39
  -7  21  -2    2.18    0.37
   8 -21   2    3.35    0.43
  -8 -21  -2    3.54    0.50
  -8  21  -2    3.28    0.43
  -9 -21  -2    4.92    0.56
   9 -21   2    5.97    0.62
  -9  21  -2    5.52    0.55
 -10 -21  -2    5.67    0.65
  10 -21   2    5.76    0.61
 -10  21  -2    6.35    0.91
  11 -21   2    6.15    0.68
 -11 -21  -2    5.08    0.68
 -11  21  -2    5.43    0.60
 -12 -21  -2    0.12    0.47
  12 -21   2    0.77    0.37
 -12  21  -2    0.80    0.41
  12 -22  -2   10.28    0.85
 -12  22   2   10.87    0.81
  11 -22  -2    2.38    0.49
 -11 -22   2    1.30    0.40
 -11  22   2    2.00    0.42
 -10 -22   2   -0.19    0.33
  10 -22  -2   -0.05    0.42
   9 -22  -2    0.10    0.33
  -9 -22   2   -0.13    0.28
  -9  22   2   -0.03    0.25
   8 -22  -2    0.55    0.32
  -8  22   2    0.34    0.28
   7 -22  -2    1.60    0.37
  -7 -22   2    1.58    0.30
  -7  22   2    1.60    0.33
  -6 -22   2    0.03    0.23
   6 -22  -2    0.26    0.28
  -6  22   2   -0.03    0.24
   5 -22  -2    0.51    0.29
  -5 -22   2    0.70    0.25
  -5  22   2    0.44    0.24
  -4 -22   2    1.48    0.27
   4  22  -2    1.00    0.18
  -4  22   2    1.28    0.27
  -3 -22   2    0.17    0.20
   3 -22  -2    0.07    0.26
   3  22  -2    0.48    0.17
  -3  22   2    0.33    0.21
   2 -22  -2    0.24    0.25
  -2 -22   2    0.15    0.21
  -2  22   2    0.33    0.21
   2  22  -2    0.22    0.18
  -1 -22   2    0.07    0.18
   1 -22  -2    0.03    0.25
   1  22  -2    0.22    0.18
  -1  22   2   -0.23    0.16
   0 -22  -2    2.99    0.38
   0 -22   2    3.95    0.39
   0  22  -2    3.78    0.36
   0  22   2    3.63    0.35
  -1 -22  -2    1.62    0.33
   1 -22   2    1.68    0.27
   1  22   2    1.58    0.22
  -1  22  -2    1.89    0.28
   2 -22   2    1.07    0.26
  -2 -22  -2    1.49    0.34
   2  22   2    1.36    0.19
  -2  22  -2    1.54    0.28
  -3 -22  -2    1.17    0.32
   3 -22   2    1.67    0.30
   3  22   2    1.06    0.18
  -3  22  -2    1.65    0.30
   4 -22   2   24.14    0.84
  -4 -22  -2   23.83    0.91
  -4  22  -2   26.29    0.94
  -5 -22  -2    0.40    0.34
   5 -22   2    0.35    0.28
  -5  22  -2    0.30    0.26
  -6 -22  -2    0.28    0.30
   6 -22   2    0.25    0.27
  -6  22  -2    0.13    0.26
  -7 -22  -2    2.41    0.44
   7 -22   2    2.98    0.41
  -7  22  -2    3.01    0.42
   8 -22   2    1.18    0.33
  -8 -22  -2    1.34    0.42
  -8  22  -2    1.96    0.36
   9 -22   2    4.26    0.49
  -9 -22  -2    4.67    0.57
  -9  22  -2    4.27    0.51
 -10 -22  -2   10.64    0.81
 -10  22  -2   10.75    0.79
  11 -22   2    1.43    0.40
 -11 -22  -2    1.51    0.50
 -11  22  -2    1.05    0.39
  12 -22   2    0.14    0.34
 -12 -22  -2   -0.49    0.42
 -12  22  -2   -0.30    0.33
  12 -23  -2    2.25    0.50
 -12 -23   2    1.55    0.43
 -12  23   2    2.26    0.45
  11 -23  -2    3.84    0.57
 -11 -23   2    4.76    0.54
 -11  23   2    4.39    0.55
 -10 -23   2    0.33    0.34
  10 -23  -2    0.43    0.37
 -10  23   2    0.15    0.29
  -9 -23   2    0.34    0.31
   9 -23  -2    0.02    0.32
  -9  23   2    0.05    0.28
   8 -23  -2    7.34    0.66
  -8 -23   2    6.23    0.57
  -8  23   2    6.83    0.56
  -7 -23   2    3.10    0.39
   7 -23  -2    2.36    0.39
  -7  23   2    2.84    0.40
   6 -23  -2    1.74    0.36
  -6 -23   2    1.32    0.28
  -6  23   2    0.72    0.31
   5 -23  -2    1.04    0.32
  -5 -23   2    0.97    0.27
  -5  23   2    1.71    0.34
  -4 -23   2    2.91    0.33
   4 -23  -2    2.48    0.39
   4  23  -2    2.69    0.24
  -4  23   2    3.19    0.37
  -3 -23   2   -0.09    0.20
   3 -23  -2    0.09    0.29
  -3  23   2    0.04    0.21
   3  23  -2    0.04    0.15
   2 -23  -2    1.26    0.32
  -2 -23   2    1.40    0.25
  -2  23   2    1.67    0.28
   2  23  -2    1.19    0.20
   1 -23  -2    0.26    0.26
  -1 -23   2    0.41    0.22
   1  23  -2    0.12    0.18
  -1  23   2    0.08    0.18
   0 -23   2    4.37    0.41
   0 -23  -2    3.47    0.40
   0  23   2    3.55    0.35
   0  23  -2    4.35    0.39
   1 -23   2    0.37    0.22
  -1 -23  -2    0.12    0.26
  -1  23  -2    0.16    0.21
   1  23   2    0.31    0.18
   2 -23   2    2.61    0.32
  -2 -23  -2    2.56    0.38
   2  23   2    2.27    0.29
  -2  23  -2    2.74    0.34
  -3 -23  -2   10.69    0.89
   3 -23   2    8.69    0.55
   3  23   2    9.94    0.40
   4 -23   2    2.13    0.34
  -4 -23  -2    2.74    0.41
  -4  23  -2    2.79    0.37
   5 -23   2   12.02    0.66
  -5 -23  -2   11.54    0.71
  -5  23  -2   12.27    0.67
  -6 -23  -2    2.11    0.42
   6 -23   2    1.81    0.36
  -6  23  -2    1.65    0.34
   7 -23   2    1.11    0.35
  -7 -23  -2    0.84    0.40
  -7  23  -2    0.67    0.29
  -8 -23  -2    3.13    0.49
   8 -23   2    3.29    0.45
  -8  23  -2    2.67    0.43
   9 -23   2    6.30    0.64
  -9 -23  -2    6.10    0.61
  -9  23  -2    6.00    0.64
 -10 -23  -2    1.87    0.58
  10 -23   2    1.43    0.41
 -10  23  -2    1.67    0.44
 -11 -23  -2    3.96    0.54
  11 -23   2    4.07    0.55
 -11  23  -2    4.04    0.54
  11 -24  -2    0.44    0.43
 -11 -24   2    0.21    0.46
 -11  24   2    0.94    0.38
 -10 -24   2    2.24    0.43
  10 -24  -2    1.21    0.43
 -10  24   2    1.13    0.36
  -9 -24   2    3.99    0.45
  -9  24   2    4.87    0.54
   8 -24  -2    3.59    0.50
  -8 -24   2    5.01    0.57
  -8  24   2    3.71    0.48
  -7 -24   2    0.24    0.30
   7 -24  -2    0.59    0.33
  -7  24   2    0.03    0.27
   6 -24  -2    0.89    0.33
  -6 -24   2    1.32    0.31
  -6  24   2    0.94    0.29
  -5 -24   2    0.38    0.25
   5 -24  -2    0.13    0.30
  -5  24   2    0.13    0.25
  -4 -24   2   12.76    0.62
   4 -24  -2   12.62    0.73
  -4  24   2   11.94    0.64
   3 -24  -2    1.53    0.33
  -3 -24   2    0.84    0.25
   3  24  -2    1.21    0.24
  -3  24   2    1.81    0.44
  -2 -24   2    4.58    0.45
   2 -24  -2    4.80    0.53
  -2  24   2    4.81    0.43
   2  24  -2    4.11    0.37
  -1 -24   2    3.95    0.38
   1 -24  -2    4.00    0.45
   1  24  -2    4.98    0.41
  -1  24   2    4.40    0.41
   0 -24  -2    0.25    0.35
   0 -24   2    0.13    0.22
   0  24   2   -0.14    0.18
   0  24  -2    0.24    0.21
   1 -24   2    1.93    0.30
  -1 -24  -2    1.97    0.42
  -1  24  -2    1.96    0.32
   1  24   2    1.86    0.26
   2 -24   2    5.85    0.46
  -2 -24  -2    5.75    0.54
  -2  24  -2    5.46    0.59
   2  24   2    4.84    0.35
  -3 -24  -2    0.63    0.30
   3 -24   2    0.28    0.24
  -3  24  -2    0.49    0.26
   4 -24   2    6.81    0.54
  -4 -24  -2    6.41    0.62
  -4  24  -2    6.01    0.52
   5 -24   2   10.72    0.65
  -5 -24  -2   10.49    0.72
  -5  24  -2   10.42    0.67
  -6 -24  -2    2.01    0.43
   6 -24   2    1.82    0.37
  -6  24  -2    1.41    0.33
  -7 -24  -2   -0.19    0.36
   7 -24   2   -0.11    0.29
  -7  24  -2   -0.08    0.25
   8 -24   2    5.67    0.64
  -8 -24  -2    4.23    0.53
  -9 -24  -2    1.66    0.51
  -9  24  -2    1.75    0.37
  10 -24   2    1.60    0.44
 -10 -24  -2    2.20    0.47
 -10  24  -2    2.87    0.46
 -11 -24  -2   -0.15    0.46
  11 -24   2    0.51    0.38
 -11  24  -2    1.00    0.41
 -11 -25   2    5.89    0.61
  11 -25  -2    7.20    0.80
 -11  25   2    8.75    0.75
  10 -25  -2   -0.70    0.33
 -10 -25   2   -0.86    0.33
 -10  25   2    0.73    0.31
  -9 -25   2    2.77    0.45
   9 -25  -2    2.76    0.50
  -9  25   2    2.56    0.43
   8 -25  -2    1.09    0.44
  -7 -25   2    7.71    0.59
   7 -25  -2    6.20    0.66
  -7  25   2    7.38    0.62
   6 -25  -2    0.87    0.34
  -6 -25   2    0.80    0.30
  -6  25   2    0.78    0.29
   5 -25  -2    3.51    0.44
  -5 -25   2    3.47    0.40
  -5  25   2    3.29    0.41
   4 -25  -2   -0.07    0.28
  -4 -25   2    0.07    0.25
  -4  25   2   -0.03    0.24
  -3 -25   2    1.51    0.29
   3 -25  -2    0.96    0.34
  -3  25   2    1.53    0.30
   3  25  -2    1.21    0.23
   2 -25  -2    1.18    0.33
  -2 -25   2    1.13    0.26
  -2  25   2    0.91    0.41
   2  25  -2    0.93    0.22
   1 -25  -2   14.62    0.77
  -1 -25   2   15.53    0.66
   1  25  -2   14.53    0.63
  -1  25   2   15.28    0.64
   0 -25   2    4.33    0.46
   0 -25  -2    4.63    0.48
   0  25  -2    4.29    0.43
   0  25   2    3.76    0.41
  -1 -25  -2    1.37    0.34
   1 -25   2    1.66    0.31
   1  25   2    1.41    0.25
  -1  25  -2    1.53    0.31
  -2 -25  -2    0.12    0.29
   2 -25   2    0.45    0.25
   2  25   2    0.29    0.20
  -2  25  -2    0.28    0.25
   3 -25   2    3.64    0.40
  -3 -25  -2    3.83    0.46
  -3  25  -2    3.65    0.41
   4 -25   2    2.58    0.36
  -4 -25  -2    1.77    0.39
  -4  25  -2    3.14    0.40
  -5 -25  -2    0.04    0.35
   5 -25   2    0.45    0.27
  -5  25  -2    0.09    0.27
  -6 -25  -2    4.21    0.50
   6 -25   2    2.74    0.40
  -6  25  -2    2.94    0.42
  -7 -25  -2    0.93    0.38
   7 -25   2    0.37    0.31
  -7  25  -2    0.83    0.31
   8 -25   2    0.84    0.33
  -8 -25  -2   -0.54    0.36
  -8  25  -2   -0.02    0.27
  -9 -25  -2    0.66    0.39
   9 -25   2    0.82    0.39
  -9  25  -2    0.86    0.35
  10 -25   2   -0.08    0.32
 -10 -25  -2   -0.05    0.42
 -10  25  -2    0.53    0.36
  10 -26  -2    1.85    0.48
 -10  26   2    0.99    0.39
  -9 -26   2    0.17    0.35
   9 -26  -2    0.21    0.33
  -9  26   2    0.59    0.33
  -8 -26   2   11.81    0.75
   8 -26  -2   12.75    0.80
  -8  26   2   12.96    0.76
  -7 -26   2    1.03    0.32
   7 -26  -2    0.08    0.33
  -7  26   2    0.75    0.38
  -6 -26   2    4.79    0.51
   6 -26  -2    3.51    0.47
  -6  26   2    3.55    0.43
   5 -26  -2    1.86    0.40
  -5 -26   2    2.38    0.34
  -5  26   2    0.90    0.30
   4 -26  -2    0.51    0.34
  -4  26   2    0.67    0.29
   3 -26  -2    0.69    0.34
  -3 -26   2    1.03    0.30
  -3  26   2    0.55    0.26
  -2 -26   2   31.01    0.95
   2 -26  -2   29.58    1.07
   2  26  -2   30.34    0.88
  -2  26   2   30.75    0.97
  -1 -26   2    2.76    0.34
   1 -26  -2    2.66    0.42
   1  26  -2    3.35    0.35
  -1  26   2    2.36    0.33
   0 -26  -2   10.11    0.70
   0 -26   2    9.86    0.61
   0  26   2    8.68    0.52
   0  26  -2    8.93    0.55
  -1 -26  -2    0.62    0.34
  -1  26  -2   -0.03    0.23
   1  26   2    0.07    0.21
  -2 -26  -2    0.94    0.34
   2 -26   2    0.61    0.28
   2  26   2    0.04    0.21
  -2  26  -2    0.44    0.27
   3 -26   2    2.05    0.35
  -3 -26  -2    1.71    0.41
  -3  26  -2    2.76    0.39
   4 -26   2   -0.06    0.25
  -4 -26  -2    0.77    0.35
  -4  26  -2   -0.11    0.26
  -5 -26  -2    4.24    0.49
   5 -26   2    3.84    0.43
  -5  26  -2    4.11    0.46
   6 -26   2    1.31    0.35
  -6 -26  -2    0.84    0.38
  -6  26  -2    1.72    0.38
   7 -26   2    0.22    0.30
  -7 -26  -2    1.32    0.39
  -7  26  -2    0.59    0.35
  -8 -26  -2    1.11    0.71
   8 -26   2    1.10    0.36
  -8  26  -2    0.46    0.32
  -9 -26  -2    0.77    0.43
  -9  26  -2    0.93    0.38
   9 -27  -2    3.67    0.55
  -9  27   2    2.30    0.44
  -8 -27   2    0.09    0.33
   8 -27  -2    0.23    0.34
  -8  27   2    0.46    0.33
   7 -27  -2   18.76    0.97
  -7 -27   2   18.25    0.82
  -7  27   2   18.25    0.89
  -6 -27   2    2.25    0.35
   6 -27  -2    1.87    0.40
  -6  27   2    2.86    0.42
   5 -27  -2    0.86    0.34
  -5 -27   2    0.75    0.31
  -5  27   2    0.68    0.30
  -4 -27   2    0.13    0.25
   4 -27  -2   -0.50    0.29
  -4  27   2    0.17    0.28
   3 -27  -2    4.17    0.49
  -3 -27   2    5.00    0.52
  -3  27   2    4.23    0.44
   2 -27  -2    3.54    0.46
  -2 -27   2    2.63    0.35
  -2  27   2    2.80    0.36
   2  27  -2    2.98    0.33
   1 -27  -2   31.25    1.11
  -1 -27   2   32.18    1.00
  -1  27   2   32.76    1.00
   1  27  -2   32.78    0.98
   0 -27  -2   -0.22    0.32
   0 -27   2   -0.07    0.24
   0  27  -2    0.07    0.30
   0  27   2    0.11    0.24
   1 -27   2    1.95    0.34
  -1 -27  -2    2.30    0.43
   1  27   2    2.26    0.31
  -1  27  -2    2.52    0.36
   2 -27   2    2.18    0.34
  -2 -27  -2    1.91    0.40
  -2  27  -2    2.19    0.36
  -3 -27  -2    0.24    0.32
   3 -27   2    0.22    0.27
  -3  27  -2    0.00    0.24
   4 -27   2    2.72    0.38
  -4 -27  -2    1.71    0.39
  -4  27  -2    1.97    0.36
   5 -27   2    1.18    0.33
  -5 -27  -2    1.11    0.38
  -5  27  -2    1.45    0.35
   6 -27   2   -0.25    0.27
  -6 -27  -2    0.03    0.33
  -6  27  -2    0.14    0.35
  -7  27  -2   -0.24    0.28
  -8 -27  -2    0.73    0.41
   8 -27   2    0.46    0.35
  -8  27  -2    0.11    0.31
   9 -27   2    0.29    0.34
  -9 -27  -2    0.88    0.41
  -9  27  -2   -0.07    0.35
   8 -28  -2    6.54    0.72
  -8  28   2    5.39    0.57
  -7 -28   2    1.50    0.36
   7 -28  -2    2.29    0.47
  -7  28   2    1.45    0.38
   6 -28  -2    2.06    0.44
  -6 -28   2    2.42    0.39
  -6  28   2    2.06    0.40
  -5 -28   2    3.25    0.40
   5 -28  -2    3.56    0.52
  -5  28   2    3.78    0.46
   4 -28  -2    2.13    0.41
  -4 -28   2    2.21    0.36
  -4  28   2    1.56    0.36
  -3 -28   2    3.59    0.40
   3 -28  -2    3.97    0.50
  -3  28   2    3.74    0.43
   2 -28  -2    9.70    0.72
  -2 -28   2    9.64    0.62
  -2  28   2    9.08    0.60
   2  28  -2    9.44    0.64
   1 -28  -2    0.83    0.38
  -1 -28   2    0.81    0.31
  -1  28   2    0.64    0.28
   0 -28  -2    6.12    0.66
   0 -28   2    5.70    0.54
   0  28  -2    5.73    0.52
  -1 -28  -2    0.40    0.35
   1 -28   2    0.20    0.26
   1  28   2   -0.18    0.25
  -1  28  -2    0.28    0.28
   2 -28   2   -0.10    0.26
  -2 -28  -2    0.10    0.30
  -2  28  -2    0.49    0.29
  -3 -28  -2    3.40    0.45
   3 -28   2    2.68    0.39
  -3  28  -2    2.96    0.43
  -4 -28  -2    0.00    0.31
   4 -28   2    0.01    0.29
  -4  28  -2    0.39    0.31
  -5 -28  -2    3.77    0.46
   5 -28   2    2.46    0.41
   6 -28   2    0.49    0.39
  -6  28  -2    0.40    0.31
  -7 -28  -2    0.16    0.39
   7 -28   2    0.26    0.35
  -7  28  -2    0.27    0.32
   8 -28   2    0.41    0.34
  -8 -28  -2   -0.06    0.36
  -8  28  -2    0.03    0.32
   7 -29  -2   -0.07    0.35
  -7  29   2   -0.03    0.31
  -6 -29   2    0.85    0.35
   6 -29  -2    1.98    0.45
  -6  29   2    1.85    0.41
  -5 -29   2    0.30    0.32
   5 -29  -2    0.43    0.37
  -5  29   2    1.05    0.38
  -4 -29   2    0.67    0.30
  -4  29   2   -0.19    0.26
  -3 -29   2    3.12    0.41
   3 -29  -2    3.11    0.47
  -3  29   2    2.93    0.41
   2 -29  -2    0.32    0.34
  -2 -29   2    0.96    0.30
  -2  29   2    0.66    0.31
   1 -29  -2    1.21    0.38
  -1 -29   2    0.51    0.31
   1  29  -2    0.37    0.30
  -1  29   2    1.08    0.31
   0 -29   2    0.46    0.30
   0 -29  -2    0.88    0.37
   0  29  -2    0.14    0.29
   0  29   2    0.24    0.28
  -1 -29  -2    2.87    0.44
   1 -29   2    2.67    0.42
  -1  29  -2    2.85    0.40
  -2 -29  -2    1.49    0.38
   2 -29   2    0.67    0.32
  -2  29  -2    2.18    0.39
   3 -29   2    1.35    0.36
  -3 -29  -2    2.56    0.42
  -3  29  -2    2.61    0.41
  -4 -29  -2    2.59    0.43
   4 -29   2    2.21    0.40
  -5 -29  -2    2.42    0.54
   5 -29   2    2.90    0.52
  -5  29  -2    2.61    0.45
   6 -29   2    1.43    0.38
  -6 -29  -2    1.18    0.42
  -6  29  -2    1.24    0.40
   7 -29   2    2.18    0.43
  -7 -29  -2    2.21    0.44
  -7  29  -2    1.93    0.42
   6 -30  -2    0.65    0.40
  -6  30   2    0.22    0.32
   5 -30  -2   -0.07    0.36
  -5  30   2    0.73    0.36
   4 -30  -2    0.19    0.36
  -4 -30   2    0.99    0.31
  -4  30   2    0.55    0.36
  -3 -30   2    0.07    0.31
   3 -30  -2   -0.40    0.33
  -3  30   2   -0.18    0.28
  -2 -30   2    0.21    0.31
  -2  30   2   -0.15    0.27
  -1 -30   2   -0.29    0.31
   1 -30  -2    0.70    0.45
  -1  30   2   -0.38    0.30
   0 -30  -2    2.40    0.48
   0 -30   2    2.44    0.39
   0  30  -2    2.18    0.38
   0  30   2    2.11    0.37
  -1 -30  -2    1.13    0.37
   1 -30   2    1.06    0.35
  -1  30  -2    1.51    0.38
  -2 -30  -2    0.22    0.58
   2 -30   2    0.76    0.32
  -2  30  -2    0.53    0.34
   3 -30   2    0.35    0.31
  -4 -30  -2   12.00    0.80
   4 -30   2   12.90    1.17
  -4  30  -2   12.44    0.79
   5 -30   2   -0.20    0.32
  -5 -30  -2   -0.08    0.33
  -5  30  -2    0.31    0.34
  -6 -30  -2    0.35    0.38
   6 -30   2   -0.78    0.31
  -6  30  -2    0.16    0.35
   5 -31  -2    0.99    0.40
  -5  31   2    0.98    0.37
   4 -31  -2    1.63    0.42
  -4  31   2    1.14    0.37
   3 -31  -2    1.14    0.40
  -3  31   2    0.48    0.38
   2 -31  -2    0.16    0.36
  -2 -31   2   -0.80    0.29
  -2  31   2   -0.35    0.28
  -1 -31   2   -0.65    0.29
   1 -31  -2    0.15    0.32
  -1  31   2   -0.89    0.27
   0 -31   2    2.44    0.39
   0 -31  -2    2.20    0.46
   0  31  -2    1.97    0.36
  -1 -31  -2    0.17    0.36
   1 -31   2    0.35    0.33
  -1  31  -2   -0.25    0.32
   2 -31   2    1.17    0.35
  -2 -31  -2    0.76    0.39
   3 -31   2   11.06    1.04
  -3 -31  -2   12.97    0.82
  -3  31  -2   12.51    0.79
   4 -31   2   -0.06    0.32
  -4 -31  -2    0.57    0.36
  -4  31  -2    0.09    0.35
   3 -32  -2    1.98    0.44
  -3  32   2    1.39    0.39
   2 -32  -2   -0.15    0.37
  -2  32   2    0.17    0.33
   1 -32  -2    1.99    0.45
   0 -32  -2    0.04    0.35
   1 -32   2    3.47    0.55
  -1 -32  -2    4.39    0.53
  -2 -32  -2    1.55    0.40
   2 -32   2    0.23    0.32
  -2  32  -2    1.34    0.40
 -17   0   3    3.77    0.57
 -16   0   3    0.40    0.37
 -15   0   3   20.04    0.96
 -14   0   3   -0.10    0.31
 -14   0   3    0.30    0.22
 -13   0   3    0.08    0.28
 -13   0   3   -0.13    0.17
  13   0  -3    0.17    0.24
 -12   0   3   -0.22    0.14
  12   0  -3    0.05    0.21
 -12   0   3    0.14    0.25
  11   0  -3   16.47    0.67
 -11   0   3   14.76    0.67
 -11   0   3   16.33    0.55
 -10   0   3   -0.06    0.14
  10   0  -3    0.11    0.18
  -9   0   3   87.76    1.66
   9   0  -3   85.10    1.66
   9   0  -3   87.49    1.77
   8   0  -3    0.45    0.14
   8   0  -3    0.38    0.15
  -8   0   3    0.49    0.13
   7   0  -3   50.04    1.01
   7   0  -3   50.17    1.07
   6   0  -3    0.15    0.09
   6   0  -3    0.02    0.08
   5   0  -3   21.66    0.50
   5   0  -3   21.95    0.52
   4   0  -3    0.11    0.07
   4   0  -3    0.16    0.07
   3   0  -3   91.18    1.60
   3   0  -3   95.41    1.63
   2   0  -3    0.07    0.05
   2   0  -3    0.25    0.05
   1   0  -3   77.07    1.33
   1   0  -3   75.12    1.29
   0   0  -3    0.26    0.05
   0   0  -3    0.07    0.05
  -1   0  -3    5.52    0.18
  -1   0  -3    5.89    0.19
  -2   0  -3    0.26    0.06
  -2   0  -3    0.22    0.06
  -3   0  -3   33.81    0.72
  -3   0  -3   33.98    0.68
  -4   0  -3    0.14    0.10
  -4   0  -3    0.20    0.10
  -5   0  -3   14.92    0.40
  -5   0  -3   15.02    0.46
  -6   0  -3    0.04    0.12
  -6   0  -3    0.02    0.10
  -7   0  -3   29.24    0.83
  -7   0  -3   32.24    0.73
  -8   0  -3    0.09    0.13
  -8   0  -3   -0.17    0.18
  -9   0  -3    2.00    0.31
  -9   0  -3    1.18    0.19
 -10   0  -3    0.14    0.24
 -10   0  -3    0.26    0.15
 -11   0  -3    3.78    0.34
 -11   0  -3    3.56    0.55
 -12   0  -3   -0.22    0.28
 -12   0  -3    0.29    0.19
 -13   0  -3   46.64    1.15
 -13   0  -3   46.32    1.43
 -14   0  -3    0.64    0.44
 -15   0  -3    5.53    0.67
 -16   0  -3    1.01    0.49
 -17  -1   3    0.23    0.42
 -17   1   3    0.75    0.45
 -16  -1   3    5.22    0.59
 -16   1   3    5.63    0.61
 -15  -1   3    0.56    0.35
 -15   1   3   -0.36    0.33
 -15   1   3    0.16    0.25
 -14  -1   3    3.25    0.36
 -14  -1   3    3.08    0.44
  14  -1  -3    3.12    0.42
 -14   1   3    2.66    0.31
 -14   1   3    3.76    0.47
 -13  -1   3    2.18    0.38
 -13  -1   3    1.66    0.25
  13  -1  -3    2.18    0.36
 -13   1   3    1.94    0.38
 -13   1   3    2.10    0.28
 -12  -1   3    2.61    0.26
  12  -1  -3    2.69    0.37
 -12  -1   3    2.27    0.36
  12   1  -3    2.83    0.36
 -12   1   3    2.58    0.27
 -12   1   3    3.03    0.39
 -11  -1   3    0.00    0.22
  11  -1  -3    0.06    0.19
 -11  -1   3   -0.12    0.14
 -11   1   3    0.01    0.16
  11   1  -3    0.10    0.18
 -10  -1   3   81.30    1.74
  10  -1  -3   79.03    1.72
 -10  -1   3   81.79    1.58
 -10   1   3   83.22    1.65
  10   1  -3   80.25    1.72
   9  -1  -3    3.45    0.28
   9  -1  -3    4.33    0.35
  -9  -1   3    4.20    0.27
  -9   1   3    3.57    0.28
   9   1  -3    3.53    0.33
   9   1  -3    3.83    0.26
  -8  -1   3   65.48    1.25
   8  -1  -3   64.20    1.29
   8  -1  -3   64.29    1.39
  -8   1   3   64.54    1.28
   8   1  -3   64.02    1.25
   8   1  -3   65.10    1.35
   7  -1  -3    1.77    0.19
   7  -1  -3    1.35    0.17
   7   1  -3    1.79    0.20
   7   1  -3    1.42    0.15
   6  -1  -3    0.23    0.10
   6  -1  -3    0.20    0.09
   6   1  -3    0.24    0.10
   6   1  -3    0.30    0.09
   5  -1  -3   15.49    0.40
   5  -1  -3   15.51    0.42
   5   1  -3   14.50    0.40
   5   1  -3   14.81    0.43
   4  -1  -3   10.69    0.35
   4  -1  -3   11.67    0.36
   4   1  -3   11.43    0.31
   4   1  -3   11.80    0.30
   3  -1  -3    7.16    0.23
   3  -1  -3    7.51    0.22
   3   1  -3    7.40    0.21
   3   1  -3    7.25    0.22
   2  -1  -3   20.22    0.43
   2  -1  -3   20.40    0.42
   2   1  -3   20.27    0.43
   2   1  -3   20.79    0.39
   1  -1  -3    0.17    0.05
   1  -1  -3    0.28    0.06
   1   1  -3    0.29    0.03
   1   1  -3    0.21    0.05
   0  -1  -3   49.32    0.87
   0  -1  -3   48.97    0.88
   0   1  -3   47.60    0.88
   0   1  -3   46.85    0.83
  -1  -1  -3   26.64    0.52
  -1  -1  -3   25.70    0.53
  -1   1  -3   25.56    0.50
  -1   1  -3   26.66    0.53
  -2  -1  -3    5.56    0.18
  -2  -1  -3    5.27    0.20
  -2   1  -3    5.85    0.20
  -2   1  -3    5.70    0.20
  -3  -1  -3   21.95    0.47
  -3  -1  -3   21.26    0.51
   3  -1   3   21.61    0.52
  -3   1  -3   22.18    0.49
  -3   1  -3   21.10    0.56
  -4  -1  -3  113.00    1.96
   4  -1   3  113.75    2.03
  -4  -1  -3  111.07    2.03
  -4   1  -3  112.64    2.02
  -4   1  -3  113.32    1.99
  -5  -1  -3    2.50    0.20
  -5  -1  -3    2.57    0.21
   5  -1   3    2.60    0.22
  -5   1  -3    2.69    0.19
  -5   1  -3    2.26    0.21
  -6  -1  -3   40.18    0.94
  -6  -1  -3   40.60    0.84
   6  -1   3   39.21    0.93
  -6   1  -3   40.74    0.87
  -6   1  -3   41.06    0.94
   7  -1   3    0.38    0.16
  -7  -1  -3   -0.20    0.14
  -7  -1  -3    0.19    0.11
  -7   1  -3    0.64    0.19
  -7   1  -3   -0.06    0.12
  -8  -1  -3   84.19    1.78
  -8  -1  -3   84.49    1.62
  -8   1  -3   85.72    1.66
  -8   1  -3   85.45    1.78
  -9  -1  -3   15.52    0.49
  -9  -1  -3   15.05    0.64
  -9   1  -3   15.91    0.64
  -9   1  -3   15.12    0.52
 -10  -1  -3    3.17    0.37
 -10  -1  -3    3.83    0.30
 -10   1  -3    3.95    0.31
 -10   1  -3    3.59    0.38
 -11  -1  -3    2.19    0.47
 -11   1  -3    1.64    0.24
 -11   1  -3    1.96    0.45
 -12  -1  -3    3.41    0.45
 -12  -1  -3    4.10    0.34
 -12   1  -3    4.20    0.39
 -12   1  -3    4.05    0.48
 -13  -1  -3    2.93    0.50
 -13  -1  -3    2.57    0.28
 -13   1  -3    2.71    0.32
 -13   1  -3    2.25    0.46
 -14  -1  -3   25.68    1.16
 -14   1  -3   24.48    0.83
 -14   1  -3   26.73    1.14
 -15  -1  -3    4.40    0.61
 -15   1  -3    3.48    0.58
 -16  -1  -3    0.99    0.53
 -16   1  -3    0.70    0.48
 -17  -2   3    0.22    0.42
 -17   2   3    0.37    0.41
 -16  -2   3    0.45    0.40
 -16   2   3    0.17    0.41
 -15  -2   3    2.43    0.46
 -15   2   3    2.54    0.46
 -15   2   3    1.79    0.33
 -14  -2   3    0.43    0.34
  14  -2  -3    0.67    0.31
 -14  -2   3   -0.04    0.22
 -14   2   3    0.18    0.23
 -14   2   3    0.77    0.34
 -13  -2   3   -0.06    0.28
  13  -2  -3    0.37    0.27
 -13  -2   3   -0.24    0.17
 -13   2   3    0.17    0.30
 -13   2   3   -0.01    0.20
 -12  -2   3    1.09    0.31
  12  -2  -3    2.06    0.42
 -12   2   3    1.30    0.24
  11  -2  -3    6.45    0.47
 -11  -2   3    5.86    0.48
 -11  -2   3    5.87    0.33
 -11   2   3    5.91    0.38
  11   2  -3    6.85    0.46
 -10  -2   3    0.06    0.12
 -10  -2   3   -0.11    0.19
  10  -2  -3    0.41    0.20
 -10   2   3    0.10    0.16
  10   2  -3    0.20    0.18
  -9  -2   3   34.84    0.78
  -9  -2   3   35.78    0.91
   9  -2  -3   35.22    0.92
   9   2  -3   33.11    0.89
  -9   2   3   35.48    0.84
   8  -2  -3    3.93    0.46
   8  -2  -3    4.94    0.29
  -8   2   3    4.79    0.28
   8   2  -3    3.49    0.30
   8   2  -3    5.04    0.25
   7  -2  -3   20.63    0.55
   7  -2  -3   21.23    0.60
   7   2  -3   20.89    0.57
   7   2  -3   20.38    0.50
   6  -2  -3   83.88    1.58
   6  -2  -3   84.51    1.62
   6   2  -3   87.05    1.55
   6   2  -3   86.38    1.60
   5  -2  -3   78.45    1.46
   5  -2  -3   78.73    1.44
   5   2  -3   78.05    1.43
   5   2  -3   77.33    1.39
   4  -2  -3   12.43    0.34
   4  -2  -3   11.65    0.35
   4   2  -3   11.92    0.31
   4   2  -3   12.40    0.31
   3  -2  -3    0.22    0.06
   3  -2  -3    0.15    0.06
   3   2  -3    0.15    0.05
   3   2  -3    0.15    0.05
   2  -2  -3   50.69    0.92
   2  -2  -3   48.30    0.91
   2   2  -3   49.87    0.85
   2   2  -3   49.81    0.90
   1  -2  -3    3.69    0.15
   1   2  -3    3.75    0.14
   0  -2  -3    2.23    0.14
   0  -2  -3    2.15    0.11
   0   2  -3    1.93    0.08
   0   2  -3    2.06    0.12
  -1  -2  -3   12.22    0.31
   1  -2   3   12.08    0.27
  -1  -2  -3   12.22    0.28
  -1   2  -3   12.31    0.31
  -1   2  -3   12.03    0.27
  -2  -2  -3   96.98    1.75
   2  -2   3  100.57    1.73
  -2  -2  -3   99.57    1.70
  -2   2  -3  100.84    1.75
  -2   2  -3   98.55    1.72
  -3  -2  -3   77.16    1.35
   3  -2   3   76.95    1.49
  -3  -2  -3   77.65    1.43
  -3   2  -3   75.22    1.47
  -3   2  -3   76.85    1.61
  -4  -2  -3   95.31    1.69
   4  -2   3   98.25    1.77
  -4  -2  -3   94.85    1.78
  -4   2  -3   97.40    1.77
  -4   2  -3   97.45    1.74
  -5  -2  -3    1.09    0.11
   5  -2   3    1.42    0.17
  -5  -2  -3    1.03    0.15
  -5   2  -3    1.22    0.14
  -5   2  -3    1.06    0.15
   6  -2   3   -0.07    0.11
  -6  -2  -3    0.20    0.14
  -6  -2  -3   -0.02    0.08
  -6   2  -3    0.22    0.12
  -6   2  -3    0.08    0.11
  -7  -2  -3   26.31    0.76
  -7  -2  -3   25.59    0.61
   7  -2   3   26.48    0.74
  -7   2  -3   26.83    0.77
  -7   2  -3   25.59    0.67
  -8  -2  -3   17.05    0.49
   8  -2   3   17.81    0.63
  -8  -2  -3   18.23    0.66
  -8   2  -3   17.47    0.55
  -8   2  -3   17.74    0.64
  -9  -2  -3    0.45    0.14
   9  -2   3    0.67    0.22
  -9  -2  -3    0.77    0.24
  -9   2  -3    1.24    0.30
 -10  -2  -3    6.79    0.53
 -10  -2  -3    5.20    0.31
 -10   2  -3    6.39    0.40
 -10   2  -3    5.95    0.51
 -11  -2  -3    0.40    0.16
 -11  -2  -3    0.40    0.34
 -11   2  -3    0.41    0.19
 -11   2  -3    0.81    0.34
 -12  -2  -3   -0.22    0.31
 -12   2  -3    0.30    0.31
 -12   2  -3    0.47    0.24
 -13  -2  -3   21.06    1.00
 -13   2  -3   19.03    0.73
 -13   2  -3   21.79    1.00
 -14  -2  -3    7.81    0.82
 -14   2  -3    9.17    0.81
 -15  -2  -3    3.91    0.60
 -15   2  -3    3.37    0.57
 -16  -2  -3    1.37    0.54
 -16   2  -3    1.54    0.50
 -17  -3   3    2.05    0.52
 -17   3   3    2.06    0.51
 -16  -3   3    0.33    0.41
 -16   3   3   -0.19    0.36
 -16   3   3   -0.23    0.30
  15  -3  -3    0.63    0.33
 -15  -3   3   -0.07    0.32
 -15   3   3    0.24    0.27
 -15   3   3    0.19    0.37
 -14  -3   3    0.25    0.34
  14  -3  -3    0.03    0.24
 -14   3   3    0.18    0.24
 -14   3   3   -0.16    0.31
  13  -3  -3   -0.05    0.25
 -13  -3   3   -0.01    0.27
 -13   3   3   -0.18    0.20
 -13   3   3    0.17    0.28
 -12  -3   3    0.01    0.26
 -12  -3   3    0.00    0.13
 -12   3   3   -0.06    0.18
 -11  -3   3    2.55    0.25
  11  -3  -3    3.24    0.36
 -11  -3   3    2.78    0.33
 -11   3   3    3.53    0.36
 -10  -3   3    4.41    0.40
 -10  -3   3    4.02    0.26
  10  -3  -3    4.38    0.41
 -10   3   3    4.76    0.34
  -9  -3   3    9.36    0.33
   9  -3  -3    8.97    0.45
  -9  -3   3    8.98    0.45
  -9   3   3    9.59    0.48
   9   3  -3    9.69    0.44
   8  -3  -3   57.47    1.29
   8  -3  -3   55.50    1.20
  -8  -3   3   58.94    1.24
   8   3  -3   58.42    1.23
  -8   3   3   57.96    1.20
   8   3  -3   57.61    1.11
   7  -3  -3    0.74    0.15
   7  -3  -3    1.08    0.16
  -7  -3   3    0.66    0.14
   7   3  -3    1.01    0.15
   7   3  -3    0.93    0.11
   6  -3  -3   12.04    0.38
  -6  -3   3   11.03    0.36
   6  -3  -3   11.29    0.39
   6   3  -3   12.01    0.33
   6   3  -3   11.58    0.37
   5  -3  -3  147.53    2.58
   5  -3  -3  148.42    2.61
   5   3  -3  146.93    2.51
   5   3  -3  149.88    2.56
   4  -3  -3  327.43    5.55
   4  -3  -3  336.17    5.55
   4   3  -3  340.26    5.50
   4   3  -3  331.31    5.49
   3  -3  -3  102.67    1.82
   3   3  -3  104.03    1.78
   3   3  -3  104.79    1.76
   2  -3  -3    0.30    0.07
   2  -3  -3    0.32    0.07
  -2  -3   3    0.55    0.05
   2   3  -3    0.34    0.06
   1  -3  -3   11.41    0.30
   1  -3  -3   11.43    0.29
   1   3  -3   11.70    0.29
   0  -3  -3   91.36    1.61
   0  -3   3   90.77    1.50
   0  -3  -3   91.98    1.56
   0   3  -3   88.42    1.58
  -1  -3  -3   78.73    1.36
  -1  -3  -3   77.00    1.41
   1  -3   3   79.68    1.35
  -1   3  -3   78.79    1.40
  -2  -3  -3  602.13    9.71
   2  -3   3  602.13    9.74
  -2  -3  -3  591.26    9.80
  -2   3  -3  594.14    9.77
  -3  -3  -3   54.02    0.97
   3  -3   3   53.08    1.05
  -3  -3  -3   54.13    1.07
  -3   3  -3   54.85    1.05
   4  -3   3    0.77    0.12
  -4  -3  -3    0.59    0.12
  -4  -3  -3    0.81    0.09
  -5  -3  -3   61.20    1.13
   5  -3   3   60.84    1.24
  -5  -3  -3   61.35    1.26
  -5   3  -3   62.32    1.21
   6  -3   3   18.55    0.57
  -6  -3  -3   19.75    0.52
  -6  -3  -3   19.15    0.59
  -6   3  -3   19.43    0.54
  -7  -3  -3    0.72    0.12
   7  -3   3    0.24    0.16
  -7  -3  -3    0.34    0.17
  -7   3  -3    0.60    0.15
  -7   3  -3    0.74    0.17
  -8  -3  -3    3.99    0.24
  -8  -3  -3    3.61    0.36
   8  -3   3    3.75    0.36
  -8   3  -3    3.94    0.36
  -8   3  -3    3.70    0.30
   9  -3   3    2.71    0.32
  -9  -3  -3    2.73    0.33
  -9  -3  -3    3.41    0.24
  -9   3  -3    2.58    0.30
  -9   3  -3    2.98    0.31
 -10  -3  -3    0.28    0.13
 -10  -3  -3    0.38    0.26
  10  -3   3    0.24    0.21
 -10   3  -3    0.11    0.18
 -10   3  -3    0.21    0.21
 -11  -3  -3    3.34    0.27
 -11  -3  -3    3.64    0.43
 -11   3  -3    3.08    0.41
 -11   3  -3    3.08    0.32
 -12  -3  -3    2.92    0.29
 -12  -3  -3    2.17    0.43
 -12   3  -3    2.21    0.40
 -12   3  -3    2.49    0.32
 -13  -3  -3    0.40    0.38
 -13   3  -3   -0.05    0.22
 -13   3  -3    0.18    0.28
 -14  -3  -3    7.29    0.79
 -14   3  -3    7.54    0.78
 -14   3  -3    7.69    0.57
 -15  -3  -3    2.69    0.56
 -15   3  -3    2.65    0.54
 -16  -3  -3    0.46    0.50
 -16   3  -3    0.49    0.47
 -17  -4   3    0.60    0.44
 -17   4   3    1.12    0.47
 -16  -4   3   -0.14    0.38
 -16   4   3   -0.47    0.28
 -16   4   3   -0.01    0.36
  15  -4  -3    1.17    0.35
 -15  -4   3    2.15    0.43
 -15   4   3    1.11    0.41
 -15   4   3    1.80    0.34
  14  -4  -3    0.55    0.29
 -14  -4   3   -0.09    0.33
 -14   4   3    0.30    0.25
 -14   4   3    0.60    0.34
 -13  -4   3   -0.09    0.28
 -13  -4   3   -0.07    0.18
  13  -4  -3    0.30    0.24
 -13   4   3   -0.26    0.22
  12  -4  -3    1.23    0.29
 -12  -4   3    1.21    0.18
 -12  -4   3    1.47    0.30
 -12   4   3    1.13    0.25
 -11  -4   3    7.38    0.51
  11  -4  -3    7.78    0.53
 -11  -4   3    7.25    0.32
 -11   4   3    7.97    0.44
 -10  -4   3    0.52    0.13
  10  -4  -3    0.31    0.20
 -10  -4   3    0.51    0.21
 -10   4   3    0.30    0.17
  -9  -4   3    0.95    0.14
   9  -4  -3    0.86    0.20
  -9  -4   3    1.11    0.21
  -9   4   3    0.82    0.18
  -8  -4   3    0.99    0.19
   8  -4  -3    0.85    0.19
   8  -4  -3    1.04    0.17
  -8   4   3    0.59    0.16
   8   4  -3    0.96    0.12
   7  -4  -3    6.23    0.33
  -7  -4   3    5.88    0.30
   7  -4  -3    5.95    0.31
   7   4  -3    6.00    0.29
  -6  -4   3   11.48    0.37
   6  -4  -3   11.15    0.38
   6  -4  -3   11.74    0.41
   6   4  -3   11.23    0.36
   6   4  -3   11.00    0.30
   5  -4  -3  158.17    2.79
  -5  -4   3  158.07    2.72
   5  -4  -3  157.84    2.77
   5   4  -3  159.00    2.73
   5   4  -3  160.30    2.68
   4  -4  -3   10.68    0.33
  -4  -4   3   10.43    0.29
   4  -4  -3   10.43    0.34
   4   4  -3   10.27    0.27
   3  -4  -3   78.33    1.53
   3  -4  -3   81.54    1.45
  -3  -4   3   80.51    1.37
   3   4  -3   79.96    1.40
  -2  -4   3   21.80    0.42
   2  -4  -3   23.34    0.50
   2  -4  -3   22.95    0.51
   2   4  -3   24.22    0.48
   1  -4  -3   20.42    0.48
   1  -4  -3   20.76    0.44
   1   4  -3   20.26    0.44
   0  -4  -3   33.53    0.64
   0  -4   3   34.02    0.59
   0  -4  -3   34.06    0.70
   0   4  -3   32.98    0.67
  -1  -4  -3  471.28    7.72
   1  -4   3  474.69    7.72
  -1  -4  -3  470.50    7.81
  -1   4  -3  480.90    7.79
  -2  -4  -3  101.95    1.72
  -2  -4  -3  101.05    1.83
   2  -4   3  101.62    1.76
  -2   4  -3   99.81    1.80
  -3  -4  -3  586.35    9.52
   3  -4   3  586.37    9.60
  -3  -4  -3  581.77    9.65
  -3   4  -3  589.36    9.63
   4  -4   3    4.96    0.25
  -4  -4  -3    5.13    0.18
  -4  -4  -3    5.60    0.28
  -4   4  -3    5.33    0.25
   5  -4   3   36.84    0.85
  -5  -4  -3   38.82    0.73
  -5  -4  -3   38.26    0.88
  -5   4  -3   37.29    0.83
  -6  -4  -3    2.58    0.27
  -6  -4  -3    3.50    0.18
   6  -4   3    3.32    0.27
  -6   4  -3    3.30    0.24
  -7  -4  -3    0.49    0.18
  -7  -4  -3    0.52    0.17
   7  -4   3    0.32    0.16
  -7   4  -3    0.50    0.15
  -8  -4  -3   11.42    0.54
   8  -4   3   10.76    0.51
  -8  -4  -3   11.07    0.35
  -8   4  -3   10.88    0.71
  -8   4  -3   12.16    0.53
  -9  -4  -3    0.86    0.26
   9  -4   3    1.03    0.25
  -9  -4  -3    1.37    0.15
  -9   4  -3    1.51    0.23
  -9   4  -3    0.69    0.24
 -10  -4  -3    0.33    0.26
 -10  -4  -3    0.28    0.13
  10  -4   3    0.28    0.23
 -10   4  -3   -0.13    0.24
 -10   4  -3    0.34    0.20
 -11  -4  -3    2.24    0.20
  11  -4   3    2.27    0.36
 -11  -4  -3    2.19    0.38
 -11   4  -3    2.17    0.38
 -11   4  -3    1.83    0.29
 -12  -4  -3   -0.29    0.30
 -12   4  -3    0.10    0.22
 -12   4  -3   -0.05    0.31
 -13  -4  -3    2.44    0.45
 -13   4  -3    2.23    0.45
 -14  -4  -3    0.37    0.38
 -14   4  -3   -0.04    0.36
 -14   4  -3   -0.03    0.27
 -15  -4  -3    2.30    0.56
 -15   4  -3    2.14    0.37
 -15   4  -3    2.61    0.54
 -16  -4  -3    0.67    0.50
 -16   4  -3    1.10    0.49
  16  -5  -3   -0.54    0.30
 -16  -5   3    0.40    0.39
 -16   5   3   -0.46    0.28
 -16   5   3   -0.27    0.38
  15  -5  -3    2.03    0.39
 -15  -5   3    2.12    0.43
 -15   5   3    1.88    0.45
 -15   5   3    1.69    0.34
 -14  -5   3    0.63    0.35
  14  -5  -3    0.12    0.26
 -14   5   3    0.32    0.34
 -14   5   3   -0.04    0.25
  13  -5  -3    0.66    0.30
 -13  -5   3    0.53    0.32
 -13   5   3    0.42    0.26
  12  -5  -3    0.40    0.27
 -12  -5   3    0.10    0.24
 -12  -5   3   -0.04    0.12
 -12   5   3    0.45    0.23
  11  -5  -3    4.66    0.46
 -11  -5   3    4.61    0.27
 -11  -5   3    5.08    0.45
 -11   5   3    5.05    0.40
 -10  -5   3    0.49    0.21
  10  -5  -3    0.34    0.20
 -10  -5   3    0.66    0.14
 -10   5   3    0.53    0.20
  -9  -5   3    0.79    0.20
  -9  -5   3    0.58    0.11
   9  -5  -3    0.68    0.21
  -9   5   3    0.98    0.18
   8  -5  -3   28.42    0.80
  -8  -5   3   30.10    0.77
   8  -5  -3   30.62    0.87
   8   5  -3   26.84    0.71
  -8   5   3   29.32    0.80
   7  -5  -3    5.93    0.32
   7  -5  -3    6.22    0.34
  -7  -5   3    6.39    0.31
   7   5  -3    6.32    0.22
  -7   5   3    6.39    0.31
   6  -5  -3    7.94    0.35
   6  -5  -3    8.98    0.35
  -6  -5   3    7.82    0.31
   6   5  -3    8.23    0.24
  -5  -5   3    0.38    0.10
   5  -5  -3    0.53    0.12
   5  -5  -3    0.48    0.12
   5   5  -3    0.43    0.08
   4  -5  -3  174.01    2.98
  -4  -5   3  172.95    2.90
   4  -5  -3  169.44    2.98
   4   5  -3  172.96    2.88
  -3  -5   3   17.60    0.38
   3  -5  -3   18.47    0.46
   3  -5  -3   18.45    0.45
   3   5  -3   18.36    0.40
  -2  -5   3   10.61    0.23
   2   5  -3   10.63    0.28
   1  -5  -3   59.78    1.08
   1  -5  -3   59.33    1.13
   1   5  -3   58.67    1.08
   0  -5   3   36.00    0.63
   0  -5  -3   36.12    0.69
   0  -5  -3   35.06    0.76
   0   5  -3   36.26    0.72
   1  -5   3  195.59    3.23
  -1  -5  -3  194.26    3.23
  -2  -5  -3  377.47    6.34
   2  -5   3  381.06    6.26
  -2  -5  -3  380.39    6.21
  -2   5  -3  384.62    6.32
  -3  -5  -3  171.93    2.90
   3  -5   3  179.09    3.00
  -3  -5  -3  173.93    3.05
  -3   5  -3  176.18    3.03
  -4  -5  -3   25.94    0.50
   4  -5   3   25.23    0.61
  -4  -5  -3   25.48    0.65
  -4   5  -3   25.11    0.62
  -5  -5  -3    0.08    0.12
   5  -5   3    0.09    0.11
  -5  -5  -3    0.26    0.07
  -5   5  -3    0.00    0.10
  -6  -5  -3   18.16    0.59
  -6  -5  -3   18.67    0.42
   6  -5   3   17.99    0.57
  -6   5  -3   19.84    0.56
  -7  -5  -3   11.19    0.31
  -7  -5  -3   11.25    0.51
   7  -5   3   11.27    0.47
  -7   5  -3   12.45    0.46
  -8  -5  -3    6.93    0.30
   8  -5   3    7.13    0.43
  -8  -5  -3    8.19    0.47
  -8   5  -3    8.06    0.41
  -9  -5  -3   44.65    1.18
  -9  -5  -3   42.99    0.89
   9  -5   3   45.05    1.17
  -9   5  -3   46.35    1.19
  -9   5  -3   44.01    1.09
 -10  -5  -3    1.54    0.30
  10  -5   3    2.14    0.32
 -10  -5  -3    2.42    0.21
 -10   5  -3    1.78    0.32
 -10   5  -3    1.70    0.27
 -11  -5  -3    0.27    0.14
  11  -5   3    0.24    0.26
 -11  -5  -3    0.46    0.31
 -11   5  -3    0.09    0.22
 -11   5  -3   -0.17    0.26
 -12  -5  -3   11.52    0.77
 -12   5  -3   10.10    0.57
 -12   5  -3   11.76    0.74
 -13  -5  -3   -0.11    0.32
 -13   5  -3   -0.09    0.33
 -13   5  -3   -0.17    0.25
 -14  -5  -3    3.66    0.56
 -14   5  -3    3.76    0.58
 -14   5  -3    3.65    0.44
 -15  -5  -3    8.15    0.85
 -15   5  -3    6.68    0.63
 -15   5  -3    9.47    0.85
 -16  -5  -3    0.27    0.47
 -16   5  -3    0.74    0.50
  16  -6  -3    1.40    0.37
 -16  -6   3    0.66    0.43
 -16   6   3    1.01    0.33
 -16   6   3    0.77    0.39
 -15  -6   3    2.40    0.47
  15  -6  -3    2.33    0.77
 -15   6   3    2.29    0.36
  14  -6  -3   10.02    0.71
 -14  -6   3    8.92    0.73
 -14   6   3    9.22    0.59
  13  -6  -3   -0.06    0.24
 -13  -6   3    0.07    0.30
 -12  -6   3    8.76    0.60
  12  -6  -3    8.51    0.59
 -12   6   3    8.82    0.53
  11  -6  -3   11.88    0.64
 -11  -6   3   13.21    0.61
 -11  -6   3   11.87    0.37
 -11   6   3   11.59    0.55
 -10  -6   3    9.26    0.32
  10  -6  -3   10.30    0.56
 -10  -6   3   10.85    0.53
 -10   6   3   10.57    0.49
   9  -6  -3   36.14    0.99
  -9  -6   3   36.67    0.93
  -9   6   3   37.82    0.94
  -8  -6   3   78.49    1.57
  -8  -6   3   77.83    1.39
   8  -6  -3   78.61    1.59
   8  -6  -3   77.47    1.64
   8   6  -3   76.75    1.38
  -8   6   3   78.73    1.58
   7  -6  -3   38.02    1.05
  -7  -6   3   37.93    0.87
   7  -6  -3   37.34    0.89
  -7   6   3   39.62    0.89
   7   6  -3   38.74    0.74
   6  -6  -3    1.04    0.16
  -6  -6   3    0.58    0.12
   6  -6  -3    0.79    0.15
   6   6  -3    0.71    0.08
   5  -6  -3  161.78    2.84
  -5  -6   3  162.78    2.78
   5  -6  -3  161.06    2.86
   5   6  -3  160.28    2.71
   4  -6  -3    9.63    0.34
  -4  -6   3   10.08    0.28
   4  -6  -3    9.51    0.33
   4   6  -3    9.42    0.25
  -3  -6   3   13.08    0.30
   3  -6  -3   12.67    0.37
   3  -6  -3   12.92    0.38
   3   6  -3   12.29    0.31
   2  -6  -3   25.97    0.56
   2  -6  -3   25.41    0.59
  -2  -6   3   24.92    0.48
   2   6  -3   24.53    0.52
   1  -6  -3   28.06    0.58
  -1  -6   3   27.82    0.51
   1  -6  -3   27.98    0.65
   1   6  -3   28.04    0.58
   0  -6   3    8.35    0.20
   0  -6  -3    8.21    0.24
   0   6  -3    8.05    0.26
   1  -6   3   90.40    1.56
  -1  -6  -3   89.92    1.55
  -1  -6  -3   91.93    1.67
  -1   6  -3   88.41    1.62
  -2  -6  -3   77.22    1.35
   2  -6   3   81.30    1.41
  -2  -6  -3   77.62    1.49
  -2   6  -3   78.63    1.46
  -3  -6  -3   12.00    0.40
   3  -6   3   11.53    0.35
  -3  -6  -3   11.85    0.27
  -3   6  -3   11.79    0.38
   4  -6   3   34.82    0.78
  -4  -6  -3   36.30    0.83
  -4  -6  -3   34.40    0.64
  -4   6  -3   35.48    0.80
   5  -6   3    6.88    0.32
  -5  -6  -3    6.63    0.19
  -5  -6  -3    6.41    0.35
  -5   6  -3    6.69    0.32
   6  -6   3    1.70    0.21
  -6  -6  -3    1.36    0.22
  -6  -6  -3    1.74    0.12
  -6   6  -3    1.70    0.20
  -7  -6  -3    0.98    0.10
   7  -6   3    0.86    0.20
  -7  -6  -3    0.68    0.21
  -7   6  -3    0.99    0.24
   8  -6   3   29.64    0.87
  -8  -6  -3   29.20    0.89
  -8   6  -3   29.61    0.81
  -9  -6  -3    4.45    0.47
   9  -6   3    4.20    0.43
  -9   6  -3    3.63    0.36
 -10  -6  -3   24.42    0.90
  10  -6   3   24.09    0.86
 -10   6  -3   23.51    0.79
 -10   6  -3   25.02    0.89
 -11  -6  -3    2.01    0.38
  11  -6   3    1.79    0.35
 -11   6  -3    1.69    0.31
 -11   6  -3    2.42    0.38
  12  -6   3    0.29    0.29
 -12  -6  -3    0.24    0.34
 -12   6  -3    0.45    0.33
 -12   6  -3    0.73    0.29
 -13  -6  -3    4.28    0.53
 -13   6  -3    3.70    0.49
 -13   6  -3    3.80    0.41
 -14  -6  -3   10.38    1.11
 -14   6  -3   10.75    1.18
 -14   6  -3   11.40    0.68
 -15  -6  -3    2.52    0.55
 -15   6  -3    1.80    0.44
 -15   6  -3    2.00    0.39
 -16  -6  -3    2.80    0.58
 -16  -7   3   11.64    0.85
  16  -7  -3    9.83    0.77
 -16   7   3    9.33    0.81
 -16   7   3    8.43    0.64
 -15  -7   3    3.78    0.53
  15  -7  -3    4.80    0.72
 -15   7   3    4.67    0.47
 -15   7   3    3.76    0.72
 -14  -7   3    5.73    0.63
  14  -7  -3    4.62    0.53
 -14   7   3    5.42    0.52
  13  -7  -3    0.30    0.26
 -13  -7   3    0.25    0.29
 -13   7   3    0.26    0.27
  12  -7  -3    2.10    0.37
 -12  -7   3    1.83    0.35
 -12   7   3    2.08    0.31
 -11  -7   3   32.88    1.00
  11  -7  -3   33.53    1.04
 -11   7   3   32.81    0.95
  10  -7  -3   42.80    1.18
 -10  -7   3   45.49    1.13
 -10   7   3   45.58    1.12
   9  -7  -3    6.04    0.44
  -9  -7   3    6.42    0.40
  -9   7   3    6.53    0.42
  -8  -7   3   26.42    0.53
  -8  -7   3   25.91    0.72
   8  -7  -3   25.69    0.77
   8  -7  -3   25.76    0.75
  -8   7   3   27.48    0.75
   8   7  -3   26.27    0.53
  -7  -7   3   28.76    0.72
   7  -7  -3   29.00    0.80
   7  -7  -3   27.55    0.84
  -7   7   3   29.44    0.84
   7   7  -3   28.13    0.56
  -6  -7   3    7.42    0.31
   6  -7  -3    7.30    0.34
   6  -7  -3    7.23    0.35
   6   7  -3    7.25    0.21
   5  -7  -3    1.23    0.16
  -5  -7   3    1.40    0.14
   5  -7  -3    1.32    0.16
   5   7  -3    1.09    0.10
   4  -7  -3   53.94    1.07
   4  -7  -3   53.13    1.09
  -4  -7   3   52.93    0.99
   4   7  -3   51.24    0.96
   3  -7  -3    4.33    0.22
   3  -7  -3    3.67    0.22
  -3  -7   3    3.91    0.17
   3   7  -3    4.16    0.17
   2  -7  -3   11.54    0.34
  -2  -7   3   11.13    0.28
   2  -7  -3   11.67    0.37
   2   7  -3   11.01    0.30
  -1  -7   3    7.27    0.20
   1  -7  -3    7.66    0.30
   1  -7  -3    7.29    0.39
   1   7  -3    7.25    0.25
   0  -7  -3    0.77    0.09
   0  -7   3    0.88    0.09
   0  -7  -3    0.81    0.14
   0   7  -3    0.76    0.12
   1  -7   3    3.00    0.15
  -1  -7  -3    2.68    0.14
  -1  -7  -3    2.96    0.22
  -1   7  -3    2.90    0.18
   2  -7   3    0.35    0.09
  -2  -7  -3    0.38    0.11
  -2  -7  -3    0.26    0.06
  -2   7  -3    0.39    0.10
   3  -7   3   65.05    1.22
  -3  -7  -3   63.74    1.11
  -3  -7  -3   62.79    1.28
  -3   7  -3   64.75    1.26
   4  -7   3   18.51    0.50
  -4  -7  -3   17.75    0.55
  -4   7  -3   18.30    0.52
   5  -7   3   25.78    0.68
  -5  -7  -3   28.18    0.74
  -5   7  -3   26.16    0.69
  -6  -7  -3    7.65    0.57
   6  -7   3    7.08    0.36
  -6   7  -3    7.70    0.37
   7  -7   3    1.30    0.22
  -7  -7  -3    1.07    0.24
  -7   7  -3    1.23    0.21
   8  -7   3   10.41    0.52
  -8  -7  -3    9.80    0.54
  -8   7  -3   10.36    0.48
   9  -7   3   27.96    0.89
  -9  -7  -3   27.98    0.92
  -9   7  -3   28.26    0.84
 -10  -7  -3    0.65    0.28
  10  -7   3   -0.10    0.23
 -10   7  -3    0.52    0.22
  11  -7   3    0.34    0.25
 -11  -7  -3    0.11    0.31
 -11   7  -3   -0.14    0.28
 -11   7  -3   -0.05    0.22
 -12  -7  -3    8.02    0.72
  12  -7   3    8.78    0.68
 -12   7  -3    9.69    0.71
 -12   7  -3    8.20    0.59
  13  -7   3    0.93    0.36
 -13  -7  -3    0.11    0.35
 -13   7  -3    0.48    0.27
 -13   7  -3    0.86    0.37
 -14   7  -3    7.87    1.06
 -14   7  -3    7.36    0.61
 -15  -7  -3    4.16    0.60
 -15   7  -3    4.48    0.50
 -15   7  -3    3.73    0.58
  16  -8  -3    0.72    0.37
 -16  -8   3    0.24    0.40
 -16   8   3   -0.07    0.39
 -16   8   3   -0.64    0.42
 -15  -8   3   14.99    0.88
  15  -8  -3   14.82    0.87
 -15   8   3   14.31    0.76
 -14  -8   3   14.27    0.83
  14  -8  -3   14.73    0.81
 -14   8   3   14.32    0.72
  13  -8  -3    0.56    0.29
 -13  -8   3    0.47    0.31
 -13   8   3    0.94    0.31
  12  -8  -3    9.35    0.63
 -12  -8   3    9.05    0.61
 -12   8   3    9.25    0.84
  11  -8  -3   39.14    1.46
 -11  -8   3   39.47    1.09
 -11   8   3   37.89    1.06
  10  -8  -3   14.98    0.68
 -10  -8   3   15.67    0.62
 -10   8   3   14.88    0.62
  -9  -8   3  128.20    2.45
   9  -8  -3  127.81    2.54
  -9   8   3  129.05    2.47
   8  -8  -3    7.91    0.45
  -8  -8   3    7.28    0.39
  -8   8   3    7.95    0.42
  -7  -8   3    7.30    0.35
   7  -8  -3    7.44    0.40
   7  -8  -3    6.52    0.37
  -7   8   3    6.49    0.35
   6  -8  -3    4.12    0.29
   6  -8  -3    4.00    0.28
  -6  -8   3    3.93    0.24
  -6   8   3    3.45    0.26
  -5  -8   3   17.23    0.45
   5  -8  -3   16.48    0.52
   5  -8  -3   16.68    0.50
   5   8  -3   16.59    0.37
   4  -8  -3    6.64    0.31
  -4  -8   3    6.80    0.25
   4  -8  -3    6.47    0.30
   4   8  -3    6.90    0.22
  -3  -8   3   19.52    0.45
   3  -8  -3   20.54    0.52
   3  -8  -3   19.08    0.53
   3   8  -3   19.60    0.44
  -2  -8   3    1.41    0.13
   2  -8  -3    1.21    0.15
   2  -8  -3    1.15    0.14
   2   8  -3    1.19    0.13
   1  -8  -3   92.56    1.75
  -1  -8   3   95.21    1.60
   1  -8  -3   92.68    1.66
   1   8  -3   92.86    1.75
   0  -8  -3    2.93    0.17
   0  -8   3    3.22    0.14
   0  -8  -3    2.67    0.22
   0   8  -3    2.97    0.18
  -1  -8  -3    4.63    0.18
   1  -8   3    4.77    0.19
  -1  -8  -3    4.39    0.26
  -1   8  -3    4.71    0.23
   2  -8   3    1.09    0.14
  -2  -8  -3    1.27    0.17
  -2  -8  -3    1.22    0.11
  -2   8  -3    1.15    0.14
  -3  -8  -3   35.48    0.66
   3  -8   3   37.21    0.78
  -3  -8  -3   36.56    0.85
  -3   8  -3   36.46    0.82
  -4  -8  -3   10.35    0.41
   4  -8   3   10.89    0.38
  -4   8  -3   10.16    0.39
   5  -8   3    0.35    0.13
  -5  -8  -3    0.19    0.14
  -5   8  -3    0.12    0.12
   6  -8   3    4.15    0.37
  -6  -8  -3    4.34    0.36
  -6   8  -3    4.16    0.36
   7  -8   3   48.80    1.16
  -7  -8  -3   49.36    1.20
  -7   8  -3   48.15    1.14
   8  -8   3    3.54    0.37
  -8  -8  -3    3.79    0.41
  -8   8  -3    2.92    0.31
  -9  -8  -3    2.99    0.37
   9  -8   3    3.98    0.44
  -9   8  -3    4.07    0.40
 -10  -8  -3    0.90    0.31
  10  -8   3    0.82    0.28
 -10   8  -3    0.91    0.27
 -11  -8  -3    1.26    0.37
  11  -8   3    1.42    0.35
 -11   8  -3    1.23    0.33
 -11   8  -3    1.11    0.30
 -12  -8  -3   11.16    0.78
  12  -8   3    8.63    0.67
 -12   8  -3   11.42    0.76
 -12   8  -3    9.50    0.64
 -13  -8  -3    8.54    0.76
  13  -8   3    7.68    0.72
 -13   8  -3    7.74    0.70
 -13   8  -3    7.19    0.59
 -14  -8  -3    0.58    0.48
 -14   8  -3    0.36    0.36
 -14   8  -3    0.98    0.33
 -15  -8  -3    0.27    0.45
 -15   8  -3    0.13    0.36
 -15   8  -3    0.63    0.43
  16  -9  -3    8.18    0.79
 -16  -9   3    8.57    0.78
 -16   9   3    6.93    0.71
 -16   9   3    8.18    0.67
  15  -9  -3    0.18    0.34
 -15  -9   3    0.23    0.37
 -15   9   3    0.27    0.30
 -14  -9   3    0.61    0.38
  14  -9  -3    0.50    0.31
 -14   9   3    0.77    0.29
  13  -9  -3    3.33    0.45
 -13  -9   3    2.37    0.41
 -13   9   3    2.99    0.41
 -12  -9   3    0.53    0.30
  12  -9  -3    0.49    0.27
 -12   9   3    0.15    0.24
  11  -9  -3    6.89    0.57
 -11  -9   3    5.97    0.51
 -11   9   3    6.13    0.48
  10  -9  -3   73.71    1.73
 -10  -9   3   76.15    1.66
 -10   9   3   75.93    1.67
  -9  -9   3    3.21    0.36
   9  -9  -3    3.98    0.40
  -9   9   3    3.06    0.32
   8  -9  -3   46.98    1.17
  -8  -9   3   47.58    1.09
  -8   9   3   48.40    1.13
  -7  -9   3   28.00    0.72
   7  -9  -3   28.02    0.77
   7  -9  -3   27.16    0.78
  -7   9   3   27.98    0.76
  -6  -9   3    2.65    0.23
  -6   9   3    2.32    0.27
   5  -9  -3    0.05    0.12
   5  -9  -3   -0.10    0.11
  -5  -9   3    0.16    0.10
   5   9  -3    0.10    0.06
   4  -9  -3   12.40    0.44
   4  -9  -3   12.36    0.42
   4   9  -3   11.72    0.31
   3  -9  -3   63.35    1.25
  -3  -9   3   64.30    1.18
   3  -9  -3   63.82    1.29
   3   9  -3   62.51    1.16
   2  -9  -3   30.87    0.70
  -2  -9   3   31.80    0.64
   2  -9  -3   31.49    0.75
   2   9  -3   31.55    0.66
   1  -9  -3   63.87    1.29
   1  -9  -3   63.85    1.20
  -1  -9   3   65.09    1.15
   1   9  -3   62.65    1.20
   0  -9  -3    2.42    0.20
   0  -9   3    2.10    0.14
   0  -9  -3    2.21    0.23
   0   9  -3    2.21    0.17
   1  -9   3   46.47    0.89
  -1  -9  -3   45.89    0.87
  -1  -9  -3   47.75    1.03
  -1   9  -3   45.19    0.95
  -2  -9  -3    2.15    0.13
   2  -9   3    2.56    0.18
  -2  -9  -3    2.41    0.25
  -2   9  -3    2.37    0.19
  -3  -9  -3   66.28    1.38
   3  -9   3   68.29    1.29
  -3  -9  -3   66.25    1.16
  -3   9  -3   66.98    1.34
   4  -9   3   20.69    0.56
  -4  -9  -3   20.13    0.62
  -4   9  -3   20.75    0.59
   5  -9   3   77.16    1.54
  -5  -9  -3   74.82    1.59
  -5   9  -3   78.13    1.58
  -6  -9  -3    0.76    0.21
   6  -9   3    1.04    0.22
  -6   9  -3    0.86    0.20
  -7  -9  -3    0.83    0.23
   7  -9   3    1.03    0.20
  -7   9  -3    0.92    0.21
  -8  -9  -3   33.25    0.98
   8  -9   3   31.09    0.92
  -8   9  -3   31.98    0.90
  -9  -9  -3    0.86    0.29
   9  -9   3    0.68    0.25
  -9   9  -3    0.99    0.26
  10  -9   3    0.25    0.31
 -10  -9  -3    0.19    0.38
 -10   9  -3   -0.12    0.21
 -11  -9  -3    8.82    0.69
  11  -9   3    8.04    0.62
 -11   9  -3    7.77    0.66
  12  -9   3    9.94    0.71
 -12  -9  -3   10.69    0.78
 -12   9  -3   12.03    0.75
 -12   9  -3   10.16    0.66
 -13  -9  -3    2.26    0.47
  13  -9   3    1.36    0.40
 -13   9  -3    1.99    0.38
 -13   9  -3    1.37    0.39
 -14  -9  -3    3.70    0.60
 -14   9  -3    5.24    0.62
 -14   9  -3    3.71    0.46
 -15  -9  -3   -0.39    0.46
 -15   9  -3   -0.78    0.29
 -15   9  -3   -0.14    0.39
  16 -10  -3    0.61    0.38
 -16 -10   3    0.36    0.40
 -16  10   3    0.30    0.33
 -16  10   3    0.19    0.42
  15 -10  -3    1.83    0.43
 -15 -10   3    2.28    0.48
 -15  10   3    1.46    0.35
  14 -10  -3    0.26    0.32
 -14 -10   3   -0.24    0.31
 -14  10   3    0.01    0.29
 -13 -10   3    1.81    0.38
  13 -10  -3    2.08    0.41
 -13  10   3    2.42    0.37
  12 -10  -3    0.85    0.30
 -12  10   3    0.98    0.30
 -11 -10   3    7.22    0.54
  11 -10  -3    6.96    0.56
 -11  10   3    6.04    0.52
  10 -10  -3   10.51    0.61
 -10 -10   3   10.98    0.56
 -10  10   3   10.66    0.55
   9 -10  -3   12.83    0.61
  -9 -10   3   13.34    0.56
  -9  10   3   12.57    0.56
   8 -10  -3    0.27    0.26
  -8 -10   3    0.06    0.20
  -8  10   3    0.29    0.18
   7 -10  -3    0.17    0.16
  -7 -10   3    0.12    0.14
   7 -10  -3    0.20    0.16
  -7  10   3    0.19    0.15
  -6 -10   3   70.02    1.36
   6 -10  -3   69.16    1.47
   6 -10  -3   67.34    1.42
  -6  10   3   68.30    1.41
  -5 -10   3    3.62    0.23
   5 -10  -3    3.22    0.27
   5 -10  -3    2.84    0.26
   5  10  -3    3.01    0.14
  -5  10   3    3.32    0.26
   4 -10  -3   54.61    1.19
  -4 -10   3   55.43    1.08
   4 -10  -3   54.50    1.15
   4  10  -3   56.49    1.03
  -3 -10   3    6.91    0.26
   3 -10  -3    6.57    0.33
   3 -10  -3    5.86    0.30
   3  10  -3    6.44    0.23
   2 -10  -3  195.51    3.42
  -2 -10   3  194.27    3.28
   2 -10  -3  193.87    3.34
   2  10  -3  192.96    3.37
   1 -10  -3   35.20    0.86
   1 -10  -3   36.65    0.77
  -1 -10   3   36.03    0.72
   1  10  -3   37.88    0.78
   0 -10  -3   41.41    0.82
   0 -10  -3   40.43    0.94
   0 -10   3   40.33    0.80
   0  10  -3   40.85    0.86
   1 -10   3    0.48    0.11
  -1 -10  -3    0.35    0.14
  -1 -10  -3    0.46    0.09
  -1  10  -3    0.54    0.12
  -2 -10  -3    0.18    0.13
  -2 -10  -3    0.37    0.07
   2 -10   3    0.45    0.10
  -2  10  -3    0.32    0.11
  -3 -10  -3   44.96    0.84
   3 -10   3   46.87    0.97
  -3 -10  -3   47.64    1.07
  -3  10  -3   46.52    1.02
   4 -10   3  216.78    3.78
  -4 -10  -3  216.80    3.86
  -4  10  -3  219.00    3.82
   5 -10   3   18.00    0.57
  -5 -10  -3   17.11    0.75
  -5  10  -3   17.96    0.58
   6 -10   3    3.39    0.31
  -6  10  -3    2.86    0.30
   7 -10   3   17.14    0.62
  -7 -10  -3   15.70    0.66
  -7  10  -3   16.84    0.62
   8 -10   3    1.37    0.25
  -8 -10  -3    1.47    0.29
  -8  10  -3    1.50    0.26
   9 -10   3    0.44    0.23
  -9 -10  -3   -0.02    0.27
  -9  10  -3   -0.21    0.20
 -10 -10  -3   19.19    1.02
  10 -10   3   18.43    0.99
 -10  10  -3   18.62    0.76
  11 -10   3    0.89    0.32
 -11 -10  -3    0.65    0.36
 -11  10  -3    0.77    0.30
 -12 -10  -3    3.00    0.49
  12 -10   3    2.39    0.42
 -12  10  -3    3.52    0.47
 -12  10  -3    2.66    0.41
 -13 -10  -3    5.44    0.64
  13 -10   3    6.65    0.67
 -13  10  -3    6.12    0.64
 -13  10  -3    7.41    0.74
 -14 -10  -3    2.20    0.51
  14 -10   3    1.77    0.44
 -14  10  -3    1.62    0.45
 -14  10  -3    2.74    0.41
 -15 -10  -3    0.19    0.50
 -15  10  -3    0.57    0.45
 -15  10  -3    0.07    0.33
  16 -11  -3    0.45    0.36
 -16 -11   3    0.19    0.41
 -16  11   3    0.87    0.35
  15 -11  -3   -0.06    0.33
 -15 -11   3   -0.71    0.58
 -15  11   3   -1.11    0.38
  14 -11  -3    0.38    0.38
 -14 -11   3    0.23    0.33
 -14  11   3    0.61    0.33
  13 -11  -3    0.17    0.28
 -13 -11   3    0.53    0.32
 -13  11   3    0.03    0.28
  12 -11  -3    0.18    0.27
 -12 -11   3    0.20    0.35
 -12  11   3   -0.11    0.25
 -11 -11   3    0.28    0.27
  11 -11  -3    0.02    0.23
 -11  11   3    0.20    0.26
  10 -11  -3    0.26    0.23
 -10 -11   3    0.46    0.25
 -10  11   3    0.39    0.23
  -9 -11   3   22.73    0.74
   9 -11  -3   23.91    0.83
  -9  11   3   22.29    0.76
  -8 -11   3   -0.17    0.27
   8 -11  -3    0.30    0.22
  -8  11   3    0.59    0.19
   7 -11  -3    5.42    0.40
  -7 -11   3    4.56    0.34
  -7  11   3    4.75    0.35
   6 -11  -3    6.05    0.38
   6 -11  -3    5.80    0.36
  -6 -11   3    5.88    0.33
  -6  11   3    5.84    0.35
   5 -11  -3   30.61    1.08
  -5 -11   3   30.44    0.71
   5 -11  -3   29.14    1.07
   5  11  -3   29.34    0.59
   4 -11  -3   73.47    1.46
   4 -11  -3   71.52    1.49
  -4 -11   3   72.73    1.38
   4  11  -3   72.60    1.31
  -4  11   3   71.48    1.43
  -3 -11   3   79.97    1.58
   3 -11  -3   80.98    1.55
   3 -11  -3   80.27    1.60
   3  11  -3   78.59    1.47
  -2 -11   3   27.35    0.60
   2 -11  -3   26.46    0.71
   2 -11  -3   27.02    0.66
   2  11  -3   27.61    0.62
   1 -11  -3    1.09    0.14
  -1 -11   3    1.13    0.12
   1 -11  -3    1.25    0.18
   1  11  -3    1.21    0.14
   0 -11  -3   49.87    1.11
   0 -11   3   52.01    1.16
   0 -11  -3   49.60    0.98
   0  11  -3   48.49    1.02
  -1 -11  -3   39.04    0.93
  -1 -11  -3   39.29    0.79
   1 -11   3   38.25    0.79
  -1  11  -3   37.75    0.85
   2 -11   3   87.51    1.61
  -2 -11  -3   86.63    1.53
  -2 -11  -3   85.57    1.73
  -2  11  -3   87.64    1.67
   3 -11   3  168.16    2.91
  -3 -11  -3  164.18    2.75
  -3 -11  -3  160.93    3.01
  -3  11  -3  166.63    2.96
   4 -11   3   33.83    0.82
  -4 -11  -3   34.75    0.90
  -4  11  -3   34.67    1.18
   5 -11   3   12.18    0.47
  -5 -11  -3   12.55    0.54
  -5  11  -3   13.11    0.50
  -6 -11  -3    0.51    0.21
   6 -11   3    0.44    0.18
  -6  11  -3    0.29    0.17
  -7 -11  -3    1.18    0.27
   7 -11   3    1.40    0.25
  -7  11  -3    1.30    0.24
  -8 -11  -3   -0.05    0.24
   8 -11   3    0.09    0.20
  -8  11  -3    0.18    0.20
  -9 -11  -3    5.39    0.54
   9 -11   3    5.58    0.49
  -9  11  -3    5.77    0.47
 -10 -11  -3    0.68    0.34
  10 -11   3    1.59    0.33
 -10  11  -3    0.92    0.44
  11 -11   3    9.92    0.67
 -11 -11  -3    9.79    0.73
 -11  11  -3   10.06    0.64
  12 -11   3    1.48    0.38
 -12 -11  -3    1.63    0.42
 -12  11  -3    1.58    0.36
  13 -11   3    1.09    0.35
 -13 -11  -3    0.69    0.44
 -13  11  -3    1.04    0.38
 -13  11  -3    0.54    0.36
 -14 -11  -3   -0.05    0.44
  14 -11   3    0.11    0.37
 -14  11  -3    0.48    0.41
 -14  11  -3    0.75    0.47
 -15 -11  -3    1.41    0.52
 -15  11  -3    0.83    0.38
 -15  11  -3    0.04    0.42
 -16  12   3    0.16    0.34
 -15 -12   3    1.50    0.70
  15 -12  -3    3.30    0.49
 -15  12   3    2.51    0.45
  14 -12  -3    0.09    0.40
 -14 -12   3    0.33    0.35
 -14  12   3    0.04    0.28
 -13 -12   3   -0.21    0.30
  13 -12  -3    0.62    0.32
 -13  12   3    0.08    0.27
  12 -12  -3    0.26    0.29
 -12 -12   3    0.63    0.32
 -12  12   3    0.74    0.30
  11 -12  -3    0.48    0.29
 -11 -12   3    0.56    0.29
 -11  12   3    0.26    0.25
 -10 -12   3    0.33    0.25
  10 -12  -3    0.60    0.42
 -10  12   3    0.29    0.23
  -9 -12   3    1.99    0.29
   9 -12  -3    2.15    0.34
  -9  12   3    2.01    0.29
   8 -12  -3    0.15    0.20
  -8 -12   3   -0.03    0.18
  -8  12   3   -0.01    0.18
  -7 -12   3    2.93    0.30
   7 -12  -3    3.61    0.37
  -7  12   3    3.55    0.33
  -6 -12   3    6.80    0.35
   6 -12  -3    7.86    0.44
  -6  12   3    7.51    0.39
  -5 -12   3   30.24    0.73
   5 -12  -3   30.12    0.79
   5 -12  -3   29.87    0.82
   5  12  -3   29.03    0.59
  -5  12   3   29.62    0.77
  -4 -12   3   17.81    0.50
   4 -12  -3   18.38    0.67
   4 -12  -3   17.59    0.55
   4  12  -3   17.30    0.43
  -4  12   3   16.58    0.53
  -3 -12   3  108.83    1.97
   3 -12  -3  111.10    2.10
   3 -12  -3  109.56    2.03
   3  12  -3  107.35    1.96
  -3  12   3  108.94    2.01
  -2 -12   3    0.93    0.13
   2 -12  -3    0.91    0.15
   2 -12  -3    0.98    0.18
   2  12  -3    0.92    0.12
  -2  12   3    0.80    0.13
   1 -12  -3   25.08    0.71
  -1 -12   3   25.70    0.58
   1 -12  -3   25.74    0.62
   1  12  -3   26.22    0.63
   0 -12  -3   68.21    1.29
   0 -12  -3   69.30    1.44
   0 -12   3   66.84    1.27
   0  12  -3   68.45    1.34
  -1 -12  -3   98.28    1.74
   1 -12   3   97.95    1.77
  -1 -12  -3   99.13    1.93
  -1  12  -3   95.30    1.83
  -2 -12  -3    2.65    0.28
  -2 -12  -3    2.63    0.18
   2 -12   3    3.09    0.23
  -2  12  -3    2.88    0.24
  -3 -12  -3  135.93    2.58
  -3 -12  -3  134.80    2.30
   3 -12   3  139.24    2.46
  -3  12  -3  138.74    2.52
   3  12   3  133.40    2.30
  -4 -12  -3   27.59    0.92
   4 -12   3   29.01    0.74
  -4  12  -3   29.77    0.78
   5 -12   3    0.76    0.30
  -5 -12  -3    0.93    0.22
  -5  12  -3    0.70    0.18
  -6 -12  -3   -0.14    0.19
   6 -12   3    0.17    0.17
  -6  12  -3    0.20    0.17
  -7 -12  -3    5.69    0.47
   7 -12   3    5.82    0.41
  -7  12  -3    5.45    0.42
  -8 -12  -3    2.01    0.35
   8 -12   3    1.88    0.30
  -8  12  -3    1.82    0.30
  -9 -12  -3    0.52    0.31
   9 -12   3    0.89    0.29
  -9  12  -3    0.65    0.25
 -10 -12  -3    0.18    0.31
  10 -12   3    0.18    0.27
 -10  12  -3    0.11    0.25
 -11 -12  -3    6.70    0.70
  11 -12   3    6.65    0.60
 -11  12  -3    6.64    0.60
 -12 -12  -3    0.49    0.41
  12 -12   3    1.13    0.35
 -12  12  -3    0.71    0.32
  13 -12   3    2.31    0.51
 -13 -12  -3    3.49    0.59
 -13  12  -3    3.21    0.47
 -13  12  -3    2.55    0.50
  14 -12   3    0.10    0.34
 -14 -12  -3   -0.07    0.45
 -14  12  -3    0.10    0.31
 -14  12  -3   -0.38    0.33
 -15 -12  -3   -0.37    0.49
 -15  12  -3    0.89    0.36
 -15  12  -3   -0.03    0.40
  15 -13  -3   -0.02    0.34
 -15 -13   3   -0.14    0.40
 -15  13   3    0.03    0.33
  14 -13  -3   -0.26    0.29
 -14 -13   3    0.78    0.39
 -14  13   3   -0.03    0.34
 -13 -13   3    0.09    0.33
  13 -13  -3    0.24    0.29
 -13  13   3    0.31    0.28
  12 -13  -3    2.54    0.42
 -12 -13   3    2.49    0.41
 -12  13   3    2.98    0.42
 -11 -13   3    7.99    0.59
  11 -13  -3    7.53    0.64
 -11  13   3    7.03    0.56
 -10 -13   3   -0.12    0.24
  10 -13  -3    0.03    0.26
 -10  13   3   -0.38    0.24
  -9 -13   3    0.13    0.21
   9 -13  -3   -0.05    0.22
  -9  13   3    0.16    0.21
   8 -13  -3    4.56    0.44
  -8 -13   3    4.58    0.40
  -8  13   3    4.14    0.40
   7 -13  -3   35.09    1.00
  -7 -13   3   35.50    0.90
  -7  13   3   36.34    0.95
  -6 -13   3    2.00    0.23
   6 -13  -3    2.49    0.28
  -6  13   3    2.30    0.26
   5 -13  -3    0.39    0.17
  -5 -13   3    0.37    0.14
   5 -13  -3    0.44    0.18
   5  13  -3    0.35    0.08
  -5  13   3    0.31    0.14
  -4 -13   3   25.31    0.65
   4 -13  -3   26.35    0.73
   4 -13  -3   26.66    0.76
   4  13  -3   25.42    0.58
  -4  13   3   25.73    0.78
   3 -13  -3    1.04    0.17
   3 -13  -3    1.13    0.21
  -3 -13   3    0.83    0.14
   3  13  -3    0.96    0.13
  -3  13   3    0.88    0.16
   2 -13  -3   11.70    0.42
   2 -13  -3   11.71    0.48
  -2 -13   3   11.36    0.37
  -2  13   3   11.67    0.39
   2  13  -3   11.44    0.37
   1 -13  -3   14.49    0.52
  -1 -13   3   14.60    0.41
   1 -13  -3   14.35    0.44
  -1  13   3   14.68    0.42
   1  13  -3   14.28    0.44
   0 -13  -3    4.59    0.33
   0 -13  -3    4.62    0.25
   0 -13   3    5.15    0.25
   0  13  -3    5.27    0.27
   0  13   3    5.25    0.24
  -1 -13  -3    4.77    0.25
   1 -13   3    5.42    0.26
  -1 -13  -3    5.29    0.36
   1  13   3    5.18    0.23
  -1  13  -3    5.76    0.30
  -2 -13  -3   73.82    1.58
   2 -13   3   75.82    1.44
  -2 -13  -3   74.71    1.43
  -2  13  -3   74.96    1.50
   2  13   3   72.73    1.49
   3 -13   3    0.89    0.17
  -3  13  -3    0.58    0.17
   3  13   3    0.77    0.09
   4 -13   3    9.86    0.43
  -4 -13  -3   10.15    0.49
  -4  13  -3    9.57    0.44
  -5 -13  -3    2.24    0.29
   5 -13   3    2.00    0.24
  -5  13  -3    2.09    0.26
  -6 -13  -3    0.38    0.21
   6 -13   3    0.24    0.18
  -6  13  -3   -0.05    0.16
  -7 -13  -3   10.32    0.58
   7 -13   3    9.55    0.51
  -7  13  -3    9.72    0.52
   8 -13   3    0.66    0.24
  -8 -13  -3    0.94    0.30
  -8  13  -3    0.61    0.24
   9 -13   3   11.49    0.66
  -9 -13  -3   12.17    0.91
 -10 -13  -3   18.95    0.91
  10 -13   3   18.79    0.84
 -10  13  -3   17.78    0.80
 -11 -13  -3    2.46    0.49
  11 -13   3    2.89    0.43
 -11  13  -3    1.92    0.37
  12 -13   3    0.81    0.36
 -12 -13  -3    1.57    0.47
 -12  13  -3    1.45    0.36
  13 -13   3   -0.13    0.42
 -13  13  -3   -0.15    0.31
 -14 -13  -3    0.64    0.46
  14 -13   3    0.47    0.37
 -14  13  -3    0.24    0.38
 -14  13  -3    0.08    0.35
 -15 -14   3   -0.16    0.39
  15 -14  -3   -0.19    0.36
 -15  14   3    0.21    0.34
 -14 -14   3    0.09    0.39
  14 -14  -3    0.20    0.34
 -14  14   3    0.45    0.40
 -13 -14   3   10.45    0.73
  13 -14  -3   10.72    0.77
 -13  14   3   11.77    0.73
 -12 -14   3    3.81    0.45
  12 -14  -3    4.03    0.48
 -12  14   3    3.61    0.45
  11 -14  -3    3.01    0.44
 -11 -14   3    3.85    0.41
 -11  14   3    3.52    0.41
 -10 -14   3   10.37    0.60
  10 -14  -3    9.68    0.64
 -10  14   3    9.80    0.59
   9 -14  -3    0.71    0.30
  -9 -14   3    0.63    0.23
  -9  14   3    0.25    0.23
   8 -14  -3   23.48    0.82
  -8 -14   3   22.13    0.73
  -8  14   3   21.44    0.77
  -7 -14   3   21.22    0.78
   7 -14  -3   21.41    0.77
  -7  14   3   20.87    0.71
  -6 -14   3    7.79    0.40
   6 -14  -3    7.10    0.45
  -6  14   3    8.04    0.52
   5 -14  -3    0.01    0.15
  -5 -14   3   -0.02    0.14
  -5  14   3   -0.01    0.14
  -4 -14   3    0.35    0.14
   4 -14  -3    0.37    0.18
  -4  14   3    0.36    0.14
   3 -14  -3    0.11    0.15
   3 -14  -3    0.18    0.19
  -3 -14   3    0.26    0.12
   3  14  -3    0.26    0.11
  -3  14   3    0.21    0.14
   2 -14  -3   17.80    0.54
  -2 -14   3   18.52    0.50
  -2  14   3   18.38    0.53
   2  14  -3   18.36    0.51
   1 -14  -3    2.21    0.21
   1 -14  -3    2.33    0.26
  -1 -14   3    2.97    0.22
   1  14  -3    2.89    0.23
  -1  14   3    2.75    0.22
   0 -14   3    5.38    0.27
   0 -14  -3    4.77    0.27
   0 -14  -3    5.61    0.36
   0  14  -3    5.27    0.30
   0  14   3    5.51    0.26
  -1 -14  -3    3.74    0.36
   1 -14   3    4.05    0.25
   1  14   3    4.08    0.22
  -1  14  -3    3.85    0.27
   2 -14   3    4.14    0.28
  -2 -14  -3    4.69    0.46
  -2  14  -3    3.69    0.35
   2  14   3    4.05    0.20
  -3 -14  -3    0.68    0.19
   3 -14   3    0.57    0.15
   3  14   3    0.45    0.09
  -3  14  -3    0.71    0.17
  -4 -14  -3    0.53    0.21
   4 -14   3    0.60    0.17
  -4  14  -3    0.18    0.16
   5 -14   3    1.83    0.24
  -5 -14  -3    1.55    0.27
  -5  14  -3    2.19    0.26
   6 -14   3   -0.12    0.17
  -6 -14  -3   -0.03    0.21
  -6  14  -3    0.09    0.19
   7 -14   3    1.19    0.26
  -7 -14  -3    1.26    0.30
  -7  14  -3    1.16    0.27
  -8 -14  -3   12.55    0.70
   8 -14   3   12.50    0.63
  -8  14  -3   12.47    0.62
   9 -14   3    3.81    0.56
  -9 -14  -3    4.73    0.52
  -9  14  -3    4.36    0.44
 -10 -14  -3   21.47    0.97
  10 -14   3   20.09    0.86
 -10  14  -3   20.46    0.86
 -11 -14  -3    4.57    0.55
  11 -14   3    4.39    0.51
 -11  14  -3    5.74    0.61
  12 -14   3    3.43    0.50
 -12 -14  -3    4.01    0.59
 -12  14  -3    4.00    0.49
 -13 -14  -3    0.32    0.41
  13 -14   3    0.65    0.38
 -14 -14  -3    5.06    0.64
  14 -14   3    5.75    0.64
 -14  14  -3    5.67    0.59
 -14  14  -3    5.14    0.64
 -15 -15   3    0.70    0.46
  15 -15  -3    1.97    0.47
 -15  15   3    1.80    0.42
  14 -15  -3    2.63    0.49
 -14 -15   3    1.81    0.46
 -14  15   3    1.92    0.42
 -13 -15   3    0.05    0.34
 -13  15   3    0.31    0.30
 -12 -15   3   13.06    0.74
  12 -15  -3   12.67    0.79
 -12  15   3   12.84    0.74
  11 -15  -3    5.40    0.54
 -11 -15   3    6.45    0.59
 -11  15   3    6.47    0.55
 -10 -15   3   15.12    0.68
  10 -15  -3   14.05    0.76
 -10  15   3   14.81    0.71
   9 -15  -3    0.16    0.25
  -9 -15   3    0.19    0.23
  -9  15   3    0.17    0.25
   8 -15  -3   23.73    0.87
  -8 -15   3   24.37    0.78
  -8  15   3   24.66    0.83
   7 -15  -3    2.98    0.35
  -7 -15   3    3.62    0.37
  -7  15   3    3.24    0.33
   6 -15  -3   15.96    0.65
  -6 -15   3   16.24    0.56
  -6  15   3   16.19    0.60
  -5 -15   3    0.59    0.17
   5 -15  -3    0.73    0.21
  -5  15   3    0.87    0.20
   5  15  -3    0.60    0.10
  -4 -15   3    4.76    0.30
   4 -15  -3    4.99    0.39
   4  15  -3    4.26    0.23
  -4  15   3    4.56    0.33
   3 -15  -3   13.23    0.53
  -3 -15   3   11.63    0.42
  -3  15   3   12.01    0.45
   3  15  -3   11.53    0.39
  -2 -15   3    0.73    0.15
   2 -15  -3    0.79    0.19
   2  15  -3    1.08    0.16
  -2  15   3    0.98    0.17
  -1 -15   3    5.52    0.29
   1 -15  -3    5.45    0.39
   1  15  -3    5.83    0.30
  -1  15   3    5.74    0.30
   0 -15   3   15.54    0.47
   0 -15  -3   15.09    0.59
   0  15   3   15.70    0.46
   0  15  -3   15.30    0.50
  -1 -15  -3   12.56    0.53
   1 -15   3   11.67    0.41
  -1  15  -3   10.85    0.44
   1  15   3   11.36    0.37
  -2 -15  -3    2.32    0.29
   2 -15   3    2.33    0.25
  -2  15  -3    2.60    0.27
   2  15   3    2.67    0.19
   3 -15   3    9.20    0.41
  -3 -15  -3    8.93    0.49
  -3  15  -3    9.18    0.44
   3  15   3    9.01    0.28
   4 -15   3   13.36    0.52
  -4 -15  -3   13.88    0.61
  -4  15  -3   12.84    0.53
  -5 -15  -3   42.64    1.17
   5 -15   3   45.16    1.09
  -5  15  -3   45.40    1.14
  -6 -15  -3    0.66    0.26
   6 -15   3    0.62    0.21
  -6  15  -3    0.39    0.22
  -7 -15  -3    0.15    0.27
   7 -15   3    0.23    0.23
  -7  15  -3    0.39    0.23
  -8 -15  -3    8.03    0.64
   8 -15   3    8.12    0.55
  -8  15  -3    6.30    0.70
  -9 -15  -3   28.76    1.08
   9 -15   3   28.64    0.99
  -9  15  -3   30.58    1.02
 -10 -15  -3    9.28    0.73
  10 -15   3    7.96    0.62
 -10  15  -3    9.38    0.64
  11 -15   3    9.21    0.68
 -11 -15  -3    9.75    0.79
 -11  15  -3    8.80    0.67
 -12 -15  -3    1.36    0.43
  12 -15   3    1.61    0.42
 -12  15  -3    1.66    0.39
 -13 -15  -3    1.90    0.51
  13 -15   3    0.91    0.38
 -13  15  -3    0.98    0.40
  14 -15   3    0.86    0.44
 -14 -15  -3    0.96    0.50
 -14  15  -3    0.64    0.38
 -14  15  -3    0.14    0.39
 -15 -16   3    0.99    0.44
 -15  16   3    2.51    0.46
  14 -16  -3    1.76    0.45
 -14 -16   3    0.84    0.42
 -14  16   3    1.55    0.40
  13 -16  -3    3.85    0.53
 -13 -16   3    3.74    0.47
 -12 -16   3    0.77    0.35
  12 -16  -3    0.52    0.35
 -12  16   3    0.66    0.31
 -11 -16   3   25.52    1.27
  11 -16  -3   23.76    1.01
 -11  16   3   24.10    0.95
 -10 -16   3    1.89    0.34
  10 -16  -3    1.59    0.35
 -10  16   3    2.21    0.36
  -9 -16   3   13.66    0.63
   9 -16  -3   15.64    0.76
  -9  16   3   14.30    0.69
  -8 -16   3    4.83    0.42
   8 -16  -3    4.76    0.50
  -8  16   3    4.29    0.42
   7 -16  -3    7.18    0.52
  -7 -16   3    6.30    0.42
  -7  16   3    5.99    0.44
  -6 -16   3    7.64    0.42
   6 -16  -3    6.78    0.49
  -6  16   3    6.37    0.44
   5 -16  -3   34.13    0.97
  -5 -16   3   33.91    0.86
  -5  16   3   34.76    0.91
  -4 -16   3    0.42    0.15
   4 -16  -3    0.63    0.22
   4  16  -3    0.47    0.11
  -4  16   3    0.40    0.17
   3 -16  -3    1.54    0.26
  -3 -16   3    1.23    0.17
  -3  16   3    1.31    0.20
   3  16  -3    0.94    0.15
  -2 -16   3    0.24    0.12
   2 -16  -3    0.17    0.18
   2  16  -3    0.12    0.12
   1 -16  -3   33.21    0.92
  -1 -16   3   32.64    0.77
  -1  16   3   31.88    0.78
   1  16  -3   33.39    0.81
   0 -16  -3    0.09    0.18
   0 -16   3    0.32    0.13
   0  16  -3    0.31    0.14
   0  16   3    0.05    0.12
  -1 -16  -3    7.23    0.45
   1 -16   3    7.43    0.35
  -1  16  -3    7.43    0.44
   1  16   3    7.26    0.30
   2 -16   3    0.75    0.17
  -2 -16  -3    0.88    0.23
  -2  16  -3    0.90    0.19
   2  16   3    1.23    0.14
   3 -16   3    8.26    0.47
  -3 -16  -3    8.07    0.49
  -3  16  -3    7.49    0.42
   3  16   3    7.69    0.39
  -4 -16  -3   20.34    0.76
   4 -16   3   22.68    0.68
  -4  16  -3   20.75    0.70
  -5 -16  -3    3.30    0.38
   5 -16   3    3.33    0.37
  -5  16  -3    3.28    0.36
   6 -16   3   14.04    0.59
  -6 -16  -3   13.31    0.69
  -6  16  -3   13.11    0.61
   7 -16   3   11.28    0.60
  -7 -16  -3   11.19    0.69
  -7  16  -3   10.36    0.59
   8 -16   3    9.43    0.58
  -8  16  -3    8.21    0.58
   9 -16   3   12.40    0.71
  -9 -16  -3   12.41    0.78
  -9  16  -3   11.23    0.67
  10 -16   3    0.37    0.30
 -10 -16  -3    0.87    0.41
 -10  16  -3    0.49    0.30
  11 -16   3    2.75    0.45
 -11 -16  -3    2.49    0.47
 -11  16  -3    2.46    0.41
  12 -16   3    8.51    0.93
 -12 -16  -3   10.15    0.86
 -12  16  -3   10.63    0.98
  13 -16   3    2.59    0.49
 -13 -16  -3    1.54    0.49
 -13  16  -3    1.58    0.43
  14 -16   3    1.01    0.42
 -14 -16  -3    0.69    0.51
 -14  16  -3    1.86    0.43
 -14  16  -3    1.93    0.49
  14 -17  -3    1.20    0.43
 -14  17   3    0.72    0.35
  13 -17  -3   -0.03    0.34
 -13  17   3    0.27    0.32
  12 -17  -3    1.58    0.42
 -12 -17   3    1.14    0.37
 -12  17   3    2.06    0.39
 -11 -17   3    1.44    0.37
  11 -17  -3    1.63    0.38
 -11  17   3    1.78    0.37
 -10 -17   3   19.48    0.80
  10 -17  -3   18.61    0.89
 -10  17   3   19.41    0.84
   9 -17  -3    0.23    0.28
  -9 -17   3    0.11    0.25
  -9  17   3    0.10    0.24
  -8 -17   3    2.25    0.28
   8 -17  -3    2.49    0.37
  -8  17   3    2.33    0.34
  -7 -17   3   15.49    0.61
   7 -17  -3   17.09    0.72
  -7  17   3   16.46    0.67
   6 -17  -3    0.20    0.21
  -6 -17   3    0.22    0.19
  -6  17   3    0.07    0.18
  -5 -17   3    0.75    0.17
   5 -17  -3    0.45    0.22
   5  17  -3    0.64    0.12
  -5  17   3    0.45    0.19
  -4 -17   3   22.63    0.66
   4 -17  -3   22.29    0.77
  -4  17   3   23.36    0.70
   4  17  -3   22.40    0.57
   3 -17  -3   21.01    0.73
  -3 -17   3   20.32    0.60
   3  17  -3   19.85    0.56
  -3  17   3   19.23    0.61
   2 -17  -3   26.75    0.83
  -2 -17   3   26.05    0.69
  -2  17   3   26.21    0.71
   2  17  -3   26.36    0.69
  -1 -17   3    3.27    0.28
   1 -17  -3    3.27    0.37
  -1  17   3    2.92    0.27
   1  17  -3    3.01    0.27
   0 -17  -3   10.87    0.53
   0 -17   3   11.45    0.44
   0  17  -3   11.00    0.58
   0  17   3   11.05    0.41
   1 -17   3    3.17    0.28
  -1 -17  -3    2.90    0.32
   1  17   3    2.64    0.23
  -1  17  -3    2.71    0.29
  -2 -17  -3    2.72    0.33
   2 -17   3    3.53    0.30
  -2  17  -3    3.09    0.31
   2  17   3    3.28    0.22
  -3 -17  -3   16.01    0.68
   3 -17   3   16.41    0.56
  -3  17  -3   16.18    0.60
   3  17   3   16.33    0.42
   4 -17   3    4.42    0.36
  -4 -17  -3    4.13    0.46
  -4  17  -3    4.21    0.38
   5 -17   3   15.05    0.61
  -5 -17  -3   15.89    0.72
  -5  17  -3   16.84    0.66
  -6 -17  -3    1.09    0.32
   6 -17   3    1.20    0.25
  -6  17  -3    1.34    0.28
  -7 -17  -3    2.93    0.43
   7 -17   3    3.90    0.44
  -7  17  -3    3.68    0.42
   8 -17   3    5.57    0.63
  -8 -17  -3    5.59    0.62
  -8  17  -3    5.60    0.53
  -9 -17  -3    0.48    0.36
   9 -17   3   -0.13    0.24
  -9  17  -3    0.10    0.26
 -10 -17  -3    0.66    0.38
  10 -17   3    0.47    0.30
 -10  17  -3    0.36    0.31
 -11 -17  -3    8.82    0.80
  11 -17   3    7.83    0.67
 -11  17  -3    8.88    0.72
 -12 -17  -3    1.07    0.79
  12 -17   3    1.27    0.38
 -12  17  -3    1.67    0.42
  13 -17   3    3.63    0.54
 -13 -17  -3    3.32    0.59
 -13  17  -3    3.28    0.53
  14 -18  -3    0.88    0.43
 -14 -18   3   -0.07    0.39
 -14  18   3    0.67    0.36
  13 -18  -3   -0.06    0.34
 -13 -18   3   -0.22    0.35
 -13  18   3   -0.16    0.33
 -12 -18   3    0.73    0.36
  12 -18  -3    0.24    0.56
 -11 -18   3    0.59    0.34
  11 -18  -3    0.84    0.37
 -11  18   3    0.71    0.33
 -10 -18   3    1.58    0.32
  10 -18  -3    1.55    0.38
 -10  18   3    0.99    0.33
   9 -18  -3    0.98    0.33
  -9 -18   3    0.96    0.28
  -9  18   3    1.08    0.32
  -8 -18   3   -0.04    0.20
   8 -18  -3   -0.21    0.23
  -8  18   3    0.04    0.21
  -7 -18   3    1.03    0.23
   7 -18  -3    0.45    0.41
  -7  18   3    1.34    0.49
  -6 -18   3    5.37    0.39
   6 -18  -3    4.98    0.49
  -6  18   3    4.63    0.41
   5 -18  -3    1.49    0.29
  -5 -18   3    1.21    0.35
  -5  18   3    1.56    0.26
  -4 -18   3    8.01    0.40
   4 -18  -3    8.62    0.52
   4  18  -3    7.82    0.33
  -4  18   3    7.26    0.43
   3 -18  -3    1.11    0.24
  -3 -18   3    0.62    0.17
  -3  18   3    0.70    0.20
   3  18  -3    1.13    0.18
   2 -18  -3    1.15    0.26
  -2 -18   3    1.05    0.19
   2  18  -3    1.03    0.18
  -2  18   3    1.30    0.20
   1 -18  -3   58.89    1.41
  -1 -18   3   59.45    1.25
   1  18  -3   59.70    1.28
  -1  18   3   58.47    1.25
   0 -18   3    3.51    0.30
   0 -18  -3    3.91    0.41
   0  18  -3    3.48    0.31
   0  18   3    3.75    0.27
  -1 -18  -3    8.73    0.52
   1 -18   3    8.39    0.40
  -1  18  -3    8.57    0.43
   1  18   3    9.22    0.36
   2 -18   3    0.37    0.17
  -2 -18  -3    0.95    0.26
  -2  18  -3    1.09    0.22
   2  18   3    0.59    0.14
  -3 -18  -3    0.34    0.23
   3 -18   3    0.26    0.16
   3  18   3    0.40    0.12
  -3  18  -3    0.32    0.19
  -4 -18  -3   42.51    1.19
   4 -18   3   42.13    1.06
  -4  18  -3   43.62    1.13
  -5 -18  -3   11.26    0.65
   5 -18   3   11.03    0.55
  -5  18  -3   12.05    0.59
  -6 -18  -3    0.94    0.33
   6 -18   3    1.20    0.28
  -6  18  -3    1.57    0.48
   7 -18   3    1.55    0.31
  -7  18  -3    1.55    0.32
   8 -18   3    1.05    0.30
  -8 -18  -3    0.62    0.37
  -8  18  -3    0.87    0.29
  -9 -18  -3    5.06    0.55
   9 -18   3    5.43    0.55
  -9  18  -3    5.84    0.58
 -10 -18  -3    9.61    0.77
  10 -18   3   10.94    0.71
 -10  18  -3   10.55    0.73
 -11 -18  -3    0.24    0.44
  11 -18   3   -0.30    0.28
 -11  18  -3   -0.23    0.30
 -12 -18  -3    1.97    0.54
  12 -18   3    3.32    0.48
 -12  18  -3    2.65    0.50
  13 -18   3    1.31    0.44
 -13 -18  -3    1.07    0.49
 -13  18  -3    0.66    0.41
 -14 -19   3   -0.35    0.39
 -14  19   3    0.81    0.39
 -13 -19   3   -0.44    0.36
  13 -19  -3    0.04    0.35
 -13  19   3   -0.26    0.29
 -12 -19   3    0.41    0.37
  12 -19  -3    0.97    0.39
 -12  19   3    0.34    0.35
  11 -19  -3   -0.47    0.31
 -11 -19   3    0.08    0.30
 -11  19   3    0.28    0.32
  10 -19  -3    0.64    0.34
 -10  19   3    0.63    0.30
   9 -19  -3    2.85    0.43
  -9 -19   3    2.68    0.36
  -9  19   3    2.80    0.39
   8 -19  -3    4.87    0.55
  -8 -19   3    4.63    0.45
  -8  19   3    4.99    0.50
   7 -19  -3    7.26    0.58
  -7 -19   3    7.09    0.47
  -7  19   3    7.21    0.53
   6 -19  -3    1.71    0.33
  -6 -19   3    2.07    0.26
  -6  19   3    1.79    0.30
  -5 -19   3    3.70    0.35
   5 -19  -3    4.14    0.46
  -5  19   3    4.20    0.39
   5  19  -3    3.52    0.26
  -4 -19   3    1.55    0.35
   4 -19  -3    1.13    0.27
   4  19  -3    1.03    0.16
  -4  19   3    1.05    0.23
  -3 -19   3   13.02    0.49
   3 -19  -3   12.46    0.61
  -3  19   3   11.91    0.51
   3  19  -3   12.22    0.44
  -2 -19   3   29.13    0.77
   2 -19  -3   28.58    0.92
   2  19  -3   29.93    0.77
  -2  19   3   30.05    0.81
  -1 -19   3   10.51    0.44
   1 -19  -3    9.54    0.55
  -1  19   3   10.17    0.44
   1  19  -3    9.88    0.50
   0 -19  -3   42.64    1.15
   0 -19   3   42.19    1.02
   0  19  -3   43.36    1.05
  -1 -19  -3   10.26    0.57
   1 -19   3    9.78    0.46
   1  19   3    9.97    0.39
  -1  19  -3   10.09    0.47
   2 -19   3    3.67    0.35
  -2 -19  -3    4.68    0.47
  -2  19  -3    4.00    0.36
   2  19   3    3.74    0.26
  -3 -19  -3   44.29    1.22
   3 -19   3   44.94    1.09
   3  19   3   45.24    0.92
  -3  19  -3   45.30    1.15
  -4 -19  -3   21.17    0.83
   4 -19   3   21.89    0.72
  -4  19  -3   20.27    0.74
   5 -19   3    3.83    0.40
  -5 -19  -3    3.23    0.41
  -5  19  -3    4.22    0.43
  -6 -19  -3    7.08    0.62
   6 -19   3    7.50    0.53
  -6  19  -3    7.96    0.55
  -7 -19  -3    0.86    0.37
  -7  19  -3    0.48    0.28
  -8 -19  -3   -0.27    0.32
   8 -19   3    0.23    0.26
  -8  19  -3   -0.07    0.27
  -9 -19  -3    2.75    0.48
   9 -19   3    2.68    0.42
  -9  19  -3    1.91    0.39
 -10 -19  -3    3.79    0.54
  10 -19   3    4.25    0.50
 -10  19  -3    3.43    0.48
  11 -19   3    0.88    0.50
 -11 -19  -3    0.79    0.47
 -11  19  -3    0.54    0.35
  12 -19   3    1.15    0.40
 -12 -19  -3    0.49    0.46
 -12  19  -3    0.51    0.38
  13 -19   3   -0.28    0.35
 -13 -19  -3   -0.13    0.47
 -13  19  -3    0.05    0.37
  13 -20  -3   -0.23    0.37
 -13 -20   3   -0.09    0.54
 -13  20   3    0.99    0.40
 -12 -20   3    0.36    0.36
  12 -20  -3    0.23    0.37
 -12  20   3   -0.21    0.30
  11 -20  -3   -0.57    0.45
 -11 -20   3    0.13    0.34
 -11  20   3    0.33    0.51
 -10 -20   3    0.49    0.32
  10 -20  -3    0.51    0.34
 -10  20   3    0.11    0.27
  -9 -20   3    1.13    0.30
   9 -20  -3    1.33    0.34
  -9  20   3    0.69    0.31
   8 -20  -3    0.40    0.31
  -8 -20   3    0.36    0.25
  -8  20   3    0.24    0.27
   7 -20  -3    0.16    0.27
  -7 -20   3    0.39    0.23
  -7  20   3    0.12    0.24
  -6 -20   3   28.85    0.83
   6 -20  -3   27.00    0.98
  -6  20   3   26.92    0.99
  -5 -20   3    2.55    0.29
   5 -20  -3    1.99    0.34
   5  20  -3    1.97    0.20
  -5  20   3    1.97    0.30
  -4 -20   3    0.15    0.18
   4 -20  -3    0.23    0.23
   4  20  -3    0.17    0.13
  -4  20   3    0.14    0.21
   3 -20  -3   24.23    0.85
  -3 -20   3   23.64    0.71
   3  20  -3   23.14    0.66
  -3  20   3   23.08    0.73
   2 -20  -3    2.06    0.34
  -2 -20   3    1.87    0.27
  -2  20   3    1.99    0.26
   2  20  -3    2.16    0.30
  -1 -20   3   27.08    0.84
   1 -20  -3   26.73    0.90
  -1  20   3   26.27    0.75
   1  20  -3   27.65    0.78
   0 -20   3   24.55    0.72
   0 -20  -3   25.03    0.87
   0  20   3   24.11    0.69
   0  20  -3   25.48    0.76
  -1 -20  -3   24.12    0.87
   1 -20   3   23.72    0.71
   1  20   3   24.82    0.67
  -1  20  -3   23.26    0.76
  -2 -20  -3    0.66    0.27
   2 -20   3    0.65    0.21
   2  20   3    0.31    0.15
  -2  20  -3    0.82    0.24
   3 -20   3    8.32    0.46
  -3 -20  -3    7.40    0.57
  -3  20  -3    8.32    0.51
   3  20   3    7.96    0.32
  -4 -20  -3   12.01    0.69
   4 -20   3   11.87    0.56
  -4  20  -3   12.63    0.61
  -5 -20  -3    1.01    0.33
   5 -20   3    1.02    0.27
  -5  20  -3    0.71    0.30
  -6 -20  -3    2.46    0.42
   6 -20   3    3.03    0.36
  -6  20  -3    3.29    0.40
  -7 -20  -3    5.92    0.62
   7 -20   3    6.43    0.56
  -7  20  -3    6.29    0.55
  -8 -20  -3    3.33    0.50
   8 -20   3    3.25    0.42
  -8  20  -3    2.99    0.41
   9 -20   3    0.87    0.31
  -9 -20  -3    0.36    0.36
  -9  20  -3    0.66    0.33
  10 -20   3    0.00    0.30
 -10 -20  -3    0.55    0.41
 -10  20  -3    0.12    0.36
 -11 -20  -3    4.74    0.63
  11 -20   3    4.22    0.55
 -11  20  -3    6.42    0.68
  12 -20   3    0.15    0.33
 -12 -20  -3    1.01    0.49
 -12  20  -3    0.19    0.37
  13 -21  -3    0.16    0.39
 -13 -21   3   -1.03    0.37
 -13  21   3    0.56    0.37
 -12 -21   3   11.01    0.78
  12 -21  -3   12.26    0.91
 -12  21   3   11.25    0.81
  11 -21  -3    0.44    0.39
 -11 -21   3   -0.08    0.31
 -11  21   3    1.18    0.36
  10 -21  -3    7.72    0.70
 -10 -21   3    9.28    0.63
 -10  21   3    7.82    0.67
   9 -21  -3   -0.07    0.30
  -9 -21   3   -0.54    0.29
  -9  21   3   -0.09    0.26
  -8 -21   3    0.04    0.24
   8 -21  -3    0.05    0.29
  -8  21   3    0.03    0.26
   7 -21  -3    9.53    0.67
  -7 -21   3    9.82    0.55
  -7  21   3    9.82    0.61
   6 -21  -3    4.68    0.53
  -6 -21   3    4.44    0.43
  -6  21   3    4.01    0.41
  -5 -21   3    3.24    0.32
   5 -21  -3    3.52    0.42
  -5  21   3    3.70    0.58
   4 -21  -3    2.80    0.38
  -4 -21   3    3.36    0.34
  -4  21   3    2.91    0.34
   4  21  -3    2.57    0.23
   3 -21  -3    0.17    0.25
  -3 -21   3    0.31    0.18
   3  21  -3    0.21    0.15
  -3  21   3    0.17    0.19
   2 -21  -3    5.07    0.50
  -2 -21   3    5.47    0.38
   2  21  -3    4.90    0.34
  -2  21   3    5.00    0.39
  -1 -21   3    6.60    0.40
   1 -21  -3    5.67    0.51
  -1  21   3    6.51    0.41
   1  21  -3    7.02    0.42
   0 -21  -3    8.98    0.59
   0 -21   3    9.62    0.45
   0  21  -3    9.35    0.49
   0  21   3    8.90    0.44
   1 -21   3   17.66    0.62
  -1 -21  -3   18.59    0.77
  -1  21  -3   19.54    0.70
  -2 -21  -3    8.85    0.60
   2 -21   3    8.43    0.46
   2  21   3    8.93    0.38
  -2  21  -3    7.94    0.50
   3 -21   3    0.81    0.23
  -3 -21  -3    0.31    0.27
   3  21   3    0.24    0.13
  -3  21  -3    0.40    0.23
   4 -21   3    0.76    0.25
  -4 -21  -3    1.23    0.34
   5 -21   3    0.15    0.24
  -5 -21  -3    0.34    0.32
  -5  21  -3    0.11    0.23
  -6 -21  -3    1.65    0.39
  -6  21  -3    1.98    0.36
  -7 -21  -3    4.74    0.52
   7 -21   3    4.91    0.52
  -7  21  -3    5.06    0.55
   8 -21   3    2.61    0.42
  -8 -21  -3    2.54    0.49
  -8  21  -3    3.10    0.42
   9 -21   3    2.91    0.43
  -9 -21  -3    3.09    0.52
  -9  21  -3    3.58    0.49
 -10 -21  -3   10.37    0.83
  10 -21   3    9.85    0.74
 -10  21  -3   10.60    0.78
  11 -21   3    1.61    0.42
 -11 -21  -3    0.98    0.47
 -11  21  -3    0.55    0.37
 -12 -21  -3    1.10    0.53
  12 -21   3    0.39    0.36
 -12  21  -3    0.50    0.39
 -12 -22   3    0.37    0.36
  12 -22  -3    0.62    0.42
 -12  22   3    0.83    0.39
 -11 -22   3    6.39    0.69
  11 -22  -3    3.69    0.54
 -11  22   3    5.21    0.58
 -10 -22   3    0.61    0.34
  10 -22  -3    1.31    0.62
 -10  22   3    2.18    0.58
  -9 -22   3    0.74    0.31
   9 -22  -3    0.49    0.35
  -9  22   3    0.91    0.32
  -8 -22   3    2.57    0.35
   8 -22  -3    1.83    0.41
  -8  22   3    2.44    0.38
  -7 -22   3   15.35    0.66
   7 -22  -3   13.85    0.77
  -7  22   3   14.65    0.74
   6 -22  -3    1.41    0.35
  -6 -22   3    1.47    0.30
  -6  22   3    1.36    0.31
   5 -22  -3    3.00    0.42
  -5 -22   3    3.40    0.34
  -5  22   3    2.74    0.36
   4 -22  -3    1.89    0.36
  -4 -22   3    1.93    0.26
  -4  22   3    2.41    0.31
   4  22  -3    2.25    0.23
   3 -22  -3    0.58    0.36
  -3 -22   3    0.51    0.20
  -3  22   3    0.20    0.21
   3  22  -3    0.48    0.20
  -2 -22   3    1.08    0.23
   2 -22  -3    0.91    0.31
   2  22  -3    1.34    0.22
  -2  22   3    1.30    0.25
   1 -22  -3    1.46    0.34
  -1 -22   3    1.56    0.23
   1  22  -3    1.59    0.26
  -1  22   3    1.06    0.23
   0 -22  -3    8.15    0.59
   0 -22   3    7.67    0.44
   0  22   3    7.46    0.43
   0  22  -3    7.30    0.46
   1 -22   3    2.04    0.26
  -1 -22  -3    2.85    0.40
   1  22   3    2.27    0.26
  -1  22  -3    2.68    0.32
  -2 -22  -3    9.04    0.62
   2 -22   3    8.53    0.47
  -2  22  -3    7.44    0.50
   2  22   3    7.57    0.37
   3 -22   3    0.42    0.22
  -3 -22  -3    0.28    0.30
   3  22   3   -0.07    0.14
  -3  22  -3    0.29    0.23
  -4 -22  -3    0.23    0.31
   4 -22   3    0.68    0.27
  -4  22  -3    0.47    0.25
  -5 -22  -3    1.43    0.37
   5 -22   3    1.12    0.29
  -5  22  -3    1.10    0.31
  -6 -22  -3    0.14    0.31
   6 -22   3   -0.25    0.25
  -6  22  -3    0.35    0.27
  -7 -22  -3    0.48    0.37
   7 -22   3    0.58    0.30
  -7  22  -3    0.90    0.33
  -8 -22  -3    5.49    0.61
   8 -22   3    5.70    0.60
  -8  22  -3    6.08    0.60
   9 -22   3    5.02    0.53
  -9 -22  -3    4.82    0.57
 -10 -22  -3    1.54    0.62
  10 -22   3    1.85    0.52
 -10  22  -3    1.27    0.38
  11 -22   3    6.05    0.69
 -11 -22  -3    5.18    0.67
 -11  22  -3    4.49    0.60
  12 -23  -3   18.20    1.07
 -12  23   3   20.22    1.00
 -11 -23   3    2.55    0.42
  11 -23  -3    2.93    0.51
 -11  23   3    2.80    0.48
 -10 -23   3    2.45    0.42
  10 -23  -3    1.93    0.42
 -10  23   3    1.45    0.37
  -9 -23   3    0.90    0.33
   9 -23  -3    1.09    0.35
  -9  23   3    0.98    0.34
   8 -23  -3    2.14    0.42
  -8 -23   3    2.81    0.44
  -8  23   3    2.16    0.39
   7 -23  -3    2.18    0.40
  -7 -23   3    2.10    0.32
  -7  23   3    1.68    0.33
  -6 -23   3   21.39    0.76
   6 -23  -3   21.24    0.94
  -6  23   3   20.53    0.84
  -5 -23   3    0.41    0.23
   5 -23  -3    0.36    0.32
  -5  23   3    0.39    0.27
  -4 -23   3    3.20    0.33
   4 -23  -3    2.62    0.40
  -4  23   3    3.05    0.36
   4  23  -3    2.70    0.29
   3 -23  -3    7.38    0.62
  -3 -23   3    7.49    0.46
  -3  23   3    7.30    0.48
   3  23  -3    7.10    0.40
   2 -23  -3    0.55    0.31
  -2 -23   3    0.62    0.21
   2  23  -3    0.34    0.18
  -2  23   3    0.13    0.21
  -1 -23   3    1.08    0.23
   1  23  -3    0.55    0.23
  -1  23   3    0.87    0.22
   0 -23   3    5.45    0.41
   0  23  -3    5.08    0.43
   0  23   3    4.96    0.38
   1 -23   3    0.15    0.20
   1  23   3    0.11    0.17
  -1  23  -3    0.34    0.21
   2 -23   3    0.88    0.24
  -2 -23  -3    1.31    0.37
  -2  23  -3    1.10    0.28
   2  23   3    1.20    0.32
  -3 -23  -3    0.00    0.28
   3 -23   3    0.16    0.22
  -3  23  -3    0.11    0.23
   3  23   3   -0.02    0.14
   4 -23   3    3.19    0.35
  -4 -23  -3    2.65    0.41
  -4  23  -3    2.81    0.40
   5 -23   3    2.91    0.37
  -5 -23  -3    2.93    0.44
  -5  23  -3    3.12    0.41
   6 -23   3    0.62    0.30
  -6 -23  -3    0.35    0.34
  -6  23  -3    0.49    0.29
  -7 -23  -3    1.27    0.39
   7 -23   3    0.43    0.29
  -7  23  -3    0.15    0.27
   8 -23   3    0.21    0.30
  -8 -23  -3    0.93    0.40
  -8  23  -3    0.56    0.32
   9 -23   3    3.04    0.43
  -9 -23  -3    2.69    0.54
  -9  23  -3    3.47    0.49
  10 -23   3   10.43    0.78
 -10 -23  -3   10.85    0.95
 -10  23  -3   10.34    0.81
 -11 -23  -3    0.54    0.47
  11 -23   3    0.83    0.39
 -11  23  -3    0.88    0.40
  11 -24  -3   12.17    0.91
 -11  24   3   11.92    0.82
  10 -24  -3    0.65    0.42
 -10 -24   3   -0.06    0.34
 -10  24   3    0.31    0.29
   9 -24  -3   -0.27    0.38
  -9 -24   3    0.29    0.31
  -9  24   3    0.06    0.27
   8 -24  -3    5.78    0.60
  -8 -24   3    5.81    0.55
  -8  24   3    5.94    0.57
  -7 -24   3    2.22    0.34
   7 -24  -3    2.70    0.45
  -7  24   3    2.87    0.40
  -6 -24   3    0.10    0.24
   6 -24  -3    0.49    0.32
  -6  24   3    0.13    0.28
   5 -24  -3   13.71    0.78
  -5 -24   3   14.93    0.64
  -5  24   3   15.83    0.72
  -4 -24   3    0.15    0.22
   4 -24  -3    0.31    0.28
  -4  24   3    0.16    0.24
   4  24  -3    0.20    0.25
   3 -24  -3    0.98    0.34
  -3 -24   3    1.63    0.28
   3  24  -3    1.48    0.23
  -3  24   3    1.21    0.38
  -2 -24   3    0.44    0.21
   2 -24  -3    0.27    0.30
   2  24  -3    0.19    0.19
  -2  24   3    0.20    0.22
   1 -24  -3    8.23    0.67
  -1 -24   3   10.24    0.52
   1  24  -3   10.09    0.53
  -1  24   3    9.83    0.53
   0 -24   3    5.57    0.43
   0 -24  -3    3.81    0.44
   0  24   3    4.34    0.39
   0  24  -3    4.36    0.42
   1 -24   3    0.57    0.24
  -1 -24  -3    0.18    0.29
  -1  24  -3    0.44    0.24
   1  24   3   -0.23    0.18
   2 -24   3    0.42    0.24
  -2 -24  -3    0.31    0.30
  -2  24  -3    0.38    0.25
   3 -24   3    1.17    0.27
  -3 -24  -3    1.99    0.37
  -3  24  -3    0.96    0.31
   4 -24   3    1.16    0.48
  -4 -24  -3    1.11    0.37
  -4  24  -3    1.13    0.31
  -5 -24  -3    3.48    0.47
   5 -24   3    3.09    0.38
  -5  24  -3    2.36    0.38
  -6 -24  -3   15.55    0.86
   6 -24   3   14.90    0.73
  -6  24  -3   14.80    0.76
   7 -24   3   -0.11    0.28
  -7 -24  -3    0.65    0.37
  -7  24  -3    0.24    0.28
  -8 -24  -3   -0.15    0.36
   8 -24   3   -0.22    0.28
  -8  24  -3    0.34    0.32
   9 -24   3    3.91    0.64
  -9 -24  -3    4.29    0.61
  -9  24  -3    6.02    0.64
 -10 -24  -3    0.97    0.46
  10 -24   3   -0.09    0.32
 -10  24  -3   -0.07    0.34
  11 -25  -3    4.10    0.59
 -11  25   3    3.58    0.50
  10 -25  -3    3.19    0.52
 -10  25   3    2.98    0.47
  -9 -25   3    0.08    0.33
   9 -25  -3    0.19    0.38
  -9  25   3    0.03    0.29
  -8 -25   3    1.15    0.31
   7 -25  -3    0.67    0.36
  -7 -25   3    1.21    0.33
  -7  25   3    0.69    0.31
   6 -25  -3    0.37    0.32
  -6 -25   3    0.04    0.25
  -6  25   3   -0.08    0.26
   5 -25  -3    1.02    0.35
  -5 -25   3    0.74    0.27
  -5  25   3    0.78    0.29
   4 -25  -3   10.90    0.74
  -4 -25   3   10.54    0.57
  -4  25   3   10.92    0.63
   3 -25  -3   -0.09    0.31
  -3 -25   3   -0.10    0.23
  -3  25   3   -0.39    0.22
   3  25  -3    0.26    0.20
   2 -25  -3   12.98    0.75
  -2 -25   3   12.92    0.59
   2  25  -3   13.28    0.57
   1 -25  -3    2.77    0.41
  -1 -25   3    2.66    0.32
  -1  25   3    2.37    0.32
   1  25  -3    2.16    0.30
   0 -25   3   10.99    0.56
   0 -25  -3   11.43    0.71
   0  25  -3   10.98    0.59
   0  25   3   10.99    0.55
  -1 -25  -3    1.22    0.35
   1 -25   3    1.42    0.26
   1  25   3    1.76    0.27
   2 -25   3    3.85    0.39
  -2 -25  -3    4.37    0.48
   2  25   3    3.74    0.32
  -2  25  -3    4.66    0.48
  -3 -25  -3    0.94    0.36
  -3  25  -3    0.94    0.31
  -4 -25  -3    1.04    0.37
   4 -25   3    0.67    0.27
  -4  25  -3    0.80    0.31
   5 -25   3    3.47    0.41
  -5 -25  -3    3.85    0.50
  -5  25  -3    2.91    0.42
   6 -25   3    4.12    0.45
  -6 -25  -3    4.65    0.55
  -6  25  -3    4.66    0.49
  -7 -25  -3    7.13    0.76
   7 -25   3    6.39    0.59
   8 -25   3    2.95    0.43
  -8  25  -3    2.56    0.44
  -9 -25  -3    0.22    0.40
   9 -25   3    0.11    0.31
  -9  25  -3    0.74    0.36
 -10 -25  -3    0.38    0.43
  10 -25   3    0.89    0.38
 -10  25  -3    0.95    0.40
  10 -26  -3   -0.06    0.40
 -10  26   3    0.37    0.34
   9 -26  -3    0.23    0.39
  -9  26   3   -0.33    0.25
   8 -26  -3   -0.07    0.34
  -8 -26   3   -0.38    0.28
  -8  26   3   -0.19    0.29
  -7 -26   3    4.53    0.51
   7 -26  -3    3.14    0.65
  -7  26   3    3.38    0.51
  -6 -26   3    0.72    0.30
   6 -26  -3    0.09    0.33
  -6  26   3    0.56    0.28
   5 -26  -3    1.93    0.37
  -5 -26   3    1.32    0.30
  -5  26   3    1.03    0.32
  -4 -26   3    0.32    0.25
   4 -26  -3    0.01    0.30
  -4  26   3    0.18    0.28
  -3 -26   3    0.51    0.24
   3 -26  -3    0.14    0.30
  -3  26   3    0.05    0.26
   3  26  -3    0.16    0.20
  -2 -26   3    0.86    0.27
   2 -26  -3    0.69    0.37
   2  26  -3    0.76    0.26
  -2  26   3    0.85    0.28
   1 -26  -3   36.82    1.21
  -1 -26   3   37.63    1.04
   1  26  -3   38.06    1.07
  -1  26   3   36.86    1.07
   0 -26   3    0.66    0.26
   0 -26  -3    1.14    0.37
   0  26   3    0.63    0.25
   1 -26   3    0.94    0.28
  -1 -26  -3    0.90    0.34
   1  26   3    0.51    0.23
  -1  26  -3    0.65    0.28
  -2 -26  -3   -0.11    0.30
   2 -26   3    0.11    0.29
  -2  26  -3    0.24    0.25
  -3 -26  -3    1.16    0.36
   3 -26   3    0.85    0.28
  -3  26  -3    0.72    0.30
   4 -26   3    7.56    0.56
  -4 -26  -3    7.03    0.67
  -4  26  -3    7.03    0.58
   5 -26   3   13.36    0.71
  -5 -26  -3   14.60    0.86
  -5  26  -3   12.87    0.74
   6 -26   3    6.38    0.60
  -6 -26  -3    6.80    0.72
  -6  26  -3    5.50    0.61
   7 -26   3    0.59    0.33
  -7 -26  -3    0.66    0.52
  -7  26  -3    0.56    0.35
   8 -26   3    0.92    0.38
  -8 -26  -3    0.90    0.46
  -8  26  -3    1.69    0.43
   9 -26   3    1.47    0.41
  -9 -26  -3    1.14    0.47
  -9  26  -3    0.87    0.37
   9 -27  -3   -0.07    0.38
  -9  27   3    0.25    0.33
   8 -27  -3    4.10    0.55
  -8  27   3    4.79    0.54
   7 -27  -3    0.25    0.34
  -7  27   3    0.10    0.31
   6 -27  -3    0.03    0.42
  -6 -27   3    0.91    0.31
  -6  27   3   -0.08    0.28
   5 -27  -3    6.17    0.68
  -5 -27   3    5.68    0.49
  -5  27   3    6.51    0.57
   4 -27  -3   -0.10    0.32
  -4  27   3   -0.46    0.23
  -3 -27   3   -0.11    0.24
   3 -27  -3    0.20    0.34
  -3  27   3   -0.06    0.26
   2 -27  -3   18.44    0.89
  -2 -27   3   18.10    0.74
   2  27  -3   17.95    0.70
  -2  27   3   18.30    0.76
   1 -27  -3    6.07    0.63
  -1 -27   3    5.12    0.52
  -1  27   3    5.03    0.49
   1  27  -3    4.23    0.47
   0 -27  -3   10.69    0.74
   0  27  -3   12.51    0.65
   0  27   3   11.23    0.57
  -1 -27  -3    3.20    0.45
   1 -27   3    2.82    0.37
   1  27   3    3.00    0.33
  -1  27  -3    2.77    0.38
  -2 -27  -3    0.12    0.31
   2 -27   3   -0.21    0.24
  -2  27  -3   -0.46    0.24
   3 -27   3    2.57    0.36
  -3 -27  -3    3.14    0.48
  -3  27  -3    3.38    0.44
   4 -27   3    7.95    0.60
  -4 -27  -3    8.03    0.71
  -4  27  -3    7.78    0.62
   5 -27   3    3.93    0.44
  -5 -27  -3    6.34    0.68
  -5  27  -3    3.97    0.49
  -6 -27  -3    3.75    0.59
   6 -27   3    3.31    0.42
  -6  27  -3    3.91    0.52
  -7 -27  -3    0.21    0.41
  -7  27  -3    0.10    0.34
   8 -27   3   -0.10    0.31
  -8 -27  -3   -0.12    0.38
  -8  27  -3    0.01    0.33
   8 -28  -3   -0.01    0.37
  -8  28   3    0.69    0.35
   7 -28  -3    1.07    0.38
  -7  28   3    0.92    0.34
   6 -28  -3    8.78    0.77
  -6  28   3    8.99    0.69
  -5 -28   3    1.16    0.32
  -5  28   3    0.59    0.30
  -4 -28   3    2.11    0.32
   4 -28  -3    2.20    0.42
  -4  28   3    2.18    0.37
  -3 -28   3    7.00    0.53
   3 -28  -3    7.64    0.69
  -3  28   3    7.11    0.57
   2 -28  -3    1.56    0.39
  -2 -28   3    1.41    0.32
  -2  28   3    0.89    0.29
   2  28  -3    0.66    0.28
  -1 -28   3   11.91    0.64
   1 -28  -3   12.74    0.79
  -1  28   3   13.24    0.65
   1  28  -3   11.86    0.63
   0 -28   3    4.37    0.49
   0 -28  -3    3.31    0.46
   0  28   3    3.73    0.52
   0  28  -3    3.42    0.42
   1 -28   3    2.69    0.37
  -1 -28  -3    2.62    0.45
  -1  28  -3    3.11    0.41
   1  28   3    2.16    0.41
  -2 -28  -3   -0.15    0.36
   2 -28   3   -0.35    0.25
  -2  28  -3   -0.26    0.26
  -3 -28  -3    0.61    0.40
   3 -28   3    0.62    0.33
  -3  28  -3    0.08    0.29
   4 -28   3    0.36    0.31
  -4 -28  -3    1.25    0.39
  -4  28  -3    1.09    0.34
   5 -28   3    1.06    0.32
  -5  28  -3    1.41    0.37
   6 -28   3    1.43    0.47
  -6 -28  -3    2.71    0.48
  -6  28  -3    1.86    0.39
   7 -28   3    2.02    0.43
  -7 -28  -3    2.62    0.46
  -7  28  -3    2.15    0.44
   7 -29  -3   -0.40    0.34
  -7  29   3    0.23    0.34
   6 -29  -3    1.20    0.41
  -6  29   3    1.31    0.36
   5 -29  -3    2.51    0.49
  -5  29   3    2.37    0.40
   4 -29  -3   -0.46    0.33
  -4  29   3    0.21    0.29
   3 -29  -3    0.93    0.53
  -3 -29   3    1.40    0.33
  -3  29   3    0.26    0.29
   2 -29  -3    3.17    0.49
  -2 -29   3    2.14    0.34
  -2  29   3    3.33    0.43
   1 -29  -3    1.24    0.42
  -1 -29   3    1.31    0.32
   1  29  -3    0.68    0.29
  -1  29   3    1.93    0.34
   0 -29  -3    3.25    0.46
   0 -29   3    3.17    0.39
   0  29  -3    2.93    0.39
   0  29   3    3.45    0.40
   1 -29   3    4.66    0.52
  -1 -29  -3    3.33    0.49
  -1  29  -3    3.46    0.44
  -2 -29  -3    0.75    0.37
   2 -29   3    0.56    0.30
  -2  29  -3    0.45    0.31
   3 -29   3    0.06    0.31
  -3 -29  -3   -0.01    0.39
  -3  29  -3    0.16    0.31
  -4 -29  -3    0.91    0.40
   4 -29   3    0.50    0.31
  -4  29  -3    0.49    0.35
  -5 -29  -3    2.19    0.44
   5 -29   3    1.37    0.37
  -5  29  -3    1.44    0.40
  -6 -29  -3   -0.56    0.34
   6 -29   3   -0.44    0.29
  -6  29  -3    0.77    0.38
   6 -30  -3   -0.29    0.32
  -6  30   3   -0.41    0.31
   5 -30  -3    1.96    0.44
  -5  30   3    1.90    0.41
   4 -30  -3    1.53    0.42
  -4  30   3    1.89    0.43
   3 -30  -3    0.07    0.36
  -3  30   3   -0.17    0.29
   2 -30  -3    2.37    0.48
  -2  30   3    2.43    0.39
   1 -30  -3   -0.41    0.40
  -1 -30   3    0.61    0.30
  -1  30   3   -0.06    0.30
   1  30  -3   -0.41    0.30
   0 -30   3   -0.57    0.27
   0 -30  -3    0.11    0.54
   0  30  -3    0.17    0.29
   1 -30   3    0.20    0.30
  -1 -30  -3    1.04    0.49
  -1  30  -3    0.97    0.34
  -2 -30  -3   -0.56    0.33
   2 -30   3    0.79    0.33
  -2  30  -3    0.22    0.32
   3 -30   3    1.50    0.38
  -3 -30  -3    1.65    0.43
  -3  30  -3    1.36    0.40
   4 -30   3    0.11    0.38
  -4 -30  -3    0.65    0.38
  -4  30  -3    0.30    0.36
  -5 -30  -3   -0.72    0.34
   5 -30   3   -0.07    0.31
  -5  30  -3   -0.17    0.32
   5 -31  -3   -0.45    0.38
  -5  31   3   -0.07    0.32
   4 -31  -3    1.07    0.43
  -4  31   3    0.35    0.34
   3 -31  -3    1.19    0.42
  -3  31   3    1.98    0.40
   2 -31  -3    0.38    0.37
  -2  31   3   -0.12    0.31
   1 -31  -3    0.51    0.37
  -1  31   3   -0.75    0.26
   0 -31  -3    0.22    0.36
   0  31  -3   -0.40    0.30
   1 -31   3    0.47    0.35
  -1 -31  -3    1.70    0.42
  -1  31  -3    1.49    0.37
  -2 -31  -3    0.36    0.36
   2 -31   3    0.05    0.28
  -2  31  -3   -0.32    0.32
  -3 -31  -3   -0.14    0.33
  -3  31  -3    0.59    0.34
   4 -31   3    0.31    0.33
  -4 -31  -3    0.73    0.40
  -4  31  -3    1.59    0.42
   2 -32  -3    1.62    0.44
  -2  32   3    1.97    0.43
   1 -32  -3    0.59    0.39
   0 -32  -3    3.10    0.51
  -1 -32  -3   -0.08    0.35
  -1  32  -3    0.73    0.36
  -2  32  -3   -0.13    0.31
 -17   0   4   -0.36    0.40
 -16   0   4    1.79    0.44
 -15   0   4   -0.06    0.24
 -15   0   4   -0.46    0.30
 -14   0   4    2.74    0.31
 -14   0   4    2.64    0.43
 -13   0   4    0.05    0.28
  13   0  -4   -0.01    0.25
 -13   0   4   -0.02    0.18
 -12   0   4    1.50    0.32
 -12   0   4    1.44    0.23
  12   0  -4    1.77    0.32
  11   0  -4    0.16    0.20
 -11   0   4   -0.16    0.13
 -10   0   4   52.83    1.14
  10   0  -4   52.51    1.14
  10   0  -4   53.01    1.25
   9   0  -4    0.21    0.16
   9   0  -4    0.23    0.14
   8   0  -4  191.27    3.42
   8   0  -4  193.83    3.35
   7   0  -4    0.46    0.13
   7   0  -4    0.39    0.12
   6   0  -4   22.37    0.56
   6   0  -4   22.36    0.55
   5   0  -4    0.94    0.12
   4   0  -4    3.53    0.17
   4   0  -4    4.16    0.20
   3   0  -4    0.11    0.07
   3   0  -4    0.23    0.06
   2   0  -4  162.57    2.74
   2   0  -4  167.80    2.80
   1   0  -4    0.18    0.05
   1   0  -4    0.18    0.06
   0   0  -4   17.43    0.40
   0   0  -4   16.96    0.38
  -1   0  -4    0.24    0.07
  -1   0  -4    0.45    0.07
  -2   0  -4   81.45    1.49
  -2   0  -4   85.21    1.50
  -3   0  -4    0.22    0.09
  -3   0  -4    0.25    0.15
  -4   0  -4    4.30    0.24
  -4   0  -4    4.39    0.22
  -5   0  -4    0.53    0.11
  -5   0  -4    0.30    0.12
  -6   0  -4    0.17    0.11
  -6   0  -4    0.22    0.14
  -7   0  -4    0.28    0.17
  -7   0  -4   -0.02    0.12
  -8   0  -4    7.68    0.46
  -8   0  -4    7.23    0.36
  -9   0  -4    0.06    0.14
  -9   0  -4   -0.01    0.20
 -10   0  -4   27.08    0.93
 -10   0  -4   26.14    0.73
 -11   0  -4   -0.12    0.16
 -11   0  -4    0.16    0.28
 -12   0  -4   -0.19    0.18
 -12   0  -4    0.09    0.33
 -13   0  -4    0.00    0.21
 -13   0  -4    0.26    0.36
 -14   0  -4   21.45    1.68
 -15   0  -4    0.15    0.41
 -16   0  -4    1.05    0.52
 -17  -1   4    0.51    0.42
 -17   1   4   -0.20    0.38
 -16  -1   4    1.36    0.43
 -16   1   4    0.49    0.37
 -15  -1   4    0.38    0.35
 -15   1   4    0.39    0.35
  14  -1  -4   -0.22    0.25
 -14  -1   4   -0.13    0.27
 -14  -1   4   -0.19    0.20
 -14   1   4    0.09    0.30
 -14   1   4    0.19    0.22
 -13  -1   4    1.19    0.22
  13  -1  -4    0.89    0.30
 -13  -1   4    0.77    0.30
 -13   1   4    1.29    0.25
 -13   1   4    0.85    0.31
 -12  -1   4    0.75    0.19
  12  -1  -4    1.17    0.28
 -12  -1   4    0.86    0.27
 -12   1   4    1.30    0.23
  12   1  -4    0.76    0.27
 -11  -1   4    6.50    0.54
 -11  -1   4    5.30    0.45
  11  -1  -4    6.49    0.46
 -11   1   4    5.70    0.36
  11   1  -4    5.81    0.44
  10  -1  -4    3.59    0.37
 -10  -1   4    3.70    0.28
  10  -1  -4    4.53    0.38
 -10   1   4    3.19    0.35
  10   1  -4    3.90    0.36
  10   1  -4    4.03    0.29
   9  -1  -4   77.40    1.55
   9  -1  -4   78.89    1.64
   9   1  -4   78.82    1.52
   9   1  -4   78.69    1.62
  -9   1   4   79.47    1.55
   8  -1  -4   41.09    0.96
   8  -1  -4   40.53    0.90
   8   1  -4   39.81    0.94
   8   1  -4   40.21    0.88
   7  -1  -4   21.01    0.55
   7  -1  -4   20.98    0.58
   7   1  -4   20.96    0.54
   7   1  -4   21.80    0.57
   6  -1  -4    6.28    0.28
   6  -1  -4    6.03    0.27
   6   1  -4    6.48    0.27
   6   1  -4    6.15    0.26
   5  -1  -4   69.03    1.30
   5  -1  -4   68.83    1.30
   5   1  -4   69.81    1.29
   5   1  -4   68.44    1.28
   4  -1  -4   11.55    0.34
   4  -1  -4   11.34    0.37
   4   1  -4   11.77    0.31
   3  -1  -4   60.06    1.09
   3   1  -4   60.96    1.12
   3   1  -4   60.17    1.06
   2  -1  -4  213.53    3.57
   2  -1  -4  213.38    3.54
   2   1  -4  213.38    3.57
   2   1  -4  212.62    3.49
   1  -1  -4    2.20    0.13
   1  -1  -4    2.22    0.13
   1   1  -4    2.28    0.13
   1   1  -4    2.19    0.10
   0  -1  -4    5.65    0.20
   0  -1  -4    5.10    0.19
   0   1  -4    5.38    0.16
  -1  -1  -4   26.71    0.55
  -1  -1  -4   26.13    0.55
  -1   1  -4   25.75    0.52
  -1   1  -4   26.12    0.56
  -2  -1  -4    8.29    0.26
  -2  -1  -4    8.84    0.29
  -2   1  -4    8.41    0.32
  -2   1  -4    8.64    0.27
  -3  -1  -4   17.56    0.47
  -3  -1  -4   17.62    0.43
  -3   1  -4   18.05    0.45
  -3   1  -4   18.56    0.46
  -4  -1  -4   13.72    0.42
  -4  -1  -4   13.72    0.38
  -4   1  -4   13.19    0.41
  -4   1  -4   14.17    0.40
  -5  -1  -4   33.45    0.80
  -5  -1  -4   32.12    0.72
  -5   1  -4   34.17    0.75
  -5   1  -4   33.47    0.79
  -6  -1  -4   17.96    0.57
  -6  -1  -4   17.56    0.49
  -6   1  -4   18.28    0.56
  -6   1  -4   18.02    0.52
  -7  -1  -4    0.09    0.16
  -7  -1  -4    0.17    0.13
  -7   1  -4    0.32    0.16
  -7   1  -4    0.37    0.15
  -8  -1  -4    8.01    0.36
  -8  -1  -4    8.12    0.47
  -8   1  -4    8.31    0.46
  -8   1  -4    8.26    0.38
  -9  -1  -4    2.39    0.26
  -9  -1  -4    2.11    0.32
  -9   1  -4    2.20    0.31
 -10  -1  -4   21.86    0.64
 -10  -1  -4   21.70    0.83
 -10   1  -4   21.56    0.67
 -10   1  -4   22.35    0.83
 -11  -1  -4    3.41    0.31
 -11  -1  -4    3.61    0.44
 -11   1  -4    3.90    0.46
 -11   1  -4    4.13    0.36
 -12  -1  -4    1.60    0.40
 -12  -1  -4    1.35    0.23
 -12   1  -4    0.99    0.24
 -12   1  -4    1.16    0.37
 -13  -1  -4   12.91    0.54
 -13  -1  -4   15.04    0.89
 -13   1  -4   13.25    0.61
 -13   1  -4   14.79    0.86
 -14   1  -4    1.15    0.58
 -15  -1  -4    5.25    0.65
 -15   1  -4    5.11    0.68
 -16  -1  -4    2.66    0.57
 -16   1  -4    2.20    0.55
 -17  -2   4    3.33    0.54
 -17   2   4    2.98    0.51
 -16  -2   4    0.42    0.37
 -16   2   4   -0.24    0.32
  15  -2  -4    0.20    0.30
 -15  -2   4    0.46    0.35
 -15   2   4   -0.15    0.31
 -15   2   4    0.25    0.27
 -14  -2   4    0.90    0.23
  14  -2  -4    1.22    0.34
 -14  -2   4    1.54    0.38
 -14   2   4    1.72    0.28
 -14   2   4    1.38    0.39
 -13  -2   4    5.05    0.56
  13  -2  -4    5.06    0.53
 -13   2   4    4.81    0.54
 -13   2   4    5.29    0.43
 -12  -2   4    3.42    0.38
 -12  -2   4    2.88    0.30
  12  -2  -4    4.16    0.45
 -12   2   4    2.92    0.30
 -11  -2   4    0.95    0.18
 -11  -2   4    0.84    0.26
  11  -2  -4    1.02    0.25
 -11   2   4    1.03    0.21
  11   2  -4    1.22    0.26
 -10  -2   4    7.77    0.46
  10  -2  -4    7.53    0.45
  10  -2  -4    7.55    0.40
 -10  -2   4    7.69    0.35
 -10   2   4    7.86    0.40
  10   2  -4    7.46    0.34
  10   2  -4    7.42    0.44
   9  -2  -4    0.59    0.16
   9  -2  -4    0.09    0.15
   9   2  -4    0.42    0.13
  -9   2   4    0.07    0.14
   9   2  -4    0.06    0.14
   8  -2  -4   24.97    0.75
   8  -2  -4   25.05    0.66
   8   2  -4   23.85    0.67
   8   2  -4   24.61    0.60
   7  -2  -4   21.51    0.61
   7  -2  -4   22.15    0.58
   7   2  -4   21.28    0.57
   7   2  -4   22.13    0.54
   6  -2  -4    7.76    0.32
   6  -2  -4    7.72    0.30
   6   2  -4    7.97    0.30
   6   2  -4    8.08    0.28
   5  -2  -4    1.75    0.17
   5  -2  -4    1.89    0.18
   5   2  -4    1.53    0.15
   5   2  -4    2.00    0.16
   4  -2  -4   63.23    1.20
   4  -2  -4   65.59    1.22
   4   2  -4   64.42    1.16
   4   2  -4   64.32    1.20
   3  -2  -4   27.79    0.60
   3  -2  -4   26.72    0.58
   3   2  -4   28.21    0.53
   3   2  -4   29.11    0.59
   2  -2  -4   33.09    0.67
   2  -2  -4   32.84    0.65
   2   2  -4   32.50    0.66
   2   2  -4   32.30    0.57
   1  -2  -4   26.32    0.56
   1  -2  -4   27.17    0.56
   1   2  -4   27.61    0.57
   0  -2  -4    0.36    0.08
   0  -2  -4    0.47    0.07
   0   2  -4    0.66    0.09
   0   2  -4    0.47    0.05
  -1  -2  -4   13.55    0.33
  -1  -2  -4   13.61    0.36
  -1   2  -4   12.81    0.35
  -1   2  -4   12.92    0.30
  -2  -2  -4  177.02    3.11
  -2  -2  -4  182.97    3.02
  -2   2  -4  174.40    3.01
  -2   2  -4  180.22    3.06
  -3  -2  -4   35.10    0.70
  -3  -2  -4   33.77    0.75
  -3   2  -4   35.37    0.75
  -3   2  -4   34.23    0.73
  -4  -2  -4    3.21    0.22
   4  -2   4    4.02    0.23
  -4  -2  -4    3.25    0.23
  -4   2  -4    4.24    0.24
  -4   2  -4    3.29    0.21
  -5  -2  -4   78.06    1.46
  -5  -2  -4   79.62    1.57
   5  -2   4   78.36    1.55
  -5   2  -4   80.26    1.55
  -5   2  -4   80.30    1.52
  -6  -2  -4    0.44    0.12
   6  -2   4    0.48    0.15
  -6  -2  -4    0.28    0.14
  -6   2  -4    0.14    0.14
  -6   2  -4    0.35    0.13
  -7  -2  -4    8.99    0.45
  -7  -2  -4    8.99    0.34
  -7   2  -4    9.86    0.46
  -7   2  -4    8.98    0.39
  -8  -2  -4   11.18    0.40
  -8  -2  -4   10.17    0.52
  -8   2  -4   11.94    0.54
  -8   2  -4   12.10    0.46
  -9  -2  -4   14.98    0.66
  -9  -2  -4   14.77    0.48
  -9   2  -4   15.30    0.66
  -9   2  -4   15.00    0.55
 -10  -2  -4    4.34    0.30
 -10  -2  -4    3.41    0.40
 -10   2  -4    4.23    0.37
 -10   2  -4    4.73    0.49
 -11  -2  -4    8.27    0.48
 -11  -2  -4    9.05    0.66
 -11   2  -4    8.39    0.62
 -11   2  -4    8.59    0.47
 -12  -2  -4    1.54    0.21
 -12  -2  -4    1.53    0.39
 -12   2  -4    1.30    0.26
 -12   2  -4    1.18    0.37
 -13  -2  -4    0.85    0.40
 -13   2  -4    0.90    0.26
 -13   2  -4    0.14    0.32
 -14   2  -4   12.30    0.64
 -15  -2  -4    8.37    0.87
 -15   2  -4    6.49    0.70
 -17  -3   4    0.53    0.44
 -17   3   4   -1.01    0.34
 -16  -3   4    0.09    0.39
 -16   3   4   -0.79    0.24
 -16   3   4    0.00    0.35
 -15  -3   4    9.12    0.71
  15  -3  -4    8.38    0.68
 -15   3   4    8.98    0.73
 -15   3   4    7.99    0.54
 -14  -3   4    0.83    0.34
  14  -3  -4    0.94    0.32
 -14   3   4    1.17    0.37
 -13  -3   4   11.57    0.49
  13  -3  -4   13.03    0.71
 -13  -3   4   12.93    0.71
 -13   3   4   13.42    0.61
  12  -3  -4    0.23    0.42
 -12  -3   4   -0.01    0.24
 -12  -3   4   -0.05    0.14
 -12   3   4    0.00    0.20
  11  -3  -4    3.99    0.41
 -11  -3   4    3.55    0.40
 -11  -3   4    3.22    0.27
 -11   3   4    3.45    0.34
 -10  -3   4    1.08    0.22
  10  -3  -4    1.11    0.22
  10  -3  -4    1.60    0.23
 -10  -3   4    1.48    0.17
 -10   3   4    1.23    0.21
  10   3  -4    1.14    0.22
  10   3  -4    1.17    0.17
   9  -3  -4    7.96    0.45
  -9  -3   4    7.74    0.41
   9  -3  -4    7.45    0.42
   9   3  -4    7.42    0.39
   9   3  -4    7.06    0.31
  -9   3   4    7.10    0.43
   8  -3  -4   14.64    0.49
   8  -3  -4   14.56    0.63
  -8  -3   4   14.62    0.49
   8   3  -4   14.17    0.42
   8   3  -4   14.84    0.50
   7  -3  -4    1.43    0.18
   7  -3  -4    1.50    0.18
   7   3  -4    1.55    0.17
   7   3  -4    1.55    0.16
   6  -3  -4    0.22    0.11
   6  -3  -4    0.15    0.10
   6   3  -4    0.12    0.09
   6   3  -4    0.09    0.07
   5  -3  -4    2.45    0.19
   5  -3  -4    2.23    0.19
   5   3  -4    2.28    0.25
   4  -3  -4   10.13    0.33
   4  -3  -4    9.88    0.32
   4   3  -4   10.27    0.30
   4   3  -4   10.26    0.27
   3  -3  -4    0.41    0.10
   3  -3  -4    0.40    0.08
   3   3  -4    0.72    0.09
   3   3  -4    0.42    0.06
   2  -3  -4   34.51    0.70
   2   3  -4   34.85    0.69
   1  -3  -4    0.36    0.07
   1  -3  -4    0.20    0.07
   1   3  -4    0.03    0.06
   0  -3  -4   41.88    0.83
   0  -3  -4   41.98    0.79
   0   3  -4   40.95    0.81
   0   3  -4   39.55    0.71
  -1  -3  -4  189.59    3.24
  -1  -3  -4  197.09    3.19
  -1   3  -4  185.00    3.46
  -1   3  -4  188.65    3.15
   2  -3   4    1.53    0.14
  -2  -3  -4    2.26    0.14
  -2   3  -4    1.81    0.16
  -2   3  -4    1.89    0.14
  -3  -3  -4   90.92    1.71
   3  -3   4   91.88    1.67
  -3  -3  -4   93.98    1.62
  -3   3  -4   93.10    1.66
  -3   3  -4   90.94    1.69
  -4  -3  -4  118.81    2.07
  -4  -3  -4  117.63    2.18
   4  -3   4  119.62    2.15
  -4   3  -4  120.08    2.15
  -4   3  -4  121.15    2.16
   5  -3   4    5.21    0.29
  -5  -3  -4    4.51    0.29
  -5  -3  -4    5.09    0.35
  -5   3  -4    5.52    0.29
  -5   3  -4    4.89    0.27
  -6  -3  -4    4.20    0.31
   6  -3   4    3.96    0.29
  -6  -3  -4    4.20    0.22
  -6   3  -4    4.30    0.28
  -6   3  -4    4.32    0.29
  -7  -3  -4   17.96    0.63
  -7  -3  -4   17.23    0.47
   7  -3   4   17.46    0.59
  -7   3  -4   18.58    0.61
  -7   3  -4   16.63    0.55
  -8  -3  -4    4.17    0.41
  -8  -3  -4    3.89    0.25
   8  -3   4    3.43    0.35
  -8   3  -4    4.02    0.50
  -8   3  -4    3.76    0.38
  -9  -3  -4   23.20    0.61
  -9  -3  -4   24.71    0.85
  -9   3  -4   23.78    0.72
  -9   3  -4   25.25    0.84
 -10  -3  -4   20.66    0.84
 -10  -3  -4   19.66    0.56
 -10   3  -4   19.78    0.80
 -10   3  -4   19.09    0.67
 -11  -3  -4    2.43    0.26
 -11  -3  -4    2.59    0.41
 -11   3  -4    2.06    0.30
 -11   3  -4    2.62    0.40
 -12  -3  -4    0.34    0.19
 -12  -3  -4    0.81    0.36
 -12   3  -4    0.68    0.32
 -12   3  -4    0.64    0.26
 -13  -3  -4    4.49    0.57
 -13   3  -4    4.51    0.54
 -13   3  -4    4.03    0.49
 -14   3  -4    1.40    0.32
 -15  -3  -4    2.93    0.60
 -15   3  -4    2.65    0.54
 -17  -4   4    0.86    0.42
 -17   4   4    0.01    0.39
 -16  -4   4    2.21    0.47
  16  -4  -4    1.95    0.42
 -16   4   4    1.65    0.36
 -16   4   4    1.55    0.45
 -15  -4   4    1.12    0.41
  15  -4  -4    1.09    0.32
 -15   4   4    1.40    0.43
 -15   4   4    1.36    0.30
  14  -4  -4   36.38    1.20
 -14  -4   4   38.13    1.22
 -14   4   4   37.16    1.09
 -14   4   4   35.61    1.22
 -13  -4   4    4.55    0.32
  13  -4  -4    5.40    0.55
 -13  -4   4    4.43    0.47
 -13   4   4    3.90    0.38
  12  -4  -4    2.70    0.48
 -12  -4   4    1.98    0.33
 -12  -4   4    1.90    0.21
 -12   4   4    2.21    0.31
  11  -4  -4    3.55    0.38
 -11  -4   4    3.28    0.25
 -11  -4   4    3.55    0.40
 -11   4   4    3.90    0.35
  10  -4  -4    0.06    0.16
 -10  -4   4    0.02    0.18
 -10  -4   4    0.04    0.12
 -10   4   4    0.14    0.17
   9  -4  -4    0.44    0.16
   9  -4  -4    0.10    0.16
  -9  -4   4    0.40    0.16
   9   4  -4    0.20    0.11
  -9   4   4    0.23    0.16
   8  -4  -4    2.41    0.26
  -8  -4   4    2.64    0.26
   8  -4  -4    2.83    0.27
   8   4  -4    2.74    0.20
   8   4  -4    2.55    0.26
  -7  -4   4    0.21    0.11
   7  -4  -4    0.19    0.13
   7  -4  -4    0.26    0.12
   7   4  -4    0.29    0.09
   7   4  -4    0.01    0.10
   6  -4  -4    5.66    0.29
   6  -4  -4    5.39    0.28
  -6  -4   4    5.79    0.25
   6   4  -4    5.83    0.25
   6   4  -4    5.51    0.23
   5  -4  -4    0.42    0.11
  -5  -4   4   -0.08    0.08
   5  -4  -4    0.34    0.10
   5   4  -4    0.09    0.07
   5   4  -4    0.08    0.09
  -4  -4   4   50.64    0.91
   4  -4  -4   48.37    0.99
   4  -4  -4   48.00    0.99
   4   4  -4   49.07    0.94
   4   4  -4   51.40    0.91
   3  -4  -4   15.52    0.41
   3  -4  -4   15.74    0.41
  -3  -4   4   15.46    0.32
   3   4  -4   15.41    0.38
   2  -4  -4    5.89    0.23
   2  -4  -4    5.41    0.22
   2   4  -4    5.20    0.20
   1  -4  -4   10.41    0.32
   1  -4  -4   10.94    0.30
   1   4  -4   10.28    0.30
   0  -4  -4    1.71    0.17
   0  -4  -4    1.41    0.12
   0   4  -4    1.54    0.16
   0   4  -4    1.62    0.08
   1  -4   4   95.39    1.63
  -1  -4  -4   93.53    1.74
  -1  -4  -4   95.73    1.65
  -1   4  -4   95.46    1.71
  -2  -4  -4  326.48    5.41
   2  -4   4  329.55    5.43
  -2  -4  -4  325.38    5.50
  -2   4  -4  332.91    5.50
  -3  -4  -4   14.36    0.35
   3  -4   4   13.97    0.39
  -3  -4  -4   13.42    0.43
  -3   4  -4   13.93    0.42
  -4  -4  -4   88.56    1.55
  -4  -4  -4   86.63    1.68
   4  -4   4   85.77    1.64
  -4   4  -4   89.87    1.66
   5  -4   4   19.84    0.57
  -5  -4  -4   20.39    0.60
  -5  -4  -4   20.18    0.47
  -5   4  -4   20.89    0.57
  -6  -4  -4    5.40    0.27
  -6  -4  -4    5.86    0.60
   6  -4   4    5.83    0.34
  -6   4  -4    5.60    0.34
  -6   4  -4    5.48    0.32
  -7  -4  -4    0.59    0.21
   7  -4   4    0.85    0.19
  -7  -4  -4    0.71    0.13
  -7   4  -4    0.86    0.18
  -7   4  -4    0.52    0.17
   8  -4   4   40.19    1.05
  -8  -4  -4   40.03    0.85
  -8  -4  -4   40.04    1.08
  -8   4  -4   40.54    1.06
  -8   4  -4   41.65    1.00
   9  -4   4    0.87    0.24
  -9  -4  -4    0.86    0.27
  -9  -4  -4    1.14    0.16
  -9   4  -4    0.54    0.25
  -9   4  -4    0.97    0.23
 -10  -4  -4    1.40    0.16
 -10  -4  -4    1.49    0.33
 -10   4  -4    1.54    0.27
 -10   4  -4    1.09    0.30
 -11  -4  -4    3.90    0.27
 -11  -4  -4    3.96    0.46
 -11   4  -4    4.18    0.46
 -11   4  -4    4.17    0.44
 -12  -4  -4   12.18    0.80
 -12   4  -4   12.66    0.76
 -12   4  -4   13.06    0.64
 -13  -4  -4   -0.18    0.34
 -13   4  -4    0.25    0.26
 -13   4  -4    0.69    0.35
 -14  -4  -4    2.27    0.79
 -14   4  -4    2.09    0.72
 -14   4  -4    2.54    0.36
 -15  -4  -4    0.33    0.46
 -15   4  -4    0.64    0.40
 -17  -5   4    0.61    0.42
 -17   5   4   -0.06    0.40
  16  -5  -4    1.07    0.38
 -16  -5   4    1.19    0.42
 -16   5   4    1.28    0.41
 -16   5   4    1.22    0.36
  15  -5  -4    4.50    0.52
 -15  -5   4    3.59    0.52
 -15   5   4    4.44    0.54
 -15   5   4    4.68    0.51
  14  -5  -4    4.29    0.50
 -14  -5   4    3.91    0.51
 -14   5   4    4.53    0.50
 -13  -5   4    5.22    0.59
  13  -5  -4    6.72    0.59
 -13   5   4    4.84    0.49
 -12  -5   4    3.19    0.38
 -12  -5   4    2.73    0.25
  12  -5  -4    3.28    0.39
 -12   5   4    3.36    0.37
 -11  -5   4    0.12    0.12
 -11  -5   4   -0.04    0.20
  11  -5  -4   -0.01    0.20
 -11   5   4    0.20    0.19
  10  -5  -4    4.27    0.41
 -10  -5   4    3.28    0.24
 -10  -5   4    3.72    0.37
 -10   5   4    3.56    0.35
   9  -5  -4    0.94    0.20
  -9  -5   4    0.91    0.20
   9  -5  -4    0.45    0.20
   9   5  -4    0.82    0.13
  -9   5   4    0.67    0.18
   8  -5  -4   28.06    0.79
  -8  -5   4   30.08    0.75
   8  -5  -4   28.58    0.87
   8   5  -4   29.67    0.64
  -7  -5   4   20.59    0.55
   7  -5  -4   20.12    0.59
   7  -5  -4   19.62    0.60
   7   5  -4   20.44    0.48
  -6  -5   4    2.95    0.20
   6  -5  -4    2.24    0.22
   6  -5  -4    2.33    0.23
  -5  -5   4    0.47    0.10
   5  -5  -4    0.12    0.10
   5  -5  -4    0.28    0.11
   5   5  -4    0.12    0.07
   4  -5  -4   47.57    0.99
   4  -5  -4   49.35    0.99
  -4  -5   4   49.02    0.89
   4   5  -4   48.84    0.93
  -3  -5   4   50.49    0.91
   3  -5  -4   52.25    1.04
   3  -5  -4   52.93    1.03
   3   5  -4   53.25    0.99
   2  -5  -4   27.27    0.61
   2  -5  -4   27.76    0.63
   2   5  -4   28.75    0.60
   1  -5  -4  149.26    2.72
   1   5  -4  151.20    2.59
   0  -5   4    6.41    0.16
   0  -5  -4    6.71    0.22
   0  -5  -4    6.39    0.28
   0   5  -4    6.85    0.25
   1  -5   4  155.08    2.56
  -1  -5  -4  151.85    2.68
  -1  -5  -4  151.99    2.58
  -1   5  -4  151.99    2.65
  -2  -5  -4    5.53    0.20
  -2  -5  -4    5.44    0.27
   2  -5   4    5.58    0.21
  -2   5  -4    5.95    0.26
  -3  -5  -4  165.83    2.75
  -3  -5  -4  160.74    2.88
   3  -5   4  161.77    2.81
  -3   5  -4  163.37    2.86
  -4  -5  -4   78.63    1.55
  -4  -5  -4   75.95    1.38
   4  -5   4   78.25    1.49
  -4   5  -4   80.83    1.52
  -5  -5  -4    4.41    0.19
   5  -5   4    4.61    0.28
  -5  -5  -4    4.41    0.31
  -5   5  -4    4.95    0.29
   6  -5   4    0.36    0.15
  -6  -5  -4    0.11    0.17
  -6  -5  -4    0.55    0.10
  -6   5  -4    0.27    0.14
  -7  -5  -4    0.17    0.18
   7  -5   4    0.57    0.18
  -7   5  -4    0.49    0.21
  -8  -5  -4   17.70    0.67
  -8  -5  -4   17.12    0.45
   8  -5   4   16.24    0.64
  -8   5  -4   18.28    0.67
  -8   5  -4   18.23    0.62
  -9  -5  -4   47.43    0.96
   9  -5   4   46.60    1.24
  -9  -5  -4   48.74    1.28
  -9   5  -4   48.54    1.18
  -9   5  -4   49.08    1.27
  10  -5   4    5.80    0.51
 -10  -5  -4    5.89    0.29
 -10  -5  -4    6.83    0.55
 -10   5  -4    6.72    0.46
 -10   5  -4    6.17    0.52
 -11  -5  -4    2.98    0.44
 -11   5  -4    3.57    0.45
 -11   5  -4    3.17    0.37
 -12  -5  -4    0.25    0.37
 -12   5  -4    0.22    0.25
 -12   5  -4    0.26    0.31
 -13  -5  -4    9.53    0.82
 -13   5  -4    9.46    0.60
 -13   5  -4    9.83    0.76
 -14  -5  -4    1.44    0.51
 -14   5  -4    1.58    0.34
 -14   5  -4    1.54    0.50
 -15  -5  -4    0.81    0.48
 -15   5  -4    0.24    0.40
 -15   5  -4   -0.20    0.30
 -16  -6   4    0.63    0.38
  16  -6  -4    0.16    0.33
 -16   6   4   -0.45    0.36
 -16   6   4   -0.20    0.27
 -15  -6   4    0.70    0.37
  15  -6  -4    0.62    0.46
 -15   6   4    0.86    0.31
 -15   6   4    0.58    0.50
  14  -6  -4    1.14    0.32
 -14  -6   4    0.59    0.35
 -14   6   4    1.18    0.30
 -13  -6   4    2.63    0.41
  13  -6  -4    3.05    0.40
 -13   6   4    2.49    0.40
 -12  -6   4    1.00    0.31
 -12  -6   4    0.70    0.15
  12  -6  -4    1.18    0.32
 -12   6   4    0.91    0.26
  11  -6  -4   14.28    0.67
 -11  -6   4   14.67    0.43
 -11  -6   4   13.91    0.62
 -11   6   4   14.86    0.60
 -10  -6   4   11.94    0.38
 -10  -6   4   12.56    0.55
  10  -6  -4   12.49    0.59
 -10   6   4   13.15    0.54
   9  -6  -4    2.15    0.25
  -9  -6   4    1.65    0.23
   9  -6  -4    1.96    0.27
   9   6  -4    2.19    0.19
  -9   6   4    1.95    0.25
  -8  -6   4   39.44    0.92
   8  -6  -4   38.96    0.95
   8  -6  -4   39.55    0.99
  -8   6   4   38.65    0.94
   8   6  -4   39.78    0.79
   7  -6  -4   65.21    1.38
  -7  -6   4   67.49    1.33
   7  -6  -4   68.86    1.63
  -6  -6   4   11.47    0.35
   6  -6  -4   10.00    0.40
   6  -6  -4   11.29    0.41
   6   6  -4   11.24    0.31
  -5  -6   4    4.40    0.24
   5  -6  -4    4.13    0.26
   5  -6  -4    4.18    0.25
   5   6  -4    4.20    0.19
   4  -6  -4    2.37    0.20
  -4  -6   4    2.40    0.14
   4  -6  -4    2.10    0.18
   4   6  -4    2.21    0.15
  -3  -6   4    2.24    0.11
   3  -6  -4    2.41    0.18
   3  -6  -4    2.02    0.19
   3   6  -4    2.30    0.15
   2  -6  -4   64.03    1.20
   2  -6  -4   64.51    1.24
   2   6  -4   61.61    1.17
   1  -6  -4  230.68    3.98
   1  -6  -4  234.32    3.91
   0  -6   4   17.21    0.34
   0  -6  -4   16.96    0.41
   0   6  -4   16.68    0.44
  -1  -6  -4    1.72    0.19
   1  -6   4    1.94    0.12
  -1  -6  -4    1.75    0.13
  -1   6  -4    1.82    0.17
  -2  -6  -4   78.34    1.51
   2  -6   4   78.97    1.41
  -2  -6  -4   77.81    1.38
  -3  -6  -4    2.78    0.15
  -3  -6  -4    3.06    0.24
   3  -6   4    3.26    0.19
  -3   6  -4    2.85    0.22
  -4  -6  -4   19.24    0.42
  -4  -6  -4   18.45    0.56
   4  -6   4   19.45    0.52
  -4   6  -4   19.27    0.55
   5  -6   4    2.13    0.23
  -5  -6  -4    2.88    0.28
  -5  -6  -4    2.49    0.15
  -5   6  -4    2.12    0.22
  -6  -6  -4   18.04    0.62
   6  -6   4   17.94    0.57
  -6  -6  -4   16.88    0.40
  -6   6  -4   17.80    0.56
  -7  -6  -4    7.27    0.46
  -7  -6  -4    6.99    0.25
   7  -6   4    7.76    0.42
  -7   6  -4    7.81    0.41
  -8  -6  -4   10.15    0.34
   8  -6   4   12.11    0.55
  -8  -6  -4   11.95    0.59
  -8   6  -4   12.43    0.52
   9  -6   4   39.50    1.10
  -9  -6  -4   39.53    1.15
  -9   6  -4   41.29    1.13
  -9   6  -4   38.43    1.04
 -10  -6  -4    1.70    0.38
  10  -6   4    1.26    0.30
 -10   6  -4    1.67    0.28
 -10   6  -4    1.49    0.33
  11  -6   4    2.61    0.39
 -11  -6  -4    2.62    0.42
 -11   6  -4    2.48    0.40
 -11   6  -4    2.67    0.34
 -12  -6  -4   10.88    0.79
 -12   6  -4   12.94    0.79
 -12   6  -4   10.73    0.62
 -13  -6  -4    0.08    0.39
 -13   6  -4    0.11    0.33
 -13   6  -4    0.10    0.25
 -14  -6  -4    4.34    0.60
 -14   6  -4    5.72    0.59
 -14   6  -4    5.01    0.58
 -15  -6  -4   12.03    0.96
 -15   6  -4    9.86    0.72
 -15   6  -4    9.77    0.84
  16  -7  -4    0.54    0.35
 -16  -7   4    0.24    0.38
 -16   7   4    0.12    0.38
 -16   7   4    0.09    0.30
 -15  -7   4    3.01    0.47
  15  -7  -4    3.06    0.80
 -15   7   4    2.66    0.40
 -14  -7   4    3.70    0.49
  14  -7  -4    4.73    0.50
 -14   7   4    4.26    0.44
  13  -7  -4    1.85    0.37
 -13  -7   4    1.57    0.38
 -13   7   4    2.05    0.33
 -12  -7   4    5.26    0.53
  12  -7  -4    4.81    0.53
 -12   7   4    5.27    0.48
 -11  -7   4    9.06    0.53
  11  -7  -4    7.66    0.56
 -11   7   4    8.18    0.49
 -10  -7   4   11.47    0.35
  10  -7  -4   11.81    0.58
 -10  -7   4   13.02    0.55
 -10   7   4   12.00    0.55
   9  -7  -4  121.30    2.40
  -9  -7   4  122.94    2.30
   9  -7  -4  120.11    2.34
   9   7  -4  117.45    2.11
  -9   7   4  121.31    2.33
  -8  -7   4   38.53    0.91
   8  -7  -4   40.01    1.01
   8  -7  -4   37.82    0.95
  -8   7   4   37.95    0.94
   7  -7  -4   25.44    0.82
  -7  -7   4   28.75    0.69
   7  -7  -4   26.87    0.76
   7   7  -4   28.98    0.59
   6  -7  -4    0.42    0.14
  -6  -7   4    0.41    0.11
   6  -7  -4    0.25    0.13
   6   7  -4    0.43    0.08
  -5  -7   4    0.30    0.14
   5  -7  -4    0.10    0.11
   5  -7  -4    0.25    0.12
   5   7  -4    0.16    0.07
   4  -7  -4    4.01    0.24
  -4  -7   4    3.95    0.17
   4  -7  -4    3.48    0.24
   4   7  -4    4.11    0.19
   3  -7  -4   78.20    1.52
   3  -7  -4   79.52    1.49
  -3  -7   4   77.84    1.37
   3   7  -4   81.69    1.44
   2  -7  -4   61.25    1.17
   2  -7  -4   60.39    1.22
  -2  -7   4   61.46    1.04
   1  -7  -4  182.99    3.08
  -1  -7   4  182.11    2.96
   1  -7  -4  182.60    3.17
   1   7  -4  175.74    3.09
   0  -7  -4   51.92    1.09
   0  -7   4   51.52    0.91
   0   7  -4   52.40    1.03
   1  -7   4    8.08    0.24
  -1  -7  -4    8.13    0.34
  -1  -7  -4    8.98    0.26
  -2  -7  -4    9.89    0.27
   2  -7   4   10.37    0.31
  -2  -7  -4   10.27    0.38
  -2   7  -4    9.75    0.35
  -3  -7  -4    8.54    0.36
  -3  -7  -4    8.67    0.24
   3  -7   4    8.76    0.31
  -3   7  -4    7.84    0.33
  -4  -7  -4    6.80    0.21
   4  -7   4    6.86    0.30
  -4  -7  -4    6.81    0.35
  -4   7  -4    7.11    0.33
  -5  -7  -4    3.75    0.30
   5  -7   4    3.44    0.27
  -5  -7  -4    3.66    0.16
  -5   7  -4    3.91    0.28
  -6  -7  -4    1.31    0.23
  -6  -7  -4    1.35    0.13
   6  -7   4    1.32    0.24
  -6   7  -4    1.60    0.24
  -7  -7  -4    2.44    0.29
   7  -7   4    2.58    0.27
  -7   7  -4    3.17    0.31
  -8  -7  -4   10.68    0.58
   8  -7   4   10.23    0.51
  -8   7  -4    9.38    0.49
   9  -7   4    7.45    0.51
  -9  -7  -4    7.47    0.55
  -9   7  -4    7.39    0.47
  -9   7  -4    6.24    0.49
  10  -7   4    6.16    0.55
 -10   7  -4    5.19    0.52
 -10   7  -4    6.11    0.48
 -11  -7  -4    0.02    0.32
  11  -7   4   -0.02    0.26
 -11   7  -4    0.21    0.28
 -11   7  -4    0.11    0.24
 -12  -7  -4    2.26    0.47
 -12   7  -4    2.37    0.43
 -12   7  -4    2.29    0.37
 -13  -7  -4    4.76    0.57
 -13   7  -4    6.09    0.66
 -13   7  -4    5.43    0.56
 -14  -7  -4    1.39    0.49
 -14   7  -4    1.96    0.37
 -14   7  -4    0.96    0.43
 -15  -7  -4    2.47    0.57
 -15   7  -4    3.13    0.55
 -15   7  -4    1.74    0.56
 -16  -8   4    4.82    0.55
  16  -8  -4    4.43    0.55
 -16   8   4    3.85    0.55
 -16   8   4    4.19    0.59
  15  -8  -4    1.35    0.38
 -15  -8   4    0.92    0.38
 -15   8   4    0.81    0.31
 -14  -8   4    0.66    0.34
  14  -8  -4    0.35    0.31
 -14   8   4    0.35    0.30
 -13  -8   4    2.15    0.40
  13  -8  -4    2.49    0.41
 -13   8   4    3.37    0.40
 -12  -8   4    1.70    0.33
  12  -8  -4    2.08    0.37
  11  -8  -4   19.80    0.97
 -11  -8   4   20.36    0.75
 -11   8   4   20.63    0.76
  10  -8  -4   76.75    1.77
 -10  -8   4   78.56    1.67
 -10   8   4   78.43    1.70
  -9  -8   4    4.56    0.21
   9  -8  -4    5.61    0.40
   9  -8  -4    4.39    0.41
  -9  -8   4    4.81    0.38
  -9   8   4    4.91    0.39
   8  -8  -4  103.32    2.06
   8  -8  -4  105.35    2.11
  -8  -8   4  105.87    1.99
   8   8  -4  104.63    1.81
  -8   8   4  103.27    2.04
  -7  -8   4   31.56    0.76
   7  -8  -4   32.47    0.84
   7  -8  -4   32.14    0.86
   7   8  -4   31.82    0.64
   6  -8  -4    8.36    0.39
  -6  -8   4    8.66    0.32
   6  -8  -4    7.97    0.37
   6   8  -4    8.40    0.26
   5  -8  -4   33.25    0.79
   5  -8  -4   33.05    0.81
  -5  -8   4   31.93    0.75
   5   8  -4   32.67    0.67
   4  -8  -4   85.01    1.67
  -4  -8   4   85.44    1.52
   4  -8  -4   85.36    1.64
   4   8  -4   88.62    1.55
   3  -8  -4   11.35    0.38
  -3  -8   4   11.37    0.29
   3  -8  -4   11.30    0.40
   3   8  -4   11.71    0.39
   2  -8  -4  142.75    2.48
  -2  -8   4  139.74    2.35
   2  -8  -4  143.07    2.55
   2   8  -4  139.66    2.46
  -1  -8   4   67.72    1.19
   1  -8  -4   69.11    1.39
   1  -8  -4   72.15    1.30
   1   8  -4   69.01    1.31
   0  -8   4   45.97    0.83
   0  -8  -4   44.55    1.00
   0  -8  -4   45.50    0.89
   0   8  -4   45.71    0.94
  -1  -8  -4    2.89    0.24
   1  -8   4    2.72    0.15
  -1  -8  -4    2.97    0.17
  -1   8  -4    2.75    0.20
  -2  -8  -4    2.25    0.14
  -2  -8  -4    2.16    0.24
   2  -8   4    2.10    0.19
  -2   8  -4    2.33    0.20
   3  -8   4    3.25    0.21
  -3  -8  -4    3.10    0.16
  -3  -8  -4    3.00    0.26
  -3   8  -4    3.45    0.24
   4  -8   4    1.35    0.17
  -4  -8  -4    1.41    0.12
  -4  -8  -4    1.48    0.20
  -4   8  -4    1.40    0.18
  -5  -8  -4    7.47    0.64
  -5  -8  -4    6.69    0.20
   5  -8   4    6.53    0.34
  -5   8  -4    7.08    0.38
   6  -8   4   16.09    0.65
  -6  -8  -4   15.31    0.59
  -6   8  -4   15.80    0.56
  -7  -8  -4    4.77    0.43
   7  -8   4    4.70    0.36
  -7   8  -4    4.27    0.36
  -8  -8  -4    6.85    0.50
   8  -8   4    7.14    0.45
  -8   8  -4    6.72    0.43
  -9  -8  -4    0.92    0.30
   9  -8   4    0.81    0.25
  -9   8  -4    1.17    0.26
  10  -8   4    7.08    0.86
 -10  -8  -4    7.11    0.63
 -10   8  -4    7.30    0.86
 -10   8  -4    8.06    0.54
 -11  -8  -4   10.23    0.73
  11  -8   4    9.91    0.66
 -11   8  -4   11.04    0.72
 -11   8  -4   10.83    0.98
 -12  -8  -4    2.37    0.44
  12  -8   4    1.24    0.36
 -12   8  -4    1.87    0.41
 -12   8  -4    2.03    0.36
 -13  -8  -4    1.08    0.43
 -13   8  -4    1.63    0.43
 -13   8  -4    1.08    0.30
 -14  -8  -4    6.92    0.75
 -14   8  -4    7.80    0.63
 -14   8  -4    6.74    0.75
 -15  -8  -4    0.63    0.50
 -15   8  -4    1.32    0.34
 -15   8  -4    0.60    0.44
  16  -9  -4    1.03    0.38
 -16  -9   4    1.67    0.45
 -16   9   4    1.15    0.34
  15  -9  -4    4.48    0.56
 -15  -9   4    4.50    0.51
 -15   9   4    4.84    0.48
 -14  -9   4    0.33    0.33
  14  -9  -4    0.55    0.33
 -14   9   4    0.78    0.32
  13  -9  -4    5.32    0.55
 -13  -9   4    6.11    0.60
 -13   9   4    5.94    0.55
 -12  -9   4    5.26    0.53
  12  -9  -4    5.73    0.56
 -12   9   4    5.23    0.50
 -11  -9   4    5.71    0.48
  11  -9  -4    4.96    0.56
 -11   9   4    5.19    0.48
 -10  -9   4    2.30    0.29
  10  -9  -4    2.32    0.34
 -10   9   4    2.47    0.32
  -9  -9   4   78.48    1.61
   9  -9  -4   75.68    1.72
  -9   9   4   78.30    1.67
   8  -9  -4    0.02    0.17
   8  -9  -4    0.23    0.18
  -8  -9   4   -0.04    0.14
  -8   9   4    0.17    0.17
   7  -9  -4    6.58    0.38
  -7  -9   4    6.10    0.31
   7  -9  -4    6.97    0.39
  -7   9   4    6.39    0.37
   7   9  -4    5.96    0.21
  -6  -9   4    0.52    0.12
   6  -9  -4    0.61    0.17
   6  -9  -4    0.45    0.15
   6   9  -4    0.54    0.09
   5  -9  -4    6.12    0.33
  -5  -9   4    6.08    0.25
   5  -9  -4    5.56    0.32
   5   9  -4    6.25    0.22
  -4  -9   4   49.27    0.94
   4  -9  -4   49.04    1.08
   4  -9  -4   47.88    1.04
   4   9  -4   49.95    0.95
   3  -9  -4  162.95    2.86
  -3  -9   4  160.48    2.74
   3  -9  -4  164.70    2.92
   3   9  -4  161.06    2.86
   2  -9  -4   18.18    0.54
  -2  -9   4   18.59    0.39
   2  -9  -4   17.56    0.48
   2   9  -4   17.67    0.46
   1  -9  -4    4.98    0.24
  -1  -9   4    4.57    0.16
   1  -9  -4    4.92    0.29
   1   9  -4    4.38    0.22
   0  -9  -4   10.90    0.42
   0  -9  -4   10.67    0.32
   0  -9   4   10.32    0.27
   0   9  -4   10.59    0.36
   1  -9   4   47.67    0.90
  -1  -9  -4   47.69    1.08
  -1  -9  -4   46.88    1.06
  -1   9  -4   47.91    1.00
   2  -9   4    0.25    0.09
  -2  -9  -4    0.01    0.12
  -2  -9  -4    0.34    0.08
  -2   9  -4    0.18    0.11
  -3  -9  -4    0.51    0.15
   3  -9   4    0.53    0.12
  -3  -9  -4    0.58    0.09
  -3   9  -4    0.71    0.15
  -4  -9  -4   43.92    1.05
  -4  -9  -4   43.00    0.79
   4  -9   4   42.39    0.95
  -4   9  -4   44.65    1.01
   5  -9   4   38.04    0.91
  -5  -9  -4   37.78    0.99
  -5   9  -4   39.90    0.96
   6  -9   4   30.74    0.82
  -6  -9  -4   30.26    0.88
  -6   9  -4   29.56    0.83
   7  -9   4    3.38    0.35
  -7  -9  -4    3.82    0.41
  -7   9  -4    3.43    0.35
  -8  -9  -4    0.84    0.27
   8  -9   4    0.68    0.23
  -8   9  -4    0.54    0.21
  -9  -9  -4    0.99    0.31
   9  -9   4    0.75    0.27
  -9   9  -4    0.88    0.27
 -10  -9  -4   11.68    0.72
  10  -9   4   11.07    0.70
 -10   9  -4   10.89    0.61
  11  -9   4    1.56    0.34
 -11  -9  -4    1.87    0.42
 -11   9  -4    2.04    0.36
 -11   9  -4    1.08    0.35
  12  -9   4    7.14    0.65
 -12  -9  -4    6.64    0.71
 -12   9  -4    6.04    0.58
 -12   9  -4    6.99    0.66
 -13  -9  -4    2.40    0.51
 -13   9  -4    2.52    0.44
 -13   9  -4    3.15    0.43
 -14  -9  -4    0.47    0.45
 -14   9  -4    0.27    0.32
 -14   9  -4    0.13    0.39
 -15  -9  -4    5.37    0.67
 -15   9  -4    4.64    0.52
 -15   9  -4    4.88    0.65
 -16 -10   4    0.98    0.41
  16 -10  -4    0.32    0.35
 -16  10   4    0.18    0.32
  15 -10  -4    0.32    0.34
 -15 -10   4    1.08    0.40
 -15  10   4    0.90    0.36
 -14 -10   4    0.50    0.30
  14 -10  -4    0.06    0.28
 -14  10   4    0.77    0.34
  13 -10  -4    0.55    0.32
 -13 -10   4    0.95    0.31
 -13  10   4    0.51    0.28
 -12 -10   4    7.37    0.57
  12 -10  -4    7.00    0.60
 -12  10   4    6.29    0.53
  11 -10  -4    0.15    0.25
 -11 -10   4    0.37    0.23
 -11  10   4    0.97    0.36
  10 -10  -4    4.23    0.42
 -10 -10   4    3.96    0.40
 -10  10   4    4.90    0.45
   9 -10  -4    3.27    0.35
  -9 -10   4    3.27    0.37
  -9  10   4    3.48    0.38
   8 -10  -4   10.14    0.49
   8 -10  -4   10.36    0.51
  -8 -10   4    9.30    0.42
  -8  10   4   10.02    0.47
   7 -10  -4    1.05    0.21
   7 -10  -4    1.22    0.21
  -7 -10   4    1.01    0.17
  -7  10   4    1.20    0.21
   7  10  -4    1.33    0.12
   6 -10  -4    0.26    0.16
  -6 -10   4    0.19    0.13
   6 -10  -4    0.21    0.15
   6  10  -4    0.14    0.07
   5 -10  -4    5.97    0.36
   5 -10  -4    6.12    0.34
  -5 -10   4    7.33    0.28
   5  10  -4    6.99    0.24
  -4 -10   4   28.47    0.63
   4 -10  -4   29.85    0.77
   4 -10  -4   28.98    0.73
   4  10  -4   29.00    0.81
   3 -10  -4   71.38    1.41
   3 -10  -4   72.46    1.48
  -3 -10   4   72.86    1.31
   3  10  -4   72.66    1.35
  -2 -10   4   29.44    0.59
   2 -10  -4   30.21    0.77
   2 -10  -4   29.76    0.70
   2  10  -4   30.88    0.68
  -1 -10   4   10.54    0.28
   1 -10  -4   10.44    0.34
   1 -10  -4   10.97    0.42
   1  10  -4   10.54    0.35
   0 -10   4    0.90    0.09
   0 -10  -4    0.89    0.13
   0 -10  -4    0.77    0.16
   0  10  -4    0.93    0.13
  -1 -10  -4   27.22    0.74
  -1 -10  -4   27.49    0.60
   1 -10   4   28.35    0.65
  -1  10  -4   28.17    0.68
  -2 -10  -4   12.79    0.33
   2 -10   4   12.31    0.36
  -2 -10  -4   11.25    0.47
  -2  10  -4   12.01    0.42
   3 -10   4  165.46    2.89
  -3 -10  -4  164.85    3.04
  -3 -10  -4  165.89    2.78
  -3  10  -4  166.03    2.98
   4 -10   4   64.21    1.28
  -4 -10  -4   61.38    1.53
  -4  10  -4   61.11    1.70
  -5 -10  -4   37.27    0.97
   5 -10   4   35.62    0.87
  -5  10  -4   35.33    0.91
   6 -10   4   12.66    0.52
  -6 -10  -4   13.43    0.60
  -6  10  -4   13.65    0.54
   7 -10   4    7.81    0.45
  -7 -10  -4    7.95    0.53
  -7  10  -4    8.07    0.46
  -8 -10  -4    1.10    0.29
   8 -10   4    1.05    0.25
  -8  10  -4    1.07    0.26
   9 -10   4    6.37    0.51
  -9 -10  -4    6.70    0.56
  -9  10  -4    6.77    0.52
 -10 -10  -4    5.28    0.54
  10 -10   4    5.24    0.54
 -11 -10  -4   23.77    1.02
  11 -10   4   21.24    0.91
 -11  10  -4   20.52    0.87
 -11  10  -4   22.43    0.95
 -12 -10  -4    0.55    0.40
  12 -10   4    0.79    0.32
 -12  10  -4    0.00    0.30
 -12  10  -4    0.32    0.30
 -13 -10  -4    0.42    0.41
  13 -10   4    0.38    0.32
 -13  10  -4    0.59    0.36
 -13  10  -4    0.55    0.30
 -14 -10  -4    9.69    0.89
 -14  10  -4    8.67    0.89
 -14  10  -4    7.61    0.80
 -15 -10  -4    0.38    0.51
 -15  10  -4    0.24    0.43
 -15  10  -4    0.52    0.37
  16 -11  -4    4.73    0.61
 -16 -11   4    4.55    0.58
 -16  11   4    4.53    0.51
 -15 -11   4    8.43    0.75
  15 -11  -4    7.98    0.74
 -15  11   4    9.16    0.91
  14 -11  -4    0.11    0.35
 -14 -11   4    0.34    0.34
 -14  11   4    0.13    0.30
  13 -11  -4    4.49    0.49
 -13 -11   4    5.05    0.55
 -13  11   4    4.37    0.46
  12 -11  -4    3.29    0.44
 -12 -11   4    3.91    0.42
 -12  11   4    3.91    0.44
 -11 -11   4    3.17    0.36
  11 -11  -4    3.08    0.39
 -11  11   4    2.96    0.37
 -10 -11   4    4.03    0.41
  10 -11  -4    4.27    0.47
 -10  11   4    3.63    0.38
   9 -11  -4    3.51    0.37
  -9 -11   4    3.52    0.36
  -9  11   4    3.26    0.34
   8 -11  -4    0.06    0.19
   8 -11  -4   -0.13    0.28
  -8 -11   4   -0.28    0.14
  -8  11   4    0.01    0.18
  -7 -11   4    1.29    0.19
   7 -11  -4    0.90    0.22
   7 -11  -4    0.80    0.21
  -7  11   4    1.36    0.21
  -6 -11   4    9.93    0.38
   6 -11  -4    9.66    0.44
   6 -11  -4   10.54    0.48
  -6  11   4    9.99    0.43
   6  11  -4    9.76    0.28
   5 -11  -4    1.88    0.23
  -5 -11   4    1.90    0.21
   5 -11  -4    1.53    0.21
   5  11  -4    1.47    0.15
   4 -11  -4    0.57    0.16
   4 -11  -4    0.24    0.15
   4  11  -4    0.53    0.13
  -3 -11   4    8.34    0.28
   3 -11  -4    8.98    0.40
   3 -11  -4    8.10    0.36
   3  11  -4    9.07    0.32
   2 -11  -4    4.80    0.27
  -2 -11   4    4.70    0.20
   2 -11  -4    4.61    0.31
   2  11  -4    5.33    0.25
   1 -11  -4    0.61    0.15
  -1 -11   4    0.60    0.09
   1 -11  -4    0.70    0.13
   1  11  -4    0.75    0.13
   0 -11   4   29.03    0.60
   0 -11  -4   27.70    0.77
   0 -11  -4   28.65    0.64
   0  11  -4   29.21    0.70
  -1 -11  -4   19.46    0.63
   1 -11   4   19.73    0.47
  -1 -11  -4   19.69    0.48
  -1  11  -4   19.52    0.55
  -2 -11  -4    8.43    0.42
  -2 -11  -4    9.87    0.44
   2 -11   4    9.61    0.33
  -2  11  -4    8.82    0.38
  -3 -11  -4   65.53    1.45
  -3 -11  -4   67.50    1.21
   3 -11   4   68.12    1.32
  -3  11  -4   67.02    1.40
  -4 -11  -4  110.95    2.21
   4 -11   4  112.60    2.09
  -4  11  -4  113.02    2.16
   5 -11   4   48.03    1.09
  -5 -11  -4   49.90    1.21
  -5  11  -4   47.63    1.14
  -6 -11  -4    1.11    0.25
   6 -11   4    1.92    0.24
  -6  11  -4    1.79    0.25
  -7 -11  -4   -0.01    0.22
   7 -11   4   -0.06    0.17
  -7  11  -4    0.17    0.18
   8 -11   4    4.56    0.44
  -8 -11  -4    4.99    0.52
  -8  11  -4    5.09    0.44
  -9 -11  -4    5.69    0.60
   9 -11   4    4.87    0.49
  -9  11  -4    5.88    0.49
  10 -11   4   25.21    0.95
 -10 -11  -4   27.11    1.05
 -10  11  -4   25.61    0.93
  11 -11   4    0.05    0.29
 -11 -11  -4    0.10    0.35
 -11  11  -4    0.02    0.26
 -12 -11  -4    1.70    0.45
  12 -11   4    1.46    0.37
 -12  11  -4    2.14    0.40
 -12  11  -4    1.70    0.36
 -13 -11  -4    3.80    0.99
 -13  11  -4    3.64    0.65
 -13  11  -4    4.22    0.52
 -14 -11  -4    0.14    0.47
 -14  11  -4    1.22    0.44
 -14  11  -4   -0.10    0.31
 -15 -11  -4    2.25    0.62
 -15  11  -4    1.21    0.46
 -15  11  -4    0.72    0.39
  16 -12  -4    7.43    0.82
 -16 -12   4    8.72    0.77
 -16  12   4    9.14    0.71
  15 -12  -4    3.11    0.48
 -15 -12   4    2.03    0.50
 -15  12   4    3.02    0.47
  14 -12  -4    8.71    0.88
 -14 -12   4    8.89    0.72
 -14  12   4    8.77    0.67
 -13 -12   4    0.29    0.30
  13 -12  -4    0.43    0.30
 -13  12   4    0.67    0.31
  12 -12  -4    0.33    0.28
 -12 -12   4    0.25    0.46
 -12  12   4    0.12    0.27
  11 -12  -4    2.48    0.38
 -11 -12   4    2.30    0.33
 -11  12   4    2.66    0.38
  10 -12  -4    3.42    0.51
 -10 -12   4    4.39    0.42
 -10  12   4    3.61    0.41
  -9 -12   4    0.15    0.19
   9 -12  -4   -0.20    0.20
  -9  12   4   -0.04    0.19
  -8 -12   4    0.42    0.17
   8 -12  -4    0.14    0.20
  -8  12   4    0.25    0.19
   7 -12  -4   19.15    0.72
   7 -12  -4   17.98    0.71
  -7 -12   4   19.52    0.59
  -7  12   4   20.43    0.66
  -6 -12   4   16.92    0.51
   6 -12  -4   16.75    0.59
   6 -12  -4   16.12    0.61
  -6  12   4   16.34    0.56
   6  12  -4   15.96    0.39
  -5 -12   4    2.26    0.23
   5 -12  -4    2.13    0.24
   5 -12  -4    2.09    0.25
  -5  12   4    2.29    0.25
   5  12  -4    2.04    0.16
   4 -12  -4   40.63    1.09
  -4 -12   4   43.77    0.89
   4  12  -4   42.44    0.87
   3 -12  -4   12.56    0.44
   3 -12  -4   12.46    0.48
  -3 -12   4   12.13    0.37
   3  12  -4   11.96    0.38
   2 -12  -4   13.74    0.51
  -2 -12   4   14.90    0.38
   2 -12  -4   13.76    0.45
   2  12  -4   15.59    0.44
   1 -12  -4    0.11    0.15
  -1 -12   4    0.14    0.08
   1 -12  -4    0.12    0.11
   1  12  -4    0.58    0.13
   0 -12  -4    0.86    0.19
   0 -12  -4    0.67    0.12
   0 -12   4    0.78    0.15
   0  12  -4    0.87    0.15
   1 -12   4  138.72    2.39
  -1 -12  -4  137.72    2.39
  -1 -12  -4  134.96    2.58
  -1  12  -4  135.37    2.50
  -2 -12  -4   84.52    1.77
  -2 -12  -4   86.45    1.55
   2 -12   4   86.92    1.60
  -2  12  -4   85.71    1.69
  -3 -12  -4    0.13    0.20
  -3 -12  -4   -0.01    0.09
   3 -12   4    0.23    0.13
  -3  12  -4    0.57    0.19
   4 -12   4   70.52    1.42
  -4 -12  -4   68.02    1.54
  -4  12  -4   71.16    1.49
  -5 -12  -4    8.74    0.50
   5 -12   4    7.10    0.62
  -5  12  -4    7.83    0.42
   6 -12   4    5.28    0.39
  -6 -12  -4    4.70    0.43
  -6  12  -4    4.97    0.39
  -7 -12  -4   25.73    0.89
   7 -12   4   25.51    0.80
  -7  12  -4   24.77    0.82
  -8 -12  -4   15.35    0.74
   8 -12   4   16.54    0.68
  -8  12  -4   16.84    0.71
   9 -12   4    1.08    0.29
  -9 -12  -4    0.93    0.45
 -10 -12  -4    2.59    0.45
  10 -12   4    2.41    0.39
 -10  12  -4    3.09    0.41
 -11 -12  -4    2.77    0.49
  11 -12   4    2.75    0.42
 -11  12  -4    2.19    0.39
  12 -12   4    1.18    0.39
 -12 -12  -4    1.85    0.47
 -12  12  -4    1.98    0.41
 -12  12  -4    1.50    0.38
  13 -12   4    1.04    0.44
 -13 -12  -4    0.98    0.53
 -13  12  -4    0.69    0.36
 -13  12  -4    1.37    0.67
  14 -12   4    0.19    0.35
 -14 -12  -4    1.29    0.51
 -14  12  -4    0.01    0.36
 -14  12  -4   -0.18    0.33
  15 -13  -4    7.84    0.71
 -15  13   4    6.59    0.70
 -14 -13   4    2.34    0.42
  14 -13  -4    1.67    0.40
 -14  13   4    1.75    0.46
  13 -13  -4    0.21    0.28
 -13 -13   4    0.51    0.33
 -13  13   4    0.88    0.33
  12 -13  -4   -0.01    0.29
 -12 -13   4    0.46    0.44
 -12  13   4    0.31    0.28
  11 -13  -4    1.11    0.32
 -11 -13   4    0.60    0.29
 -11  13   4    0.92    0.28
 -10 -13   4    4.49    0.42
  10 -13  -4    3.49    0.42
 -10  13   4    3.97    0.41
  -9 -13   4    5.11    0.39
   9 -13  -4    4.26    0.48
  -9  13   4    4.30    0.43
   8 -13  -4    9.15    0.55
  -8  13   4    8.25    0.49
   7 -13  -4   10.20    0.52
   7 -13  -4   10.63    0.55
  -7 -13   4   11.15    0.46
  -7  13   4   10.57    0.50
   6 -13  -4   20.86    0.69
  -6 -13   4   21.85    0.62
   6 -13  -4   22.60    0.74
  -6  13   4   21.94    0.68
  -5 -13   4   16.00    0.49
   5 -13  -4   15.48    0.56
   5 -13  -4   15.99    0.59
  -5  13   4   15.12    0.53
   4 -13  -4    1.34    0.20
   4 -13  -4    1.47    0.23
  -4 -13   4    1.35    0.15
  -4  13   4    1.10    0.18
   4  13  -4    1.40    0.15
   3 -13  -4   24.58    0.66
   3 -13  -4   24.98    0.76
  -3 -13   4   24.48    0.58
   3  13  -4   24.37    0.61
   2 -13  -4    0.33    0.14
   2 -13  -4   -0.08    0.15
  -2 -13   4    0.02    0.11
   2  13  -4    0.18    0.11
   1 -13  -4   22.56    0.70
   1 -13  -4   22.33    0.59
  -1 -13   4   21.34    0.53
   1  13  -4   22.59    0.60
   0 -13  -4  109.10    1.98
   0 -13   4  108.63    1.94
   0 -13  -4  108.87    2.16
   0  13  -4  110.87    2.06
   1 -13   4   17.69    0.47
  -1 -13  -4   17.03    0.63
  -1 -13  -4   16.66    0.46
  -1  13  -4   16.88    0.54
  -2 -13  -4    4.68    0.40
  -2 -13  -4    4.97    0.24
   2 -13   4    4.89    0.28
  -2  13  -4    5.15    0.39
   3 -13   4   74.30    1.44
  -3 -13  -4   71.63    1.59
  -3 -13  -4   71.25    1.30
  -3  13  -4   73.30    1.53
   4 -13   4    5.68    0.34
  -4 -13  -4    4.78    0.41
  -4  13  -4    5.69    0.37
  -5 -13  -4    4.79    0.44
   5 -13   4    3.94    0.33
  -5  13  -4    4.53    0.37
  -6 -13  -4   11.21    0.60
   6 -13   4   10.48    0.49
  -6  13  -4   10.52    0.53
   7 -13   4    3.06    0.32
  -7 -13  -4    2.65    0.37
  -7  13  -4    3.25    0.36
  -8 -13  -4   20.19    0.86
   8 -13   4   19.62    0.76
  -8  13  -4   19.27    0.78
  -9 -13  -4    8.74    0.68
  -9  13  -4    7.48    0.58
 -10 -13  -4    3.33    0.47
  10 -13   4    2.44    0.39
 -10  13  -4    3.20    0.44
  11 -13   4    3.47    0.46
 -11 -13  -4    3.48    0.51
 -11  13  -4    3.71    0.46
 -12 -13  -4    0.16    0.41
  12 -13   4    0.43    0.35
 -12  13  -4   -0.69    0.28
 -12  13  -4   -0.08    0.28
  13 -13   4    0.65    0.35
 -13 -13  -4    0.63    0.47
 -13  13  -4    0.20    0.36
 -14 -13  -4    3.20    0.63
  14 -13   4    3.21    0.54
 -14  13  -4    3.64    0.55
 -14  13  -4    3.31    0.51
  15 -14  -4    1.57    0.42
 -15 -14   4    3.39    0.50
 -15  14   4    2.20    0.43
 -14 -14   4    0.56    0.39
  14 -14  -4    2.05    0.43
 -14  14   4    1.46    0.43
 -13 -14   4   -0.08    0.31
  13 -14  -4   -0.01    0.29
 -13  14   4    0.63    0.34
 -12 -14   4    1.85    0.38
  12 -14  -4    1.67    0.37
 -12  14   4    2.61    0.39
  11 -14  -4    8.72    0.67
 -11 -14   4    9.78    0.59
 -11  14   4    9.66    0.64
 -10 -14   4    7.76    0.50
  10 -14  -4    6.96    0.61
 -10  14   4    8.19    0.56
   9 -14  -4    0.42    0.42
  -9 -14   4   -0.06    0.20
  -9  14   4   -0.08    0.24
  -8 -14   4   11.43    0.49
   8 -14  -4   10.80    0.59
  -8  14   4    9.92    0.55
   7 -14  -4   23.85    0.82
  -7 -14   4   23.96    0.69
  -7  14   4   23.22    0.76
   6 -14  -4    3.22    0.36
   6 -14  -4    3.67    0.36
  -6 -14   4    3.23    0.29
  -6  14   4    3.57    0.35
   5 -14  -4    0.58    0.19
   5 -14  -4    0.73    0.21
  -5 -14   4    0.69    0.16
  -5  14   4    0.66    0.18
   5  14  -4    0.56    0.13
  -4 -14   4    6.36    0.30
   4 -14  -4    6.77    0.41
   4 -14  -4    6.69    0.37
   4  14  -4    6.13    0.28
  -4  14   4    5.86    0.33
  -3 -14   4    2.36    0.21
   3 -14  -4    2.23    0.26
   3 -14  -4    2.01    0.27
   3  14  -4    2.08    0.20
  -2 -14   4    5.87    0.27
   2 -14  -4    5.43    0.39
   2 -14  -4    5.64    0.32
   2  14  -4    5.85    0.30
  -1 -14   4   95.41    1.73
   1 -14  -4   96.30    1.95
   1 -14  -4   94.91    1.80
   1  14  -4   96.45    1.83
   0 -14  -4   10.33    0.38
   0 -14   4    9.67    0.34
   0 -14  -4   10.18    0.50
   0  14  -4    9.78    0.41
  -1 -14  -4   14.91    0.58
  -1 -14  -4   14.94    0.43
   1 -14   4   14.16    0.43
  -1  14  -4   14.12    0.50
   2 -14   4    4.92    0.27
  -2 -14  -4    4.88    0.41
  -2 -14  -4    5.37    0.25
  -2  14  -4    5.16    0.33
  -3 -14  -4    3.96    0.39
   3 -14   4    4.33    0.30
  -3  14  -4    4.01    0.33
  -4 -14  -4    7.12    0.49
   4 -14   4    6.78    0.37
  -4  14  -4    6.76    0.41
  -5 -14  -4    0.89    0.25
   5 -14   4    0.76    0.20
  -5  14  -4    0.66    0.20
  -6 -14  -4    4.50    0.46
   6 -14   4    4.73    0.39
  -6  14  -4    4.35    0.41
   7 -14   4    8.79    0.51
  -7 -14  -4    8.77    0.61
  -7  14  -4    9.67    0.56
  -8 -14  -4    2.13    0.40
   8 -14   4    1.70    0.31
   9 -14   4   11.24    0.64
  -9 -14  -4   10.44    0.74
  -9  14  -4   10.33    0.65
 -10 -14  -4    1.51    0.41
  10 -14   4    1.97    0.37
 -10  14  -4    1.83    0.37
  11 -14   4    0.33    0.30
 -11 -14  -4    0.88    0.41
 -11  14  -4    0.57    0.33
  12 -14   4   -0.03    0.29
 -12 -14  -4   -0.48    0.38
 -12  14  -4   -0.25    0.28
  13 -14   4    1.27    0.42
 -13 -14  -4    1.15    0.51
 -13  14  -4    1.78    0.44
 -13  14  -4    1.37    0.41
  14 -14   4    0.61    0.39
 -14 -14  -4    0.05    0.48
 -14  14  -4    0.02    0.41
 -14  14  -4    0.57    0.38
  15 -15  -4   -0.41    0.34
 -15  15   4    0.31    0.35
  14 -15  -4    1.54    0.40
 -14 -15   4    1.16    0.41
 -14  15   4    1.81    0.40
  13 -15  -4    0.80    0.63
 -13 -15   4    2.02    0.40
 -13  15   4    2.77    0.44
  12 -15  -4    2.38    0.40
 -12 -15   4    2.66    0.38
 -12  15   4    2.20    0.40
  11 -15  -4    1.32    0.38
 -11 -15   4    2.04    0.34
 -11  15   4    1.78    0.38
 -10 -15   4   11.48    0.60
  10 -15  -4   11.46    0.71
 -10  15   4   11.94    0.65
  -9 -15   4   26.27    0.82
   9 -15  -4   27.08    0.95
  -9  15   4   27.87    0.92
   8 -15  -4    7.53    0.53
  -8 -15   4    7.98    0.45
  -8  15   4    7.19    0.50
   7 -15  -4   22.68    0.82
  -7 -15   4   22.55    0.68
  -7  15   4   23.10    0.76
  -6 -15   4    0.72    0.17
   6 -15  -4    1.07    0.26
  -6  15   4    0.80    0.21
  -5 -15   4   23.39    0.63
   5 -15  -4   23.65    0.78
   5 -15  -4   23.47    0.73
   5  15  -4   23.05    0.56
  -5  15   4   23.28    0.71
   4 -15  -4    0.22    0.17
   4 -15  -4    0.36    0.19
  -4 -15   4    0.39    0.14
  -4  15   4    0.42    0.15
   4  15  -4    0.42    0.11
   3 -15  -4   28.94    0.78
  -3 -15   4   29.24    0.69
   3 -15  -4   29.61    0.86
   3  15  -4   28.74    0.71
  -3  15   4   30.23    0.76
   2 -15  -4    5.07    0.38
  -2 -15   4    5.65    0.27
   2 -15  -4    4.75    0.39
   2  15  -4    5.42    0.29
  -2  15   4    5.75    0.31
   1 -15  -4    1.23    0.19
  -1 -15   4    1.31    0.15
   1 -15  -4    0.84    0.21
   1  15  -4    0.87    0.17
  -1  15   4    1.06    0.16
   0 -15  -4   31.59    0.88
   0 -15  -4   30.13    0.73
   0 -15   4   29.78    0.69
   0  15   4   30.51    0.71
   0  15  -4   29.77    0.78
  -1 -15  -4    0.10    0.12
   1 -15   4    0.16    0.12
  -1 -15  -4   -0.23    0.17
  -1  15  -4    0.18    0.17
   1  15   4    0.00    0.10
   2 -15   4   18.45    0.54
  -2 -15  -4   18.72    0.69
  -2 -15  -4   19.52    0.49
  -2  15  -4   18.87    0.62
   2  15   4   18.54    0.47
   3 -15   4    5.35    0.32
  -3 -15  -4    4.42    0.44
  -3  15  -4    4.64    0.35
   3  15   4    5.14    0.23
  -4 -15  -4    1.30    0.26
   4 -15   4    1.19    0.24
  -4  15  -4    0.94    0.22
   5 -15   4    2.40    0.27
  -5 -15  -4    2.15    0.32
  -5  15  -4    2.28    0.30
   6 -15   4    0.51    0.21
  -6 -15  -4    0.63    0.29
  -6  15  -4    0.19    0.21
  -7 -15  -4    2.38    0.38
   7 -15   4    2.64    0.33
  -7  15  -4    2.81    0.36
  -8 -15  -4    3.20    0.48
   8 -15   4    3.14    0.36
  -8  15  -4    2.83    0.39
   9 -15   4   -0.04    0.24
  -9 -15  -4   -0.38    0.30
  -9  15  -4   -0.07    0.26
  10 -15   4    0.20    0.28
 -10 -15  -4    0.92    0.41
 -10  15  -4    0.24    0.31
  11 -15   4    1.61    0.38
 -11 -15  -4    2.22    0.51
 -11  15  -4    1.74    0.42
 -12 -15  -4    8.63    1.01
  12 -15   4    9.07    0.81
 -12  15  -4    8.32    0.74
  13 -15   4    0.31    0.32
 -13 -15  -4   -0.82    0.42
 -13  15  -4    0.19    0.36
 -13  15  -4    1.13    0.36
 -14 -15  -4    0.94    0.52
  14 -15   4    1.93    0.45
 -14  15  -4    1.51    0.43
 -14  15  -4    1.25    0.45
 -15 -16   4    0.50    0.42
 -15  16   4    0.69    0.39
 -14 -16   4   -0.21    0.38
  14 -16  -4    0.80    0.37
 -14  16   4    0.07    0.33
  13 -16  -4   -0.11    0.30
 -13 -16   4   -0.97    0.34
 -13  16   4   -0.02    0.46
  12 -16  -4    3.11    0.49
 -12 -16   4    2.32    0.39
 -12  16   4    3.24    0.46
  11 -16  -4    9.94    0.72
 -11 -16   4    9.78    0.63
 -11  16   4   10.05    0.67
 -10 -16   4   14.82    0.67
  10 -16  -4   14.38    0.77
 -10  16   4   14.93    0.75
   9 -16  -4    1.76    0.34
  -9 -16   4    1.86    0.29
  -9  16   4    1.39    0.32
   8 -16  -4   12.76    1.01
  -8 -16   4   12.85    0.55
  -8  16   4   13.82    0.84
  -7 -16   4    9.07    0.55
   7 -16  -4    8.93    0.57
  -7  16   4    9.01    0.50
   6 -16  -4   23.75    0.82
  -6 -16   4   22.49    0.66
  -6  16   4   22.38    0.75
   5 -16  -4   10.59    0.55
  -5 -16   4    9.29    0.40
  -5  16   4    9.79    0.47
   5  16  -4    9.17    0.33
  -4 -16   4   52.55    1.10
   4 -16  -4   52.86    1.30
   4 -16  -4   52.96    1.22
   4  16  -4   50.80    1.08
  -4  16   4   52.88    1.19
   3 -16  -4    0.24    0.19
   3 -16  -4   -0.07    0.17
  -3 -16   4    0.16    0.13
  -3  16   4    0.13    0.15
   3  16  -4    0.19    0.12
   2 -16  -4    1.51    0.21
   2 -16  -4    1.36    0.26
  -2 -16   4    1.44    0.17
   2  16  -4    1.40    0.20
  -2  16   4    1.57    0.20
   1 -16  -4    3.04    0.28
   1 -16  -4    2.54    0.30
  -1 -16   4    2.95    0.23
   1  16  -4    2.77    0.27
  -1  16   4    2.78    0.25
   0 -16  -4    0.31    0.15
   0 -16   4    0.67    0.14
   0 -16  -4    0.64    0.21
   0  16   4    0.59    0.14
  -1 -16  -4    0.35    0.21
  -1 -16  -4    0.22    0.13
   1 -16   4    0.26    0.14
  -1  16  -4    0.39    0.16
   1  16   4    0.52    0.12
  -2 -16  -4    0.21    0.20
   2 -16   4    0.22    0.15
   2  16   4    0.29    0.11
  -2  16  -4    0.13    0.15
  -3 -16  -4    3.82    0.39
   3 -16   4    4.51    0.31
   3  16   4    3.49    0.21
  -3  16  -4    2.91    0.30
   4 -16   4   12.27    0.51
  -4 -16  -4   12.42    0.61
  -4  16  -4   11.30    0.54
   5 -16   4    7.33    0.44
  -5 -16  -4    6.90    0.55
  -5  16  -4    8.15    0.49
   6 -16   4   15.08    0.63
  -6 -16  -4   17.13    0.77
  -6  16  -4   15.80    0.68
  -7 -16  -4    1.89    0.37
   7 -16   4    1.81    0.29
  -7  16  -4    2.16    0.44
  -8 -16  -4    1.06    0.37
   8 -16   4    1.30    0.33
  -8  16  -4    0.85    0.30
  -9 -16  -4    0.82    0.38
   9 -16   4    1.10    0.31
  -9  16  -4    0.51    0.32
 -10 -16  -4    0.13    0.37
  10 -16   4    0.32    0.28
 -10  16  -4   -0.36    0.26
  11 -16   4    7.64    0.65
 -11 -16  -4    7.51    0.84
 -11  16  -4    6.14    0.66
 -12 -16  -4    0.66    0.48
  12 -16   4    0.43    0.52
 -12  16  -4    0.32    0.35
  13 -16   4    5.39    0.60
 -13 -16  -4    6.32    0.72
 -13  16  -4    5.25    0.61
 -13  16  -4    7.07    0.71
  14 -17  -4    0.43    0.37
 -14 -17   4   -0.36    0.42
 -14  17   4    1.25    0.40
 -13 -17   4   -0.39    0.37
  13 -17  -4    0.20    0.36
 -13  17   4    0.13    0.32
 -12 -17   4   -0.52    0.33
  12 -17  -4    0.67    0.35
 -12  17   4    1.04    0.35
 -11 -17   4    0.28    0.34
  11 -17  -4    0.00    0.29
 -11  17   4    0.08    0.28
  10 -17  -4    8.46    0.68
 -10 -17   4    7.96    0.56
 -10  17   4    6.67    0.59
   9 -17  -4   10.96    0.66
  -9 -17   4   11.12    0.57
  -9  17   4   10.41    0.62
   8 -17  -4    0.19    0.25
  -8 -17   4    0.16    0.20
  -8  17   4    0.25    0.22
  -7 -17   4    6.92    0.41
   7 -17  -4    8.74    0.59
  -7  17   4    8.10    0.51
   6 -17  -4    0.60    0.25
  -6 -17   4    0.40    0.17
  -6  17   4    0.45    0.21
   5 -17  -4   12.96    0.63
  -5 -17   4   13.83    0.49
   5  17  -4   11.90    0.39
  -5  17   4   12.98    0.55
  -4 -17   4   30.24    0.75
   4 -17  -4   31.45    0.95
  -4  17   4   29.41    0.83
   4  17  -4   29.92    0.73
  -3 -17   4   23.69    0.62
   3 -17  -4   23.26    0.80
  -3  17   4   23.50    0.69
   3  17  -4   22.66    0.64
  -2 -17   4    0.24    0.13
   2 -17  -4    0.08    0.19
   2  17  -4    0.32    0.16
  -2  17   4    0.28    0.16
   1 -17  -4    4.01    0.42
  -1 -17   4    4.17    0.27
   1  17  -4    3.54    0.30
   0 -17  -4   -0.12    0.19
   0 -17   4   -0.09    0.12
   0  17  -4    0.19    0.16
   0  17   4    0.07    0.14
   1 -17   4    2.10    0.22
  -1 -17  -4    2.32    0.31
  -1  17  -4    2.17    0.26
   1  17   4    2.01    0.22
  -2 -17  -4   33.22    0.99
   2 -17   4   33.41    0.81
   2  17   4   32.58    0.73
  -2  17  -4   31.69    0.89
   3 -17   4    1.16    0.21
  -3 -17  -4    1.24    0.28
  -3  17  -4    1.15    0.24
   3  17   4    1.23    0.14
  -4 -17  -4   12.49    0.65
   4 -17   4   12.76    0.52
  -4  17  -4   13.61    0.60
   5 -17   4   20.87    0.70
  -5 -17  -4   20.62    0.83
  -5  17  -4   20.56    0.76
  -6 -17  -4    3.71    0.44
   6 -17   4    4.27    0.42
  -6  17  -4    4.44    0.46
  -7 -17  -4    7.75    0.75
   7 -17   4    8.58    0.54
  -7  17  -4    7.47    0.57
   8 -17   4    0.89    0.29
  -8 -17  -4    0.45    0.36
  -8  17  -4    0.79    0.31
  -9 -17  -4    0.35    0.37
   9 -17   4    0.26    0.28
  -9  17  -4    0.33    0.30
 -10 -17  -4    5.22    0.59
  10 -17   4    5.57    0.59
 -10  17  -4    4.86    0.53
 -11 -17  -4    1.13    0.44
  11 -17   4    1.42    0.39
 -11  17  -4    0.75    0.34
  12 -17   4    8.57    0.74
 -12 -17  -4    9.99    0.92
 -12  17  -4    8.41    0.77
  13 -17   4    0.47    0.37
 -13 -17  -4    0.11    0.48
 -13  17  -4    0.63    0.37
 -13  17  -4    0.12    0.37
  14 -18  -4   -0.25    0.32
 -14  18   4    0.02    0.35
  13 -18  -4    0.87    0.39
 -13 -18   4    0.72    0.41
 -13  18   4    0.84    0.38
 -12 -18   4    1.59    0.40
  12 -18  -4    1.78    0.65
  11 -18  -4    2.44    0.46
 -11 -18   4    2.78    0.37
 -11  18   4    3.26    0.45
 -10 -18   4   -0.07    0.26
  10 -18  -4    0.23    0.31
 -10  18   4   -0.40    0.26
  -9 -18   4    2.10    0.33
   9 -18  -4    2.14    0.40
  -9  18   4    2.38    0.37
  -8 -18   4    0.50    0.22
   8 -18  -4    1.19    0.33
  -8  18   4    0.83    0.27
   7 -18  -4    1.41    0.37
  -7 -18   4    1.21    0.23
  -7  18   4    0.84    0.44
  -6 -18   4    0.43    0.21
   6 -18  -4    0.89    0.27
  -6  18   4    0.33    0.20
  -5 -18   4    0.37    0.17
   5 -18  -4    0.46    0.25
  -5  18   4    0.53    0.21
   5  18  -4    0.19    0.12
   4 -18  -4   14.78    0.67
  -4 -18   4   13.81    0.49
  -4  18   4   14.83    0.58
   4  18  -4   14.03    0.47
   3 -18  -4   26.18    0.88
  -3 -18   4   27.29    0.70
  -3  18   4   26.71    0.77
   3  18  -4   26.78    0.71
   2 -18  -4    2.24    0.32
  -2 -18   4    3.68    0.29
  -2  18   4    3.22    0.31
   2  18  -4    3.00    0.28
  -1 -18   4    0.35    0.14
   1 -18  -4    0.43    0.23
  -1  18   4    0.27    0.15
   1  18  -4   -0.03    0.16
   0 -18  -4   16.54    0.69
   0 -18   4   15.86    0.51
   0  18  -4   15.81    0.58
   0  18   4   16.83    0.52
  -1 -18  -4    9.20    0.55
   1 -18   4    9.56    0.41
   1  18   4    9.26    0.37
  -1  18  -4    9.48    0.46
   2 -18   4    1.02    0.23
  -2 -18  -4    1.28    0.29
   2  18   4    0.99    0.16
  -2  18  -4    1.18    0.23
  -3 -18  -4   25.93    0.90
   3 -18   4   26.14    0.74
   3  18   4   24.88    0.59
  -3  18  -4   26.05    0.82
  -4 -18  -4    8.87    0.59
   4 -18   4    8.50    0.47
  -4  18  -4    8.53    0.52
   5 -18   4   20.69    0.72
  -5 -18  -4   20.25    0.85
  -5  18  -4   20.25    0.77
   6 -18   4   31.46    0.95
  -6 -18  -4   30.35    1.17
  -6  18  -4   31.69    1.02
  -7 -18  -4   -0.02    0.32
   7 -18   4    0.77    0.25
  -7  18  -4    0.15    0.27
   8 -18   4    0.38    0.26
  -8 -18  -4   -0.17    0.32
  -8  18  -4    0.04    0.27
  -9 -18  -4    3.81    0.55
   9 -18   4    3.33    0.43
  -9  18  -4    2.96    0.44
 -10 -18  -4    0.35    0.39
  10 -18   4    1.59    0.38
 -10  18  -4    1.16    0.38
 -11 -18  -4   15.73    1.33
  11 -18   4   14.38    0.85
 -11  18  -4   14.95    0.99
 -12 -18  -4    0.62    0.49
  12 -18   4    0.69    0.38
 -12  18  -4    1.10    0.41
 -13 -18  -4    2.80    0.59
  13 -18   4    1.83    0.45
 -13  18  -4    1.74    0.47
 -13  18  -4    1.97    0.47
  13 -19  -4    0.05    0.35
 -13 -19   4   -1.01    0.35
 -13  19   4   -0.09    0.31
 -12 -19   4    3.22    0.44
  12 -19  -4    2.60    0.48
 -12  19   4    2.50    0.44
  11 -19  -4    0.68    0.35
 -11  19   4    1.15    0.38
 -10 -19   4   -0.28    0.26
  10 -19  -4   -0.02    0.31
 -10  19   4   -0.14    0.27
   9 -19  -4    0.34    0.32
  -9 -19   4    0.43    0.25
  -9  19   4    0.32    0.28
  -8 -19   4    4.06    0.41
   8 -19  -4    4.15    0.48
  -8  19   4    4.72    0.46
   7 -19  -4    1.01    0.31
  -7 -19   4    1.21    0.25
  -7  19   4    1.16    0.29
  -6 -19   4    7.55    0.43
  -6  19   4    7.66    0.51
   5 -19  -4    1.73    0.32
  -5 -19   4    2.14    0.24
   5  19  -4    1.63    0.18
  -5  19   4    1.79    0.28
  -4 -19   4    0.69    0.18
   4 -19  -4    0.33    0.25
   4  19  -4    0.45    0.16
  -4  19   4    0.48    0.20
   3 -19  -4    2.54    0.35
  -3 -19   4    2.82    0.28
  -3  19   4    2.38    0.28
   3  19  -4    2.74    0.28
   2 -19  -4   21.96    0.82
  -2 -19   4   22.31    0.62
  -2  19   4   22.14    0.68
  -1 -19   4   17.54    0.55
   1 -19  -4   18.27    0.74
  -1  19   4   17.00    0.57
   1  19  -4   17.40    0.61
   0 -19  -4   22.10    0.82
   0 -19   4   22.14    0.63
   0  19  -4   22.37    0.72
   0  19   4   22.63    0.72
  -1 -19  -4    6.26    0.51
   1 -19   4    5.38    0.36
   1  19   4    6.57    0.34
  -1  19  -4    7.03    0.43
  -2 -19  -4    1.56    0.31
   2 -19   4    1.20    0.21
  -2  19  -4    1.27    0.25
   2  19   4    1.52    0.18
  -3 -19  -4    1.81    0.33
   3 -19   4    1.47    0.23
  -3  19  -4    1.15    0.25
   3  19   4    1.38    0.16
   4 -19   4   35.49    0.95
  -4 -19  -4   33.72    1.09
  -4  19  -4   36.35    1.04
  -5 -19  -4   14.38    0.76
   5 -19   4   13.68    0.62
  -6 -19  -4    0.96    0.36
   6 -19   4    0.80    0.26
  -6  19  -4    0.94    0.29
  -7 -19  -4   13.63    0.81
  -7  19  -4   13.88    0.73
   8 -19   4    1.14    0.31
  -8 -19  -4    1.37    0.42
  -8  19  -4    0.98    0.33
   9 -19   4    0.83    0.32
  -9 -19  -4    0.48    0.37
  -9  19  -4    0.43    0.33
 -10 -19  -4   19.10    1.02
  10 -19   4   19.18    0.90
 -10  19  -4   19.78    0.97
 -11 -19  -4    0.57    0.45
 -11  19  -4    0.00    0.36
 -12 -19  -4   -0.44    0.42
  12 -19   4   -0.02    0.35
 -12  19  -4    0.85    0.39
 -13 -20   4   -0.81    0.37
  13 -20  -4    0.66    0.39
 -13  20   4    0.00    0.32
  12 -20  -4    1.29    0.43
 -12 -20   4   -0.19    0.34
 -12  20   4    0.80    0.37
 -11 -20   4    0.73    0.34
 -10 -20   4    7.19    0.57
  10 -20  -4    6.54    0.68
 -10  20   4    7.48    0.63
  -9 -20   4   -0.19    0.22
   9 -20  -4    0.65    0.32
  -9  20   4    0.24    0.26
  -8 -20   4    0.83    0.24
   8 -20  -4    0.33    0.31
  -8  20   4    0.64    0.27
   7 -20  -4    1.75    0.36
  -7 -20   4    1.97    0.28
  -7  20   4    1.13    0.30
  -6 -20   4   11.43    0.50
   6 -20  -4   10.93    0.67
  -6  20   4   10.67    0.58
  -5 -20   4    4.83    0.38
   5 -20  -4    4.24    0.74
  -5  20   4    5.40    0.44
   5  20  -4    3.91    0.26
   4 -20  -4    0.92    0.30
  -4 -20   4    1.10    0.21
  -4  20   4    0.72    0.24
   4  20  -4    0.83    0.18
   3 -20  -4    1.12    0.30
  -3 -20   4    1.53    0.21
  -3  20   4    1.29    0.24
   3  20  -4    1.64    0.22
  -2 -20   4   18.27    0.56
   2 -20  -4   16.53    0.74
   2  20  -4   16.74    0.59
  -2  20   4   16.01    0.59
  -1 -20   4    3.86    0.32
   1 -20  -4    4.02    0.45
   1  20  -4    4.10    0.35
  -1  20   4    4.24    0.34
   0 -20  -4   18.48    0.77
   0 -20   4   18.51    0.68
   0  20  -4   18.56    0.66
   0  20   4   18.03    0.59
  -1 -20  -4   24.98    0.90
   1 -20   4   25.31    0.72
  -1  20  -4   26.40    0.81
   1  20   4   24.78    0.69
   2 -20   4    4.46    0.35
  -2 -20  -4    4.15    0.44
   2  20   4    4.70    0.30
  -2  20  -4    4.99    0.44
  -3 -20  -4    2.43    0.38
   3 -20   4    2.22    0.27
   3  20   4    2.01    0.19
  -3  20  -4    2.28    0.31
  -4 -20  -4    0.59    0.31
   4 -20   4    0.34    0.21
  -4  20  -4    0.81    0.25
  -5 -20  -4    3.95    0.49
   5 -20   4    4.67    0.45
  -5  20  -4    4.98    0.50
  -6 -20  -4    9.94    0.72
   6 -20   4   10.53    0.60
  -6  20  -4   11.19    0.65
  -7 -20  -4   14.32    0.83
   7 -20   4   13.99    0.71
  -7  20  -4   13.99    0.76
  -8 -20  -4    7.37    0.74
   8 -20   4    6.87    0.61
  -8  20  -4    6.57    0.60
  -9 -20  -4   -0.58    0.35
   9 -20   4    0.24    0.30
  -9  20  -4   -0.33    0.25
  10 -20   4    2.27    0.40
 -10 -20  -4    1.16    0.47
 -10  20  -4    1.33    0.49
 -11 -20  -4    1.12    0.48
  11 -20   4    0.74    0.38
 -11  20  -4    1.29    0.43
  12 -20   4    0.04    0.36
 -12 -20  -4    0.64    0.50
 -12  20  -4    0.27    0.35
  13 -21  -4    1.04    0.43
 -13  21   4    1.42    0.43
 -12 -21   4    0.45    0.38
  12 -21  -4    1.04    0.45
 -12  21   4    0.47    0.35
  11 -21  -4    0.66    0.39
 -11 -21   4    1.44    0.34
 -11  21   4    0.76    0.35
  10 -21  -4    0.71    0.33
 -10 -21   4    0.73    0.33
 -10  21   4    1.01    0.33
  -9 -21   4    6.93    0.53
   9 -21  -4    7.08    0.67
  -9  21   4    8.05    0.60
  -8 -21   4   -0.27    0.22
   8 -21  -4   -0.04    0.28
  -8  21   4   -0.07    0.24
   7 -21  -4    6.54    0.61
  -7 -21   4    6.72    0.44
  -7  21   4    5.87    0.51
  -6 -21   4    2.13    0.26
   6 -21  -4    2.83    0.42
  -6  21   4    2.83    0.36
   5 -21  -4   13.86    0.73
  -5 -21   4   13.30    0.52
   5  21  -4   11.60    0.42
  -4 -21   4   -0.24    0.17
   4  21  -4   -0.11    0.13
  -4  21   4    0.08    0.21
   3 -21  -4    4.84    0.51
  -3 -21   4    4.90    0.56
  -3  21   4    5.31    0.42
  -2 -21   4    1.64    0.36
   2 -21  -4    1.21    0.32
  -2  21   4    1.60    0.25
   2  21  -4    1.94    0.25
   1 -21  -4    0.45    0.27
  -1 -21   4    1.13    0.21
   1  21  -4    0.88    0.21
  -1  21   4    0.87    0.20
   0 -21  -4   39.15    1.16
   0 -21   4   37.77    0.94
   0  21  -4   38.62    1.03
   0  21   4   38.91    0.95
   1 -21   4    2.02    0.24
  -1 -21  -4    1.59    0.34
  -1  21  -4    1.78    0.29
   1  21   4    1.38    0.21
   2 -21   4    8.90    0.44
  -2 -21  -4    8.46    0.61
   2  21   4    9.00    0.39
  -2  21  -4    8.90    0.53
   3 -21   4    2.64    0.29
  -3 -21  -4    2.28    0.39
  -3  21  -4    2.20    0.32
   3  21   4    2.20    0.20
   4 -21   4    0.05    0.19
  -4 -21  -4    0.28    0.33
  -4  21  -4   -0.23    0.22
   5 -21   4    2.27    0.32
  -5 -21  -4    1.91    0.38
  -5  21  -4    2.31    0.36
  -6 -21  -4    0.59    0.35
  -6  21  -4    0.53    0.29
   7 -21   4    8.18    0.61
  -7 -21  -4    9.71    0.80
  -7  21  -4    8.58    0.62
  -8 -21  -4    6.56    0.70
   8 -21   4    7.22    0.61
  -8  21  -4    6.51    0.60
  -9 -21  -4   -0.12    0.39
   9 -21   4    0.17    0.28
  -9  21  -4   -0.20    0.35
  10 -21   4    0.52    0.37
 -10 -21  -4    0.06    0.50
 -10  21  -4    0.22    0.36
 -11 -21  -4    4.14    0.63
  11 -21   4    3.43    0.51
 -11  21  -4    3.62    0.52
  12 -22  -4    8.19    0.81
 -12  22   4    8.49    0.75
 -11 -22   4    3.21    0.51
  11 -22  -4    2.94    0.51
 -11  22   4    4.31    0.53
 -10 -22   4    0.58    0.30
  10 -22  -4   -0.25    0.51
 -10  22   4    0.67    0.53
   9 -22  -4    0.52    0.31
  -9 -22   4   -0.39    0.26
  -9  22   4    0.01    0.27
   8 -22  -4    0.44    0.32
  -8 -22   4    0.58    0.27
  -8  22   4   -0.29    0.21
  -7 -22   4    3.23    0.32
   7 -22  -4    2.77    0.44
  -7  22   4    3.30    0.41
   6 -22  -4   49.84    1.44
  -6 -22   4   49.90    1.18
  -6  22   4   49.83    1.33
   5 -22  -4    0.32    0.29
  -5 -22   4    0.31    0.19
  -5  22   4    0.36    0.25
   5  22  -4    0.14    0.24
  -4 -22   4    0.44    0.18
   4 -22  -4    0.19    0.28
   4  22  -4    0.48    0.18
  -4  22   4    0.68    0.28
   3 -22  -4    0.74    0.29
  -3 -22   4    0.85    0.21
   3  22  -4    0.51    0.19
  -3  22   4    0.92    0.25
  -2 -22   4    0.30    0.18
   2  22  -4    0.21    0.18
  -2  22   4    0.01    0.19
   1 -22  -4   18.22    0.93
  -1 -22   4   18.11    0.60
  -1  22   4   18.66    0.64
   1  22  -4   17.80    0.66
   0 -22  -4    6.71    0.64
   0 -22   4    6.34    0.39
   0  22   4    7.15    0.42
   0  22  -4    6.88    0.48
  -1 -22  -4    6.36    0.70
   1 -22   4    5.69    0.39
   1  22   4    5.46    0.38
  -1  22  -4    6.27    0.46
  -2 -22  -4    0.10    0.53
   2 -22   4    0.21    0.19
   2  22   4   -0.34    0.15
  -2  22  -4    0.16    0.23
  -3 -22  -4    5.32    0.60
   3 -22   4    5.85    0.44
  -3  22  -4    5.58    0.57
   3  22   4    4.60    0.31
  -4 -22  -4    1.15    0.34
   4 -22   4    0.58    0.24
  -4  22  -4    0.71    0.27
  -5 -22  -4    2.52    0.43
   5 -22   4    2.04    0.32
  -5  22  -4    1.91    0.36
   6 -22   4    4.83    0.48
  -6 -22  -4    4.11    0.52
  -6  22  -4    3.92    0.47
  -7 -22  -4    0.65    0.36
   7 -22   4    0.45    0.29
  -7  22  -4    0.65    0.30
  -8 -22  -4    1.56    0.44
   8 -22   4    0.73    0.32
  -8  22  -4    1.24    0.38
   9 -22   4    0.39    0.32
  -9 -22  -4    0.76    0.46
  -9  22  -4    0.41    0.36
  10 -22   4    4.28    0.52
 -10 -22  -4    4.93    0.65
 -10  22  -4    4.92    0.58
 -11 -22  -4   -0.02    0.45
  11 -22   4    0.49    0.36
 -11  22  -4    0.13    0.37
  12 -23  -4    3.89    0.60
 -12  23   4    3.97    0.53
  11 -23  -4    3.27    0.54
 -11  23   4    5.22    0.58
 -10 -23   4    4.32    0.66
  10 -23  -4    5.47    0.62
 -10  23   4    3.87    0.50
   9 -23  -4   -0.13    0.34
  -9 -23   4   -0.48    0.47
  -9  23   4    0.14    0.31
   8 -23  -4    8.37    0.70
  -8 -23   4    7.21    0.53
  -8  23   4    6.95    0.60
  -7 -23   4   17.90    0.68
   7 -23  -4   16.31    0.87
  -7  23   4   16.08    0.77
  -6 -23   4    0.37    0.20
   6 -23  -4   -0.03    0.31
  -6  23   4    0.01    0.25
   5 -23  -4   38.69    1.24
  -5 -23   4   37.61    0.98
  -5  23   4   39.51    1.14
  -4 -23   4    0.75    0.21
   4 -23  -4    1.18    0.32
   4  23  -4    1.08    0.23
  -4  23   4    0.93    0.28
  -3 -23   4    0.83    0.20
   3 -23  -4    0.56    0.33
  -3  23   4    0.49    0.24
   3  23  -4    0.57    0.19
  -2 -23   4   11.96    0.49
   2 -23  -4   11.28    0.71
   2  23  -4   12.04    0.53
  -2  23   4   11.12    0.55
  -1 -23   4    0.15    0.19
   1 -23  -4    0.15    0.27
  -1  23   4    0.20    0.21
   1  23  -4    0.24    0.20
   0 -23   4    2.35    0.28
   0 -23  -4    2.30    0.40
   0  23   4    2.10    0.28
   0  23  -4    2.31    0.31
   1 -23   4    3.76    0.37
  -1 -23  -4    2.64    0.41
  -1  23  -4    2.98    0.36
   1  23   4    2.47    0.28
   2 -23   4   -0.10    0.18
  -2 -23  -4    0.18    0.29
  -3 -23  -4    0.28    0.32
   3 -23   4    0.20    0.22
  -3  23  -4   -0.10    0.21
   4 -23   4    2.93    0.35
  -4 -23  -4    2.73    0.43
  -4  23  -4    2.64    0.39
  -5 -23  -4    1.92    0.41
   5 -23   4    2.89    0.42
  -5  23  -4    2.74    0.42
   6 -23   4    2.22    0.34
  -6 -23  -4    2.61    0.43
  -6  23  -4    2.41    0.38
  -7 -23  -4    1.16    0.41
   7 -23   4    1.16    0.34
  -7  23  -4    0.56    0.31
   8 -23   4   -0.08    0.27
  -8 -23  -4   -0.17    0.37
   9 -23   4   -0.10    0.30
  -9 -23  -4    0.14    0.44
  -9  23  -4   -0.35    0.30
 -10 -23  -4    0.80    0.46
  10 -23   4    0.19    0.32
 -10  23  -4   -0.25    0.32
  11 -24  -4    4.85    0.61
 -11  24   4    4.59    0.55
  10 -24  -4    1.40    0.42
 -10  24   4    1.37    0.39
   9 -24  -4   -0.38    0.30
  -9  24   4    0.27    0.31
  -8 -24   4    0.87    0.30
   8 -24  -4    1.11    0.37
  -8  24   4    0.69    0.30
   7 -24  -4    2.31    0.43
  -7 -24   4    1.91    0.31
  -7  24   4    1.98    0.38
   6 -24  -4   27.87    1.09
  -6 -24   4   27.45    0.84
  -6  24   4   27.48    0.98
   5 -24  -4    6.82    0.66
  -5 -24   4    7.41    0.46
  -5  24   4    7.06    0.54
  -4 -24   4   13.08    0.54
   4 -24  -4   13.36    0.79
  -4  24   4   13.70    0.67
   4  24  -4   14.53    0.82
   3 -24  -4    0.73    0.34
  -3 -24   4    0.14    0.20
  -3  24   4    0.46    0.26
   3  24  -4    0.51    0.20
  -2 -24   4    1.27    0.23
   2 -24  -4    0.27    0.32
  -2  24   4    0.59    0.24
   2  24  -4    0.14    0.20
   1 -24  -4    2.35    0.39
  -1 -24   4    2.56    0.27
   1  24  -4    2.13    0.30
  -1  24   4    2.57    0.33
   0 -24  -4    0.13    0.30
   0 -24   4    0.31    0.21
   0  24   4    0.26    0.21
   0  24  -4    0.36    0.23
   1 -24   4    7.11    0.46
  -1 -24  -4    6.48    0.63
  -1  24  -4    7.67    0.73
   1  24   4    7.16    0.43
   2 -24   4    5.81    0.44
  -2 -24  -4    4.50    0.50
  -2  24  -4    4.36    0.48
   2  24   4    4.13    0.34
   3 -24   4    0.67    0.24
  -3 -24  -4    0.56    0.34
  -3  24  -4    0.65    0.28
   4 -24   4    1.27    0.46
  -4 -24  -4    1.75    0.40
  -4  24  -4    1.86    0.37
   5 -24   4    1.29    0.30
  -5 -24  -4    1.57    0.40
  -5  24  -4    2.14    0.36
  -6 -24  -4    8.79    0.76
   6 -24   4    8.22    0.59
  -6  24  -4    7.87    0.64
  -7 -24  -4    4.78    0.59
   7 -24   4    3.76    0.44
  -7  24  -4    5.07    0.55
   8 -24   4    0.54    0.29
  -8  24  -4   -0.02    0.32
  -9 -24  -4    0.23    0.44
   9 -24   4    0.12    0.33
  -9  24  -4    0.07    0.31
  10 -24   4   -0.29    0.30
 -10 -24  -4    0.50    0.47
 -10  24  -4    0.68    0.38
  11 -25  -4    2.43    0.50
 -11  25   4    2.98    0.50
  10 -25  -4    4.04    0.56
 -10  25   4    4.26    0.55
   9 -25  -4   -0.43    0.32
  -9  25   4   -0.18    0.30
   8 -25  -4   -0.40    0.42
  -8  25   4   -0.90    0.34
  -7 -25   4    0.82    0.32
   7 -25  -4    0.93    0.40
  -7  25   4    0.99    0.29
   6 -25  -4   -0.30    0.30
  -6 -25   4   -0.30    0.23
  -6  25   4    0.29    0.27
  -5 -25   4   12.16    0.56
   5 -25  -4   13.18    0.81
  -5  25   4   13.42    0.70
  -4 -25   4    6.92    0.48
   4 -25  -4    6.73    0.65
  -4  25   4    7.29    0.55
   3 -25  -4    1.78    0.41
  -3 -25   4    1.94    0.28
  -3  25   4    1.91    0.33
   3  25  -4    1.82    0.27
  -2 -25   4    0.62    0.21
   2 -25  -4    0.94    0.35
   2  25  -4    0.47    0.24
   1 -25  -4   10.05    0.72
  -1 -25   4   10.34    0.51
  -1  25   4   10.12    0.55
   1  25  -4   10.05    0.56
   0 -25   4    0.50    0.22
   0 -25  -4    0.27    0.33
   0  25   4    0.16    0.21
   0  25  -4    0.38    0.26
   1 -25   4    0.21    0.23
  -1 -25  -4    0.36    0.33
  -1  25  -4    0.12    0.24
   1  25   4    0.15    0.20
   2 -25   4    2.62    0.33
  -2 -25  -4    2.69    0.43
   2  25   4    1.85    0.27
  -2  25  -4    2.11    0.35
  -3 -25  -4    7.46    0.69
   3 -25   4    5.73    0.50
  -3  25  -4    6.36    0.55
  -4 -25  -4    0.86    0.38
   4 -25   4    1.01    0.27
  -4  25  -4    0.72    0.29
   5 -25   4   21.02    0.82
  -5 -25  -4   21.66    1.00
  -5  25  -4   21.64    0.93
  -6 -25  -4    9.91    0.78
   6 -25   4    9.30    0.63
  -6  25  -4    8.76    0.71
  -7 -25  -4    3.76    0.58
   7 -25   4    3.04    0.43
  -7  25  -4    4.33    0.52
  -8 -25  -4    2.48    0.52
   8 -25   4    2.70    0.46
  -8  25  -4    2.66    0.45
  -9 -25  -4    2.41    0.52
   9 -25   4    2.12    0.40
  -9  25  -4    2.51    0.48
  10 -26  -4    0.01    0.39
 -10  26   4    0.00    0.30
   9 -26  -4    1.12    0.42
  -9  26   4    0.91    0.34
   8 -26  -4   -0.29    0.33
  -8  26   4   -0.03    0.30
   7 -26  -4    0.82    0.57
  -7  26   4    0.78    0.46
   6 -26  -4    0.17    0.32
  -6  26   4   -0.14    0.26
  -5 -26   4    0.38    0.25
   5 -26  -4    0.14    0.34
  -5  26   4    0.16    0.26
   4 -26  -4    5.24    0.55
  -4 -26   4    5.78    0.46
  -4  26   4    5.41    0.54
   3 -26  -4   -0.17    0.30
  -3 -26   4    0.12    0.21
   3  26  -4   -0.15    0.20
  -3  26   4    0.05    0.24
   2 -26  -4    2.20    0.42
  -2 -26   4    2.42    0.31
   2  26  -4    2.11    0.31
  -2  26   4    1.75    0.31
   1 -26  -4    0.13    0.33
  -1 -26   4   -0.02    0.21
  -1  26   4    0.23    0.29
   1  26  -4    0.93    0.27
   0 -26   4   18.74    0.69
   0 -26  -4   17.85    0.87
   0  26   4   19.21    0.71
   0  26  -4   20.69    0.80
   1 -26   4    0.10    0.25
  -1 -26  -4    0.18    0.31
   1  26   4   -0.17    0.21
  -1  26  -4    0.42    0.27
   2 -26   4    5.30    0.50
  -2 -26  -4    4.56    0.52
  -2  26  -4    4.65    0.49
  -3 -26  -4    0.07    0.33
   3 -26   4    0.13    0.27
  -3  26  -4    0.44    0.29
  -4 -26  -4    0.65    0.37
   4 -26   4    0.94    0.28
  -4  26  -4    1.23    0.32
   5 -26   4    7.09    0.59
  -5 -26  -4    6.30    0.68
  -5  26  -4    7.14    0.63
   6 -26   4   26.29    0.96
[truncated: 819,439 more chars]
