# Supplementary material for: Tetra­kis[μ2-1,1,1,3,3,3-hexa­fluoro-2-(tri­fluoro­meth­yl)propan-2-olato]tetra­kis­(μ3-2-methyl­propan-2-olato)octa­copper(I)
Source: Acta Crystallogr E Crystallogr Commun. 2021 May 28;77(Pt 6):668–71. doi: 10.1107/S2056989021005429 (PMC8183444; doi:10.1107/S2056989021005429)
Supplement: Supplementary file 2 [file e-77-00668-Isup2.hkl]

data_I                                                                          
_shelx_title ' shelxt_a.res in P2(1)/n'                                         
_shelx_refln_list_code          4                                               
_shelx_F_calc_maximum      452.82                                               
_exptl_crystal_F_000      1696.00                                               
_reflns_d_resolution_high  0.5998                                               
                                                                                
loop_                                                                           
 _space_group_symop_operation_xyz                                               
 'x, y, z'                                                                      
 '-x+1/2, y+1/2, -z+1/2'                                                        
 '-x, -y, -z'                                                                   
 'x-1/2, -y-1/2, z-1/2'                                                         
                                                                                
_cell_length_a    10.3302                                                       
_cell_length_b    19.5926                                                       
_cell_length_c    13.1516                                                       
_cell_angle_alpha  90.000                                                       
_cell_angle_beta  101.004                                                       
_cell_angle_gamma  90.000                                                       
                                                                                
_shelx_F_squared_multiplier     1.000                                           
                                                                                
loop_                                                                           
 _refln_index_h                                                                 
 _refln_index_k                                                                 
 _refln_index_l                                                                 
 _refln_F_squared_calc                                                          
 _refln_F_squared_meas                                                          
 _refln_F_squared_sigma                                                         
 _refln_observed_status                                                         
   2   0   0       5897.30       6744.78       131.16 o                         
   4   0   0      11518.72      11838.24       199.51 o                         
   6   0   0      34041.57      34610.96       421.77 o                         
   8   0   0        383.54        440.08        40.39 o                         
  10   0   0       3573.44       3895.59        73.39 o                         
  12   0   0        107.20        154.62        31.60 o                         
  14   0   0          3.67         54.54        33.51 o                         
  16   0   0        148.73        266.01        86.82 o                         
   2   1   0      12890.26      14872.55       112.82 o                         
   5   1   0      15726.70      16548.79       137.08 o                         
   6   1   0       1492.69       1663.20        26.67 o                         
   7   1   0      12934.14      12698.86       112.38 o                         
   8   1   0       2899.97       2991.63        42.67 o                         
   9   1   0         51.98         81.26        12.66 o                         
  10   1   0        371.97        353.16        25.16 o                         
  11   1   0       1531.75       1613.00        39.52 o                         
  12   1   0        811.13        678.11        35.42 o                         
  13   1   0        110.61        104.60        28.33 o                         
  14   1   0       1040.44       1073.07        57.81 o                         
  15   1   0        142.29        145.67       143.17 o                         
  16   1   0         55.16         87.54        54.10 o                         
   1   2   0      12938.44      12166.37       150.87 o                         
   2   2   0         40.30         70.91        10.18 o                         
   3   2   0       8416.99       7791.38        71.87 o                         
   4   2   0       2648.92       2453.67        28.19 o                         
   6   2   0        143.07         60.22         8.57 o                         
   7   2   0      10377.39      10749.59       101.77 o                         
   8   2   0       5273.30       4897.14        63.55 o                         
   9   2   0        190.93        217.78        17.62 o                         
  10   2   0       4953.62       5077.04        66.94 o                         
  11   2   0          5.21         33.59        15.98 o                         
  12   2   0       3843.65       3928.02        62.65 o                         
  13   2   0       3531.35       3579.07        70.60 o                         
  14   2   0         11.39         37.02        31.25 o                         
  15   2   0         58.08         12.25        40.58 o                         
  16   2   0        114.36         65.87        56.81 o                         
   1   3   0      15067.26      15374.70       129.26 o                         
   2   3   0       4574.37       4586.49        52.61 o                         
   3   3   0       1750.55       1689.86        28.20 o                         
   4   3   0      18473.27      17687.35       159.42 o                         
   5   3   0       9400.29      10063.16       109.85 o                         
   6   3   0       7552.59       7670.73        80.25 o                         
   7   3   0       4537.45       4846.43        59.67 o                         
   8   3   0        392.45        383.67        20.00 o                         
   9   3   0         20.86         19.47        12.65 o                         
  10   3   0         92.40         61.16        15.97 o                         
  11   3   0      12627.33      12841.62       128.62 o                         
  12   3   0       2972.78       3126.91        74.07 o                         
  13   3   0       2467.26       2541.09        67.03 o                         
  14   3   0        388.42        398.35        41.19 o                         
  15   3   0        123.80        146.92       108.62 o                         
  16   3   0        328.40        281.84        62.04 o                         
   0   4   0       2409.62       2783.97        41.01 o                         
   1   4   0       6913.88       8132.86        72.37 o                         
   2   4   0         95.58         36.19         5.98 o                         
   3   4   0       8046.79       7801.45        92.36 o                         
   4   4   0        162.04        102.04        10.99 o                         
   5   4   0       3294.16       3088.19        38.37 o                         
   6   4   0      24404.11      24962.43       220.39 o                         
   7   4   0        269.23        258.95        20.89 o                         
   8   4   0         56.10        113.83        13.18 o                         
   9   4   0       3486.01       3715.56        87.01 o                         
  10   4   0       5783.34       6206.12        80.94 o                         
  11   4   0         10.14         36.89        17.85 o                         
  12   4   0      13706.55      13703.85       243.80 o                         
  13   4   0        486.44        516.90        36.98 o                         
  14   4   0         27.14         46.97        27.88 o                         
  15   4   0         16.40         85.96        41.98 o                         
  16   4   0         25.25         87.36        55.99 o                         
   1   5   0        334.96        369.10         9.64 o                         
   2   5   0      25424.64      25291.42       248.86 o                         
   3   5   0          9.57         26.12         7.82 o                         
   4   5   0        517.43        634.99        58.23 o                         
   5   5   0      12550.62      12348.61       138.62 o                         
   6   5   0          1.76         11.14        19.17 o                         
   7   5   0       1782.20       1807.84        43.97 o                         
   8   5   0       2285.65       2417.07        40.10 o                         
   9   5   0          8.23         28.25        13.33 o                         
  10   5   0        277.19        263.42        28.67 o                         
  11   5   0      13696.78      14002.02       265.57 o                         
  12   5   0         71.38        108.26        30.34 o                         
  13   5   0        837.07        906.18        71.73 o                         
  14   5   0         97.23        109.96        30.46 o                         
  15   5   0        258.59        288.09        49.53 o                         
  16   5   0        373.64        258.04        67.63 o                         
   0   6   0       3193.75       3196.40        57.27 o                         
   1   6   0      33569.02      31256.34       283.44 o                         
   3   6   0       3408.99       3512.25        53.84 o                         
   4   6   0         17.37         83.93        13.69 o                         
   5   6   0      14696.87      14760.13       162.80 o                         
   7   6   0       5815.16       5774.73        91.41 o                         
   8   6   0       1738.09       1702.64        47.97 o                         
   9   6   0       3742.40       3986.71        76.28 o                         
  10   6   0       6339.50       6828.98       109.97 o                         
  11   6   0         89.54         94.29        36.99 o                         
  12   6   0       2195.41       2236.24        71.42 o                         
  13   6   0        601.66        539.09        40.28 o                         
  14   6   0         27.59         33.28        42.13 o                         
  15   6   0         66.19         80.55        33.56 o                         
  16   6   0         67.42          0.83        40.46 o                         
   1   7   0      72161.29      72860.73       598.51 o                         
   2   7   0       5858.78       5946.12        60.80 o                         
   3   7   0       8205.96       8450.53        98.11 o                         
   4   7   0        169.62        157.29        13.48 o                         
   5   7   0         96.56        104.27        13.87 o                         
   6   7   0        184.21        160.92        16.69 o                         
   7   7   0       3017.76       3432.53        62.85 o                         
   8   7   0      10189.86      10298.91       135.04 o                         
   9   7   0       2145.43       2283.49        59.49 o                         
  10   7   0          3.36         -1.09        22.90 o                         
  11   7   0        871.19        877.39        56.17 o                         
  12   7   0         68.60         29.21        28.50 o                         
  13   7   0        182.79        242.54        35.86 o                         
  14   7   0         50.04         55.77        33.23 o                         
  15   7   0         51.09         29.99        32.43 o                         
  16   7   0          5.43        -14.84        48.71 o                         
   0   8   0     109085.91     111699.74      1289.91 o                         
   1   8   0      20308.97      19560.55       240.79 o                         
   2   8   0       5488.95       6638.11        92.20 o                         
   3   8   0      11360.48      10224.77       116.61 o                         
   4   8   0       7354.08       7360.80        92.42 o                         
   5   8   0       3869.91       3685.26        59.35 o                         
   6   8   0       5601.94       6073.37        86.72 o                         
   7   8   0         35.21         45.10        23.26 o                         
   8   8   0         13.30         17.79        17.75 o                         
   9   8   0        849.48        976.33        60.75 o                         
  10   8   0        399.22        374.61        33.87 o                         
  11   8   0        341.05        302.54        34.78 o                         
  12   8   0         64.92         76.82        39.12 o                         
  13   8   0         73.70         93.66        33.24 o                         
  14   8   0        188.23        216.65        34.20 o                         
  15   8   0         67.71         68.14        32.19 o                         
  16   8   0        179.86         80.78        64.32 o                         
   1   9   0      13671.13      14178.97       129.42 o                         
   2   9   0       4494.63       3799.40        44.53 o                         
   3   9   0        594.97        350.94        19.47 o                         
   4   9   0        993.43        665.62        25.23 o                         
   5   9   0       8879.75       8672.83       109.49 o                         
   6   9   0       2810.68       2916.41        58.72 o                         
   7   9   0       1445.20       1466.43        49.00 o                         
   8   9   0       1179.37       1034.09        42.47 o                         
   9   9   0       2006.28       2047.63        58.93 o                         
  10   9   0       1539.72       1481.44        57.02 o                         
  11   9   0         84.99         60.54        27.60 o                         
  12   9   0        470.04        422.51        39.91 o                         
  13   9   0        446.56        412.21        47.52 o                         
  14   9   0       2315.31       2369.94        74.97 o                         
  15   9   0          2.80         15.69        45.06 o                         
  16   9   0         19.93         24.84        43.46 o                         
   0  10   0         85.78        111.40        36.95 o                         
   1  10   0        646.97        623.18        17.75 o                         
   2  10   0       1043.41       1408.64        31.73 o                         
   3  10   0         59.12         86.94        13.47 o                         
   4  10   0         71.64        136.97        15.26 o                         
   5  10   0        177.60        169.84        17.75 o                         
   6  10   0        360.22        248.51        21.98 o                         
   7  10   0       2414.11       2290.37        54.70 o                         
   8  10   0        352.86        419.28        34.38 o                         
   9  10   0        309.30        333.78        30.13 o                         
  10  10   0       5358.82       5321.24       100.91 o                         
  11  10   0        148.62        145.94        35.45 o                         
  12  10   0        664.77        618.82        45.80 o                         
  13  10   0       5300.01       5326.88       122.97 o                         
  14  10   0        527.65        544.96        96.06 o                         
  15  10   0          4.25          0.93        37.48 o                         
  16  10   0         24.27          9.63        41.60 o                         
   2  11   0       1639.13       1982.27        31.36 o                         
   3  11   0         93.40        152.54        12.53 o                         
   4  11   0      11380.19      11144.14       133.66 o                         
   5  11   0       5164.64       5257.54        87.37 o                         
   6  11   0       2206.28       2356.46        53.65 o                         
   7  11   0       1180.54       1177.02        43.23 o                         
   8  11   0       1022.74       1049.46        45.04 o                         
   9  11   0       5133.54       5129.22        94.87 o                         
  10  11   0       2704.58       2899.27        79.84 o                         
  11  11   0       4537.82       4685.80       106.51 o                         
  12  11   0       1213.54       1237.85       109.33 o                         
  13  11   0        658.38        607.47        57.98 o                         
  14  11   0       1768.68       1712.75        83.70 o                         
  15  11   0        262.14        207.25        38.22 o                         
   0  12   0       3686.04       3822.61        68.90 o                         
   1  12   0         59.83        114.50        10.92 o                         
   2  12   0        202.41        301.77        14.79 o                         
   3  12   0       2701.57       2685.64        39.49 o                         
   4  12   0        155.53        236.09        20.21 o                         
   5  12   0        636.24        498.95        32.18 o                         
   6  12   0       6336.97       6242.74       103.82 o                         
   7  12   0       1709.09       1575.93        49.31 o                         
   8  12   0       1778.86       1969.00        63.08 o                         
   9  12   0       4490.03       4629.69        91.63 o                         
  10  12   0       4336.56       4650.01       100.50 o                         
  11  12   0        318.68        312.63        37.23 o                         
  12  12   0       2018.04       2037.29       124.60 o                         
  13  12   0       2026.20       2196.65       114.56 o                         
  14  12   0         22.54        -18.68        34.79 o                         
  15  12   0         51.04          9.57        41.96 o                         
   1  13   0       1372.58       1684.64        31.44 o                         
   2  13   0      12595.04      12650.50       124.97 o                         
   3  13   0       8687.69       8729.62        92.58 o                         
   4  13   0       1987.99       1622.09        70.50 o                         
   6  13   0        276.78        267.72        25.55 o                         
   7  13   0       3078.62       3218.57        68.96 o                         
   8  13   0       1843.07       2011.98        60.46 o                         
   9  13   0          0.36        -16.22        24.48 o                         
  10  13   0       2536.43       2592.85        75.29 o                         
  11  13   0       5359.75       5558.35       113.24 o                         
  12  13   0        171.10        139.96        36.00 o                         
  13  13   0        227.89        228.41        40.62 o                         
  14  13   0          4.58         48.03        66.50 o                         
  15  13   0         26.85        -43.99        43.99 o                         
   0  14   0        186.72        160.05        36.02 o                         
   1  14   0      24397.40      25220.89       227.35 o                         
   2  14   0      13801.93      13603.12       133.78 o                         
   3  14   0        233.41        389.00        18.99 o                         
   4  14   0       8451.49       8240.67       113.37 o                         
   5  14   0       2395.69       2388.56        61.94 o                         
   6  14   0       2682.02       2943.46        64.70 o                         
   7  14   0       2540.40       2526.84        63.60 o                         
   8  14   0         53.59         98.81        25.68 o                         
   9  14   0       2665.01       2700.73        76.73 o                         
  10  14   0        501.19        484.46        41.47 o                         
  11  14   0        191.05        245.96        37.77 o                         
  12  14   0       1317.04       1361.42        75.75 o                         
  13  14   0          7.58        -39.47        39.47 o                         
  14  14   0         63.18         91.38        40.49 o                         
  15  14   0         26.83        -38.14        57.32 o                         
   1  15   0      11807.02      11767.78       120.09 o                         
   2  15   0      20373.16      20603.67       192.58 o                         
   3  15   0       6946.55       7058.98        92.61 o                         
   4  15   0       1059.71       1112.80        40.76 o                         
   5  15   0       3120.91       3204.16        66.11 o                         
   6  15   0        112.10        144.22        22.64 o                         
   7  15   0        517.60        578.88        37.13 o                         
   8  15   0       3568.53       3718.65        90.13 o                         
   9  15   0         24.98         24.64        28.18 o                         
  10  15   0         79.70         48.77        39.36 o                         
  11  15   0          4.01         28.68        31.19 o                         
  12  15   0         59.09         76.82        35.98 o                         
  13  15   0         78.95         97.71        42.57 o                         
  14  15   0         41.24         35.27        63.53 o                         
  15  15   0          1.32         12.76        52.65 o                         
   0  16   0      12770.64      13273.93       301.11 o                         
   1  16   0       7596.66       7596.60        87.64 o                         
   2  16   0       1921.27       2108.94        54.13 o                         
   3  16   0       2986.25       2971.70        72.26 o                         
   4  16   0      12458.58      12001.81       151.79 o                         
   5  16   0       5080.35       5168.33        88.85 o                         
   6  16   0       3044.55       3090.61        70.00 o                         
   7  16   0         11.51         53.57        23.98 o                         
   8  16   0          8.89         48.98        27.28 o                         
   9  16   0        478.94        472.70        39.78 o                         
  10  16   0          0.25         -9.58        30.48 o                         
  11  16   0         45.09         64.53        32.51 o                         
  12  16   0        105.28        181.95        38.74 o                         
  13  16   0         61.38         38.27        37.77 o                         
  14  16   0        115.67         75.16        65.89 o                         
   1  17   0      12271.85      12649.51       138.18 o                         
   2  17   0       2887.06       3194.40        54.78 o                         
   3  17   0        376.61        351.10        20.80 o                         
   4  17   0        748.45        679.28        38.13 o                         
   5  17   0       5360.95       5686.59        95.61 o                         
   6  17   0        309.90        286.99        29.71 o                         
   7  17   0         83.80        117.41        26.34 o                         
   8  17   0         16.57         55.17        48.95 o                         
   9  17   0       2314.46       2268.34        99.31 o                         
  10  17   0         14.84         10.12        31.06 o                         
  11  17   0         64.74         77.58        35.71 o                         
  12  17   0        530.66        570.43        49.74 o                         
  13  17   0         28.75        -10.16        44.41 o                         
  14  17   0       1454.13       1519.79        84.73 o                         
   0  18   0       6640.31       6625.19       117.21 o                         
   1  18   0        542.52        632.58        28.16 o                         
   2  18   0       1256.18       1218.53        33.92 o                         
   3  18   0        325.77        385.88        22.49 o                         
   4  18   0        175.96        208.76        33.97 o                         
   5  18   0        165.09        219.82        27.69 o                         
   6  18   0         89.29        114.10        26.29 o                         
   7  18   0       2404.66       2423.51        79.64 o                         
   8  18   0       3759.23       3687.87        87.76 o                         
   9  18   0        234.00        212.14        35.91 o                         
  10  18   0        364.83        311.53        40.11 o                         
  11  18   0         47.56         86.93        34.68 o                         
  12  18   0         49.45         92.84        45.87 o                         
  13  18   0       2276.03       2522.35       130.45 o                         
  14  18   0       1705.94       1711.74        90.34 o                         
   1  19   0        886.08        824.48        31.66 o                         
   2  19   0        557.71        548.12        27.17 o                         
   3  19   0         12.15          4.54        13.29 o                         
   4  19   0       2587.71       2624.51        63.60 o                         
   5  19   0        248.88        277.09        29.83 o                         
   6  19   0       1023.97       1027.99        52.57 o                         
   7  19   0       4187.56       4311.87       121.42 o                         
   8  19   0          1.20          8.42        28.78 o                         
   9  19   0       1358.60       1261.67        65.53 o                         
  10  19   0        517.51        455.45        44.57 o                         
  11  19   0        204.49        180.02        38.68 o                         
  12  19   0        326.49        391.68        67.48 o                         
  13  19   0       1094.82        957.17        64.74 o                         
   0  20   0        916.41        911.00        47.86 o                         
   1  20   0         25.58         21.62        15.30 o                         
   2  20   0        141.51        142.26        18.44 o                         
   3  20   0       1369.57       1402.38        39.46 o                         
   4  20   0        368.61        328.76        30.81 o                         
   5  20   0        167.15        162.33        27.90 o                         
   6  20   0       3269.86       3267.43        80.67 o                         
   7  20   0        507.59        520.26        40.71 o                         
   8  20   0       3034.04       2841.77        84.82 o                         
   9  20   0       1533.70       1641.99        77.00 o                         
  10  20   0        126.60        132.98        37.21 o                         
  11  20   0        129.89        116.57        47.66 o                         
  12  20   0        780.53        771.64        65.56 o                         
  13  20   0        487.64        497.31        72.37 o                         
   1  21   0         85.99         71.92        18.96 o                         
   2  21   0          7.67         33.09        17.51 o                         
   3  21   0       2061.47       1930.35        46.26 o                         
   4  21   0        771.26        712.78        34.13 o                         
   5  21   0          5.06         36.02        67.43 o                         
   6  21   0         93.90         98.94        29.08 o                         
   7  21   0       3409.29       3395.61        88.69 o                         
   8  21   0        871.29        953.08        56.17 o                         
   9  21   0         20.59         15.72        30.24 o                         
  10  21   0       1407.13       1532.05        74.16 o                         
  11  21   0        643.57        688.42        55.40 o                         
  12  21   0         22.44         29.84        38.11 o                         
   0  22   0        141.33        137.94        27.88 o                         
   1  22   0        646.57        734.75        34.36 o                         
   2  22   0       2598.92       2408.05        52.42 o                         
   3  22   0       1102.48       1120.54        59.46 o                         
   4  22   0       3020.06       2995.41        77.80 o                         
   5  22   0          0.86         -3.64        27.66 o                         
   6  22   0        411.72        380.07        38.13 o                         
   7  22   0        604.42        538.79        44.08 o                         
   8  22   0         45.50         29.67        44.00 o                         
   9  22   0        557.27        593.82        53.32 o                         
  10  22   0         10.95         19.87        38.25 o                         
  11  22   0         17.89        -10.42        54.27 o                         
  12  22   0         70.33         63.15        42.30 o                         
   1  23   0       1235.24       1287.61        42.91 o                         
   2  23   0       2825.64       2743.99        61.02 o                         
   3  23   0       5094.68       4941.63        77.58 o                         
   4  23   0          6.24         38.08        30.48 o                         
   5  23   0        329.07        321.91        36.03 o                         
   6  23   0         10.10          4.24        26.83 o                         
   7  23   0        243.52        268.55        53.72 o                         
   8  23   0        431.62        446.13        44.02 o                         
   9  23   0         66.15         97.23        38.16 o                         
  10  23   0         10.65        -24.29        71.47 o                         
  11  23   0         33.74         33.97        36.89 o                         
  12  23   0          6.26        -25.86        66.50 o                         
   0  24   0       3007.94       2981.75        87.59 o                         
   1  24   0        298.62        304.18        26.41 o                         
   2  24   0       1622.22       1681.39        62.66 o                         
   3  24   0         82.81        136.10        23.73 o                         
   4  24   0       2537.95       2550.85        75.63 o                         
   5  24   0         91.89         28.27        28.43 o                         
   6  24   0        539.81        529.22        42.58 o                         
   7  24   0        456.45        425.23        44.06 o                         
   8  24   0        248.32        259.31        38.40 o                         
   9  24   0         97.43         68.56        89.59 o                         
  10  24   0         32.33        -43.94        59.12 o                         
  11  24   0        469.53        492.06        50.70 o                         
   1  25   0        521.15        546.33        36.31 o                         
   2  25   0        954.21       1090.09        54.59 o                         
   3  25   0        609.78        625.56        72.99 o                         
   4  25   0         70.23         77.32        44.91 o                         
   5  25   0        571.70        485.29        41.40 o                         
   6  25   0         67.31         30.25        31.44 o                         
   7  25   0        462.14        478.87        44.75 o                         
   8  25   0        311.97        333.67        44.90 o                         
   9  25   0        945.74        740.13        63.86 o                         
  10  25   0        301.20        153.80        41.51 o                         
   0  26   0          1.09        -26.48        31.02 o                         
   1  26   0        256.74        252.44        29.69 o                         
   2  26   0         79.05         58.46        23.40 o                         
   3  26   0         14.26         25.79        42.65 o                         
   4  26   0          9.39         -0.26        33.90 o                         
   5  26   0         68.95         33.30        30.36 o                         
   6  26   0         48.00         82.01        32.93 o                         
   7  26   0         27.16         -2.25        42.44 o                         
   8  26   0       2035.42       1966.99        79.44 o                         
   9  26   0          0.75        -28.68       122.85 o                         
  10  26   0         65.53        -20.24        82.27 o                         
   1  27   0        620.77        739.28        40.15 o                         
   2  27   0         14.15         25.14        28.32 o                         
   3  27   0         32.64         23.93        30.49 o                         
   4  27   0        357.28        320.00        37.85 o                         
   5  27   0          0.46         25.29        52.82 o                         
   6  27   0         18.14         44.45        32.62 o                         
   7  27   0       1384.81       1329.11        87.40 o                         
   8  27   0          1.15        -13.81        52.46 o                         
   9  27   0       1177.76       1127.83       103.42 o                         
   0  28   0        355.63        306.37        46.18 o                         
   1  28   0        115.92         79.55        32.80 o                         
   2  28   0        146.85        133.41        32.70 o                         
   3  28   0        100.13        105.91        33.06 o                         
   4  28   0         51.71         80.10        33.34 o                         
   5  28   0        889.29        676.69        48.85 o                         
   6  28   0        392.77        260.95        86.82 o                         
   7  28   0          2.32         42.92        35.07 o                         
   8  28   0       1239.92       1286.70        77.30 o                         
   1  29   0          6.25         -0.96        36.35 o                         
   2  29   0        371.02        308.36        38.74 o                         
   3  29   0        913.09       1023.33        62.38 o                         
   4  29   0        889.55        867.55        95.52 o                         
   5  29   0         61.80          6.26        65.58 o                         
   6  29   0        347.58        315.90        43.65 o                         
   7  29   0        754.90        645.79        51.54 o                         
   0  30   0        692.37        655.19       162.56 o                         
   1  30   0         23.89         62.36        49.53 o                         
   2  30   0       1018.73        922.73        55.06 o                         
   3  30   0         33.72         56.69        35.48 o                         
   4  30   0       2563.02       2418.97       110.79 o                         
   5  30   0        698.40        776.65        66.58 o                         
   6  30   0        242.68        228.80        41.94 o                         
   1  31   0         30.13        -40.34        63.73 o                         
   2  31   0        307.29        275.91        46.43 o                         
   3  31   0       4475.51       4732.10       135.83 o                         
   4  31   0         21.14         12.61        41.72 o                         
   5  31   0        292.15        229.68        41.57 o                         
   0  32   0        104.10          7.39        59.11 o                         
   1  32   0        200.02         63.53        53.29 o                         
   2  32   0        764.47        759.17        53.31 o                         
   3  32   0         46.06         94.23        38.57 o                         
 -17   0   1       1242.04       1488.94       160.72 o                         
 -15   0   1       1655.77       1657.04       144.09 o                         
 -13   0   1        143.40        139.44        32.73 o                         
 -11   0   1        815.31        919.68        49.19 o                         
  -9   0   1       4996.89       4934.05        78.65 o                         
  -7   0   1       1274.62       1313.88        88.67 o                         
  -5   0   1        393.65        419.88        16.02 o                         
  -3   0   1      11167.23      10116.79       127.31 o                         
   1   0   1     205043.00     184731.42      3587.48 o                         
   3   0   1      16416.69      15126.68       187.36 o                         
   5   0   1       9642.22      10348.13       157.95 o                         
   7   0   1      55289.37      56092.99       552.69 o                         
   9   0   1       3362.54       3449.66        65.79 o                         
  11   0   1        710.21        768.18        62.66 o                         
  13   0   1        351.24        308.16        39.16 o                         
  15   0   1         95.04         31.40        92.37 o                         
 -17   1   1         31.47        102.73        79.43 o                         
 -16   1   1       2235.85       2450.30       127.99 o                         
 -15   1   1          0.46          5.54        53.57 o                         
 -14   1   1        197.67        172.85        26.47 o                         
 -13   1   1       1842.17       1908.00       115.00 o                         
 -12   1   1        344.14        345.93        27.05 o                         
 -11   1   1         37.79         39.06        15.97 o                         
 -10   1   1         11.90         22.69        12.86 o                         
  -9   1   1        537.23        527.88        22.88 o                         
  -8   1   1        130.36        110.50        14.72 o                         
  -7   1   1       5164.99       5306.88        63.10 o                         
  -6   1   1         66.54         86.31         9.53 o                         
  -5   1   1       1754.74       1905.82        45.87 o                         
  -4   1   1       1716.23       1685.19        25.18 o                         
  -3   1   1       3739.75       3765.91        38.95 o                         
  -2   1   1        798.10        590.43        10.52 o                         
  -1   1   1      22464.56      21391.90       633.63 o                         
   1   1   1      14469.86      14233.02       426.49 o                         
   2   1   1       9554.26      10114.14        88.84 o                         
   5   1   1       4534.52       4952.84        59.65 o                         
   6   1   1      47228.79      48936.41       417.90 o                         
   7   1   1       6651.34       6668.70        69.23 o                         
   8   1   1       7760.78       8155.15        76.70 o                         
   9   1   1          7.15          6.32        11.85 o                         
  10   1   1       1671.81       1546.75        36.55 o                         
  11   1   1         14.18          5.02        24.91 o                         
  12   1   1        182.66        182.28        24.09 o                         
  13   1   1       2266.12       2286.48        57.30 o                         
  14   1   1         38.92         41.34        31.46 o                         
  15   1   1        369.38        355.63        73.15 o                         
  16   1   1        192.28        278.43        86.82 o                         
 -17   2   1         71.56         13.95        55.50 o                         
 -16   2   1         29.31         43.41        53.56 o                         
 -15   2   1       1101.08        879.92        57.07 o                         
 -14   2   1        602.88        621.36        56.33 o                         
 -13   2   1        210.57        209.84        22.94 o                         
 -12   2   1       2294.35       2374.94        52.58 o                         
 -11   2   1       1828.04       1816.81        41.37 o                         
 -10   2   1         65.05         25.20        16.57 o                         
  -9   2   1        132.36        142.51        17.21 o                         
  -8   2   1        230.13        212.86        20.26 o                         
  -7   2   1       1185.87       1231.36        32.25 o                         
  -6   2   1       9962.27      11737.86       101.55 o                         
  -5   2   1      13891.84      15873.38       107.71 o                         
  -4   2   1      13208.07      13622.78       100.10 o                         
  -3   2   1      35104.55      34601.26       257.57 o                         
  -2   2   1        357.35        481.36        18.70 o                         
  -1   2   1        397.66        223.94         7.31 o                         
   0   2   1      13156.01      11179.95       554.19 o                         
   1   2   1       7889.33       7828.29        68.54 o                         
   2   2   1       4243.08       4898.86        47.16 o                         
   3   2   1       3343.25       3304.08        36.40 o                         
   4   2   1        184.04        131.36        10.99 o                         
   5   2   1        942.61       1270.13        23.76 o                         
   6   2   1        543.43        562.38        24.00 o                         
   7   2   1      12998.93      13067.78       128.90 o                         
   8   2   1       7484.15       7309.48        84.83 o                         
   9   2   1         53.34         57.73        13.53 o                         
  10   2   1         16.79         21.24        13.74 o                         
  11   2   1       2509.80       2454.07        47.95 o                         
  12   2   1        658.21        584.14        33.53 o                         
  13   2   1        842.80        920.20        41.76 o                         
  14   2   1       1441.40       1463.76        67.46 o                         
  15   2   1         13.79         -2.69        50.31 o                         
  16   2   1         41.75        121.67        56.81 o                         
 -16   3   1        398.44        377.33        64.01 o                         
 -15   3   1         70.10        100.59        62.46 o                         
 -14   3   1         82.58         55.38        27.31 o                         
 -13   3   1       1159.36       1114.61        39.40 o                         
 -12   3   1       5364.82       5574.16        79.33 o                         
 -11   3   1        200.09        322.77        32.80 o                         
 -10   3   1       7962.34       8402.71        99.74 o                         
  -9   3   1        926.34        993.86        29.83 o                         
  -8   3   1        754.14        665.26        25.27 o                         
  -7   3   1       7733.23       7903.04        84.56 o                         
  -6   3   1      19870.95      20195.24       163.04 o                         
  -4   3   1      73993.91      78874.16       584.42 o                         
  -3   3   1      18718.50      19574.71       167.30 o                         
  -2   3   1       6813.69       6888.41        62.65 o                         
  -1   3   1      22148.22      21937.65       229.04 o                         
   0   3   1       2242.20       1986.17        23.46 o                         
   1   3   1      10120.27      10170.68        88.36 o                         
   2   3   1       2544.73       2469.27        34.10 o                         
   3   3   1       2678.63       2518.63        29.87 o                         
   4   3   1      11926.59      11527.91       106.14 o                         
   5   3   1        441.18        329.28        14.17 o                         
   6   3   1       2626.25       2860.75        40.33 o                         
   7   3   1       2679.01       2774.63        42.55 o                         
   8   3   1        140.39        130.92        14.41 o                         
   9   3   1        572.70        651.64        26.76 o                         
  10   3   1       1894.57       1810.14        39.19 o                         
  11   3   1        919.96        937.40        44.07 o                         
  12   3   1       5590.28       5418.72        75.58 o                         
  13   3   1       1255.68       1266.61        67.77 o                         
  14   3   1         21.21          8.46        46.36 o                         
  15   3   1         74.60         97.95        38.63 o                         
  16   3   1         44.23         37.87        58.19 o                         
 -16   4   1         96.46        -45.71        45.71 o                         
 -15   4   1        648.87        550.50        90.52 o                         
 -14   4   1         27.01         16.47        26.92 o                         
 -13   4   1        450.19        459.91        35.66 o                         
 -12   4   1       1220.27       1203.38        43.73 o                         
 -11   4   1      16470.44      16668.43       172.44 o                         
 -10   4   1        121.63        106.58        16.86 o                         
  -9   4   1       4559.62       4279.93        87.19 o                         
  -8   4   1       2299.66       2352.37        44.24 o                         
  -7   4   1       7492.60       8186.89        87.10 o                         
  -6   4   1       1092.73        942.99        21.33 o                         
  -5   4   1      53964.44      55491.64       376.72 o                         
  -4   4   1      10475.30       9871.57        85.20 o                         
  -2   4   1        121.57         62.85         4.88 o                         
  -1   4   1       9643.29       9027.21        80.28 o                         
   0   4   1        378.43        224.27        16.29 o                         
   1   4   1       4898.48       5095.96        48.44 o                         
   2   4   1       3597.92       3129.19        52.29 o                         
   3   4   1       1473.15       1235.78        42.25 o                         
   4   4   1         94.39         40.57        10.27 o                         
   5   4   1        538.55        346.62        28.80 o                         
   6   4   1        420.76        341.64        22.93 o                         
   7   4   1       1808.31       2147.83        36.69 o                         
   8   4   1       1595.88       1485.64        32.80 o                         
   9   4   1         40.05         26.88        12.42 o                         
  10   4   1        936.15       1031.62        34.11 o                         
  11   4   1       6486.57       6721.67       148.37 o                         
  12   4   1        750.35        701.25        37.47 o                         
  13   4   1       2144.31       2175.48        65.72 o                         
  14   4   1          2.19         25.60        44.35 o                         
  15   4   1         29.98         -1.07        41.18 o                         
  16   4   1        748.37        813.07        84.25 o                         
 -16   5   1        173.35         88.07        71.27 o                         
 -15   5   1         12.67         45.80        35.09 o                         
 -14   5   1        441.16        423.22        36.36 o                         
 -13   5   1         32.29         27.05        25.70 o                         
 -12   5   1       3195.78       3259.10        85.91 o                         
 -11   5   1         43.84         44.81        16.31 o                         
 -10   5   1       2389.25       2477.85        49.00 o                         
  -9   5   1       1641.99       1410.63        33.21 o                         
  -8   5   1       1435.51       1376.99        40.80 o                         
  -7   5   1        144.59        142.49        11.15 o                         
  -6   5   1      26060.55      26223.91       271.58 o                         
  -5   5   1      19844.58      19493.21       204.76 o                         
  -4   5   1      70777.16      69144.16       575.19 o                         
  -3   5   1       5109.74       5488.27        58.97 o                         
  -2   5   1       2829.41       2346.98        27.22 o                         
  -1   5   1        360.58        280.57         9.14 o                         
   0   5   1       5495.07       5655.55        54.18 o                         
   1   5   1       1336.12       1095.34        16.83 o                         
   2   5   1       2383.50       2074.55        32.34 o                         
   3   5   1       2856.44       3537.39        49.76 o                         
   4   5   1        397.73        391.11        25.81 o                         
   5   5   1        331.81        210.82        15.93 o                         
   6   5   1        899.54        867.45        30.05 o                         
   7   5   1       6971.46       7024.70        88.29 o                         
   8   5   1       1233.01       1332.78        33.60 o                         
   9   5   1       5151.42       5416.65        83.10 o                         
  10   5   1          5.03         16.23        20.47 o                         
  11   5   1          5.77         -2.58        25.49 o                         
  12   5   1       4894.92       5111.61        90.86 o                         
  13   5   1         52.15         47.80        29.10 o                         
  14   5   1         49.39         63.05        33.52 o                         
  15   5   1       1014.14        990.01       136.25 o                         
  16   5   1         80.37        171.44        53.27 o                         
 -16   6   1          3.78         57.34        40.95 o                         
 -15   6   1       1278.14       1371.42        63.13 o                         
 -14   6   1         78.02        122.20        30.73 o                         
 -13   6   1        150.41        105.95        42.49 o                         
 -12   6   1        513.89        499.90        40.28 o                         
 -11   6   1       1032.06        933.28        49.41 o                         
 -10   6   1         87.01        106.48        23.71 o                         
  -9   6   1        293.43        317.13        26.83 o                         
  -8   6   1       1110.60       1329.46        44.02 o                         
  -7   6   1         59.88         46.35        15.74 o                         
  -6   6   1        280.93        326.58        20.21 o                         
  -5   6   1      15190.16      16533.55       230.31 o                         
  -4   6   1      14603.32      14405.19       133.91 o                         
  -3   6   1        819.07       1131.41        21.43 o                         
  -2   6   1       2755.59       3017.29        31.14 o                         
  -1   6   1       6357.53       6923.71        66.42 o                         
   0   6   1       7131.05       6294.46        60.85 o                         
   1   6   1      11556.96      10588.95        96.12 o                         
   2   6   1       6371.27       6335.81        79.86 o                         
   3   6   1       1846.56       2255.16        38.37 o                         
   4   6   1       2592.66       2302.55        41.57 o                         
   5   6   1       4494.11       4700.80        84.33 o                         
   6   6   1          9.57         14.39        13.13 o                         
   7   6   1       5244.05       5707.38        90.35 o                         
   8   6   1       4933.87       4950.43       108.94 o                         
   9   6   1       1361.81       1340.59        55.86 o                         
  10   6   1       1593.31       1587.14        63.64 o                         
  11   6   1       1844.60       1880.27        74.55 o                         
  12   6   1         50.80         81.15        26.83 o                         
  13   6   1        366.66        428.20        36.78 o                         
  14   6   1       1871.45       1895.39        67.82 o                         
  15   6   1         23.33         23.11        41.14 o                         
  16   6   1        371.22        463.92        51.33 o                         
 -16   7   1       2170.66       2224.31       140.48 o                         
 -15   7   1        591.37        643.84        47.06 o                         
 -14   7   1       1059.20       1168.70        58.03 o                         
 -13   7   1          9.35        -16.46        28.08 o                         
 -12   7   1          2.45         14.45        26.61 o                         
 -11   7   1        158.98        123.36        28.70 o                         
 -10   7   1          2.82          7.58        21.16 o                         
  -9   7   1         36.33         53.37        20.54 o                         
  -8   7   1          3.95         11.39        16.62 o                         
  -7   7   1       3471.69       3395.52        61.81 o                         
  -6   7   1          4.15         11.35        12.06 o                         
  -5   7   1       1823.46       1441.77        33.73 o                         
  -4   7   1        355.72        572.28        21.98 o                         
  -3   7   1        876.51        601.78        17.48 o                         
  -2   7   1       6149.99       5878.98        53.63 o                         
  -1   7   1       5271.12       6542.23        57.88 o                         
   0   7   1      19409.19      19835.74       153.11 o                         
   1   7   1       6616.86       6077.13        63.79 o                         
   2   7   1      26082.26      24899.30       215.37 o                         
   3   7   1        492.32        356.17        19.24 o                         
   4   7   1      27565.95      27391.95       279.43 o                         
   5   7   1       1465.26       1373.21        34.83 o                         
   6   7   1      28047.46      27686.10       290.79 o                         
   7   7   1       3019.06       3083.73        71.28 o                         
   8   7   1       1620.05       1926.83        51.81 o                         
   9   7   1        902.15        975.34        44.61 o                         
  10   7   1         32.19         17.24        31.21 o                         
  11   7   1         68.34         64.04        27.84 o                         
  12   7   1        442.40        469.49        41.41 o                         
  13   7   1        262.42        279.34        37.71 o                         
  14   7   1         36.63         -4.56        32.51 o                         
  15   7   1        380.40        407.90        49.87 o                         
  16   7   1        102.30         42.65        48.73 o                         
 -16   8   1          4.28         59.45        35.43 o                         
 -15   8   1       1139.93       1172.11        97.75 o                         
 -14   8   1        818.71        772.01        52.35 o                         
 -13   8   1         23.89         41.78        30.85 o                         
 -12   8   1        127.71        168.17        35.35 o                         
 -11   8   1        845.30        798.93        52.74 o                         
 -10   8   1        286.95        283.07        30.78 o                         
  -9   8   1        628.63        573.23        35.66 o                         
  -8   8   1        499.24        613.31        36.57 o                         
  -7   8   1       1970.24       2002.40        60.94 o                         
  -6   8   1       1174.77       1155.68        54.25 o                         
  -5   8   1        271.83        328.81        20.08 o                         
  -4   8   1        107.15         53.45        15.27 o                         
  -3   8   1        380.67        210.07        19.04 o                         
  -2   8   1       8522.15       7823.62        69.18 o                         
  -1   8   1      38026.92      36916.60       287.61 o                         
   0   8   1        982.13        893.55        16.06 o                         
   1   8   1      47233.45      45801.20       383.02 o                         
   2   8   1       1883.08       1382.39        28.89 o                         
   3   8   1       9005.31       9603.43       111.62 o                         
   4   8   1         12.49         41.06        11.34 o                         
   5   8   1      10668.92      10599.62       127.98 o                         
   6   8   1         58.81         45.04        14.86 o                         
   7   8   1      24484.89      24742.07       269.46 o                         
   8   8   1        408.89        469.23        60.09 o                         
   9   8   1         82.21         81.12        22.52 o                         
  10   8   1         29.16          0.44        23.27 o                         
  11   8   1        159.27        140.09        32.94 o                         
  12   8   1        592.64        617.47        47.97 o                         
  13   8   1        122.35        142.26        31.61 o                         
  14   8   1        100.19         32.20        37.86 o                         
  15   8   1         76.06         61.33        34.17 o                         
  16   8   1         21.53         36.05        42.31 o                         
 -16   9   1       1588.94       1624.95       117.79 o                         
 -15   9   1        192.47        176.06        36.77 o                         
 -14   9   1         10.38        -31.30        31.30 o                         
 -13   9   1       2898.30       3028.37        86.48 o                         
 -12   9   1        381.24        418.35        39.99 o                         
 -11   9   1         29.97         47.56        28.85 o                         
 -10   9   1         21.93         66.63        25.55 o                         
  -9   9   1       1926.81       1808.84        55.38 o                         
  -8   9   1        700.00        719.11        37.55 o                         
  -7   9   1       3177.26       3426.80        64.63 o                         
  -6   9   1       1944.83       1884.62        46.33 o                         
  -5   9   1       1206.23       1185.32        32.96 o                         
  -4   9   1       4358.98       4775.33        67.83 o                         
  -3   9   1       2122.69       1828.18        32.19 o                         
  -2   9   1        452.50        371.83        15.99 o                         
  -1   9   1       3267.28       2898.93        37.33 o                         
   0   9   1      17693.51      16377.74       149.05 o                         
   2   9   1      17186.51      15860.06       143.96 o                         
   3   9   1       1872.39       1810.89        37.24 o                         
   4   9   1          0.92         37.63        17.25 o                         
   5   9   1       3088.26       3025.36        55.10 o                         
   6   9   1      25748.84      26314.05       438.74 o                         
   7   9   1       1109.57       1193.57        68.84 o                         
   8   9   1       2519.15       2613.13        61.73 o                         
   9   9   1        152.65        223.00        28.28 o                         
  10   9   1        305.87        314.36        33.21 o                         
  11   9   1        454.99        415.80        39.51 o                         
  12   9   1        211.19        193.22        34.71 o                         
  13   9   1       2206.09       2456.71        94.54 o                         
  14   9   1          7.86         59.26        51.13 o                         
  15   9   1          3.59          3.59        32.47 o                         
  16   9   1       1262.79       1310.13        79.93 o                         
 -16  10   1         81.39         76.39        66.13 o                         
 -15  10   1        208.08        181.52        37.87 o                         
 -14  10   1       1069.52        873.09        59.04 o                         
 -13  10   1        165.21        208.47        43.17 o                         
 -12  10   1       2217.04       2223.34        75.10 o                         
 -11  10   1       1289.94       1364.43        59.47 o                         
 -10  10   1       1576.94       1668.85        60.06 o                         
  -9  10   1       2459.36       2488.13        64.26 o                         
  -8  10   1        376.05        509.78        33.51 o                         
  -7  10   1        341.24        498.99        31.56 o                         
  -6  10   1      17284.71      17192.44       196.19 o                         
  -5  10   1       2136.18       2160.39        45.79 o                         
  -4  10   1       3142.17       3188.67        65.80 o                         
  -3  10   1       9586.96      10139.60        99.49 o                         
  -2  10   1      17780.83      17767.11       160.56 o                         
  -1  10   1       1193.57        850.16        23.84 o                         
   1  10   1       5580.53       5137.96        57.08 o                         
   2  10   1        134.71         92.81         9.06 o                         
   3  10   1         69.98         54.87        11.63 o                         
   4  10   1       1788.35       1790.12        40.45 o                         
   5  10   1       3741.82       3521.86        61.80 o                         
   6  10   1       5507.15       6348.98        97.69 o                         
   7  10   1       1058.86       1136.23        42.78 o                         
   8  10   1         27.19         38.92        20.50 o                         
   9  10   1        824.98        847.89        85.35 o                         
  10  10   1         76.65        125.50        29.26 o                         
  11  10   1       1036.28       1005.78        67.87 o                         
  12  10   1        635.97        630.94        47.05 o                         
  13  10   1        356.60        345.79        43.55 o                         
  14  10   1       2468.67       2464.52        86.18 o                         
  15  10   1        131.52        120.23        37.83 o                         
 -16  11   1        105.12        116.88        51.58 o                         
 -15  11   1          5.65        -44.28        44.28 o                         
 -14  11   1          0.50        -41.25        41.25 o                         
 -13  11   1       2604.00       2765.82        86.63 o                         
 -12  11   1       1187.87       1135.27        61.49 o                         
 -11  11   1         37.07         59.61        28.76 o                         
 -10  11   1       8800.17       8992.54       138.81 o                         
  -9  11   1       3120.60       3180.17        73.53 o                         
  -8  11   1       4506.55       4631.64        83.79 o                         
  -7  11   1       4534.84       4923.78        90.67 o                         
  -6  11   1       3665.62       3813.94        68.21 o                         
  -5  11   1        395.71        650.37        38.78 o                         
  -4  11   1      16706.66      16518.96       183.06 o                         
  -3  11   1      25706.12      24357.90       216.10 o                         
  -2  11   1        972.45       1335.99        26.28 o                         
  -1  11   1       1813.62       2074.30        33.48 o                         
   0  11   1        317.32        342.10        15.13 o                         
   1  11   1       3684.63       3582.93        45.68 o                         
   2  11   1        930.86        733.45        19.68 o                         
   3  11   1       1609.43       1605.04        37.81 o                         
   4  11   1         14.61         35.56        13.78 o                         
   5  11   1        674.39        607.08        32.19 o                         
   6  11   1       1058.86       1024.30        39.35 o                         
   7  11   1        153.18        160.21        30.16 o                         
   8  11   1       1200.91       1111.92        46.99 o                         
   9  11   1          3.36         25.34        24.23 o                         
  10  11   1       1178.66       1334.53        86.82 o                         
  11  11   1          2.89         15.63        28.35 o                         
  12  11   1       2087.55       2186.80        79.25 o                         
  13  11   1       1994.87       1924.59        78.82 o                         
  14  11   1         32.67        -33.53        33.53 o                         
  15  11   1          8.80          5.16        43.46 o                         
 -15  12   1         18.81         31.10        57.40 o                         
 -14  12   1        965.78        939.89        61.07 o                         
 -13  12   1          3.02         -4.40        32.16 o                         
 -12  12   1        490.95        410.89        42.76 o                         
 -11  12   1       4908.79       4851.01       112.85 o                         
 -10  12   1       2624.79       3012.38        83.10 o                         
  -9  12   1       2517.02       2492.58        67.14 o                         
  -8  12   1        741.01        823.71        49.68 o                         
  -7  12   1       1527.07       1695.36        49.41 o                         
  -6  12   1       1139.89       1271.61        41.20 o                         
  -5  12   1      39004.20      38138.89       392.07 o                         
  -4  12   1       3188.90       2923.71        55.08 o                         
  -3  12   1       6281.64       6404.78        86.08 o                         
  -2  12   1        568.78        450.28        19.06 o                         
  -1  12   1       1355.15       1370.04        27.48 o                         
   0  12   1        425.45        592.04        19.74 o                         
   1  12   1       3037.98       3149.50        43.43 o                         
   2  12   1        276.91        291.22        17.60 o                         
   3  12   1       1344.53       1199.66        24.92 o                         
   4  12   1       1297.47       1174.90        36.84 o                         
   5  12   1         67.71         68.01        21.29 o                         
   6  12   1        480.06        426.44        28.39 o                         
   7  12   1        228.77        244.84        27.23 o                         
   8  12   1        904.32        967.44        48.20 o                         
   9  12   1         39.78         79.65        26.54 o                         
  10  12   1       3430.67       3654.28       110.33 o                         
  11  12   1       1124.48       1198.01        63.25 o                         
  12  12   1         47.98         36.14        33.21 o                         
  13  12   1        758.73        830.05        61.54 o                         
  14  12   1        681.65        623.58        62.14 o                         
  15  12   1        252.15        176.47        39.46 o                         
 -15  13   1         10.82         -3.96        54.05 o                         
 -14  13   1         63.15         25.33        39.37 o                         
 -13  13   1        185.93        208.73        40.93 o                         
 -12  13   1        994.19       1145.17        65.15 o                         
 -11  13   1        903.10       1137.81        63.35 o                         
 -10  13   1       2274.68       2345.77        73.87 o                         
  -9  13   1        234.96        237.78        35.58 o                         
  -8  13   1        119.27        117.15        25.13 o                         
  -7  13   1       3011.15       3317.04        68.96 o                         
  -6  13   1       9962.01       9655.44       129.39 o                         
  -5  13   1        145.06        157.40        19.89 o                         
  -4  13   1       8451.95       8684.74       147.29 o                         
  -3  13   1       1982.99       2106.93        36.33 o                         
  -2  13   1        848.88        872.82        28.80 o                         
  -1  13   1       1514.67       1348.89        28.51 o                         
   0  13   1       9126.39       9355.15        96.77 o                         
   1  13   1        491.22        542.13        20.55 o                         
   2  13   1       4562.13       4505.33        56.89 o                         
   3  13   1       3455.51       3303.49        46.39 o                         
   4  13   1        441.42        583.44        31.06 o                         
   5  13   1        980.68       1023.20        40.70 o                         
   6  13   1        132.24        168.11        23.05 o                         
   7  13   1        415.62        505.94        47.84 o                         
   8  13   1       1130.72       1029.62        58.07 o                         
   9  13   1       5342.46       5676.20       105.81 o                         
  10  13   1        157.78        205.56        39.82 o                         
  11  13   1        528.99        472.66        51.44 o                         
  12  13   1       3024.49       3154.43        91.22 o                         
  13  13   1         27.91         62.19        37.64 o                         
  14  13   1         61.24        -30.66        39.95 o                         
  15  13   1        294.00        293.55        42.96 o                         
 -15  14   1        571.25        575.23        55.13 o                         
 -14  14   1         46.01         75.30        46.26 o                         
 -13  14   1        486.80        459.71        46.63 o                         
 -12  14   1         33.83         29.48        40.95 o                         
 -11  14   1        939.37        889.16        53.59 o                         
 -10  14   1        383.13        483.49        41.17 o                         
  -9  14   1        132.29        138.13        27.69 o                         
  -8  14   1        466.51        588.98        55.66 o                         
  -7  14   1        350.91        356.17        28.68 o                         
  -6  14   1        764.33        744.80        41.41 o                         
  -5  14   1       6058.32       6027.75        92.38 o                         
  -4  14   1         69.44         40.85        15.47 o                         
  -3  14   1        685.56        753.92        24.13 o                         
  -2  14   1      13553.00      13823.35       135.32 o                         
  -1  14   1       1514.09       1642.01        32.67 o                         
   0  14   1        604.30        525.75        21.28 o                         
   1  14   1         13.16         61.58        11.92 o                         
   2  14   1      18369.55      18226.40       171.69 o                         
   3  14   1      13485.46      13737.69       154.84 o                         
   4  14   1        219.25        198.97        29.28 o                         
   5  14   1       8217.22       8164.42       115.12 o                         
   6  14   1       1828.56       1852.29        53.87 o                         
   7  14   1         24.78         39.14        21.86 o                         
   8  14   1       9046.59       9305.39       138.63 o                         
   9  14   1        242.39        255.80        45.66 o                         
  10  14   1       1229.47       1216.10        61.63 o                         
  11  14   1         81.82         83.45        33.91 o                         
  12  14   1        165.38        185.25        37.64 o                         
  13  14   1        790.72        895.96        75.22 o                         
  14  14   1        844.43        817.50        61.43 o                         
  15  14   1          3.86         14.81        36.13 o                         
 -15  15   1        135.77        186.38        72.33 o                         
 -14  15   1        173.66         70.10        99.73 o                         
 -13  15   1         74.01         55.81        79.43 o                         
 -12  15   1        565.71        541.95        48.97 o                         
 -11  15   1         61.65         97.57        34.48 o                         
 -10  15   1         14.06         37.04        30.46 o                         
  -9  15   1        116.84        135.83        31.24 o                         
  -8  15   1        351.37        333.51        32.70 o                         
  -7  15   1       1349.07       1289.36        50.38 o                         
  -6  15   1        193.94        160.54        29.65 o                         
  -5  15   1        808.72        821.37        38.30 o                         
  -4  15   1        594.08        733.07        48.08 o                         
  -3  15   1       1228.41       1164.65        38.68 o                         
  -2  15   1        307.76        452.24        39.20 o                         
  -1  15   1      10029.45      10639.39       110.41 o                         
   0  15   1       5611.43       5842.51        70.83 o                         
   1  15   1      10343.09      10090.78       106.34 o                         
   2  15   1      12909.04      12696.92       127.92 o                         
   3  15   1       4000.42       3804.86        58.75 o                         
   4  15   1       2986.62       3220.54        64.94 o                         
   5  15   1      14115.71      14297.21       175.96 o                         
   6  15   1       4010.67       4146.45        85.25 o                         
   7  15   1       3642.53       3547.56        85.07 o                         
   8  15   1       1145.04       1101.90        53.85 o                         
   9  15   1       5664.08       5778.19       110.16 o                         
  10  15   1        715.86        681.34        59.58 o                         
  11  15   1        352.81        385.90        42.76 o                         
  12  15   1          8.92          8.48        35.06 o                         
  13  15   1          5.12         21.06        49.97 o                         
  14  15   1         15.21         39.18        41.35 o                         
 -14  16   1        418.32        529.61        53.27 o                         
 -13  16   1         37.12         16.93        42.04 o                         
 -12  16   1        160.85        117.49        38.28 o                         
 -11  16   1       1520.74       1647.29        72.62 o                         
 -10  16   1          5.34         28.58        34.60 o                         
  -9  16   1        426.49        525.88        41.57 o                         
  -8  16   1          0.22          4.23        24.78 o                         
  -7  16   1        851.58        796.86        45.19 o                         
  -6  16   1          1.79         -8.29        18.96 o                         
  -5  16   1       2484.45       2476.11        85.94 o                         
  -4  16   1       3492.30       3231.31        49.83 o                         
  -3  16   1       2385.11       2321.58        41.95 o                         
  -2  16   1      14317.73      13944.80       161.74 o                         
  -1  16   1        406.12        513.27        28.98 o                         
   0  16   1        927.11       1035.54        31.05 o                         
   1  16   1       8828.27       8760.56        99.43 o                         
   2  16   1      13207.55      12890.90       187.18 o                         
   3  16   1       3475.02       3456.32        66.60 o                         
   4  16   1       5641.54       5815.66        92.38 o                         
   5  16   1       4020.00       3919.30        77.07 o                         
   6  16   1       2736.34       3036.31        69.97 o                         
   7  16   1       6139.68       5834.65       123.42 o                         
   8  16   1       6151.71       6308.36       124.70 o                         
   9  16   1         65.13         31.78        31.62 o                         
  10  16   1          1.88        -19.36        30.42 o                         
  11  16   1       1063.90       1213.95        91.94 o                         
  12  16   1       1200.67       1277.21        72.13 o                         
  13  16   1          0.69         71.52        43.63 o                         
  14  16   1          4.09        -23.72        40.64 o                         
 -14  17   1        156.44        132.65        43.19 o                         
 -13  17   1       1060.79        991.09        62.19 o                         
 -12  17   1        413.26        448.64        44.27 o                         
 -11  17   1          6.43         -9.32        30.29 o                         
 -10  17   1          4.21          8.33        30.69 o                         
  -9  17   1         22.42         71.98        29.61 o                         
  -8  17   1       3801.06       4128.66        98.12 o                         
  -7  17   1       3673.65       3800.92        82.11 o                         
  -6  17   1          0.52         -6.63        20.72 o                         
  -5  17   1       2554.78       2554.92        62.17 o                         
  -4  17   1         20.19         13.85        12.14 o                         
  -3  17   1       5971.13       5838.34        98.42 o                         
  -2  17   1        424.94        531.78        32.26 o                         
  -1  17   1       3933.97       3986.72        58.77 o                         
   0  17   1       3949.07       3887.21        57.84 o                         
   1  17   1       1798.28       1653.24        64.42 o                         
   2  17   1       7865.37       7872.91        91.69 o                         
   3  17   1        138.17        169.40        16.30 o                         
   4  17   1       1058.75       1074.45        43.55 o                         
   5  17   1       4685.32       4611.59        85.65 o                         
   6  17   1       2841.92       2836.53        87.31 o                         
   7  17   1         59.19         80.41        27.57 o                         
   8  17   1         12.69         28.05        34.98 o                         
   9  17   1        879.99        949.30        59.71 o                         
  10  17   1        129.42        159.38        35.62 o                         
  11  17   1        205.13        164.49        37.57 o                         
  12  17   1        269.21        274.00        49.41 o                         
  13  17   1        847.79        856.90        63.87 o                         
  14  17   1       1091.83       1149.42       190.80 o                         
 -14  18   1       1391.77       1592.19        86.27 o                         
 -13  18   1        546.47        596.53        59.94 o                         
 -12  18   1        639.40        387.94        79.43 o                         
 -11  18   1        185.01        200.41        38.20 o                         
 -10  18   1        412.18        374.98        40.88 o                         
  -9  18   1       3678.79       3838.85        92.30 o                         
  -8  18   1        445.48        485.11        55.47 o                         
  -7  18   1       4484.49       4549.61       113.62 o                         
  -6  18   1       2383.38       2339.77        64.27 o                         
  -5  18   1          2.60         11.27        20.60 o                         
  -4  18   1       3132.05       3213.31        68.19 o                         
  -3  18   1       1042.97       1078.78        32.86 o                         
  -2  18   1        695.08        712.82        31.07 o                         
  -1  18   1       3906.67       3935.08        68.89 o                         
   0  18   1        297.82        303.60        21.13 o                         
   1  18   1       1151.17       1265.84        40.92 o                         
   2  18   1        739.28        797.43        29.56 o                         
   3  18   1        600.39        549.60        35.72 o                         
   4  18   1         32.12         74.02        21.57 o                         
   5  18   1        330.17        345.23        30.89 o                         
   6  18   1        995.94        874.07        48.12 o                         
   7  18   1         26.60         30.78        29.03 o                         
   8  18   1         32.29         23.16        28.39 o                         
   9  18   1       1202.84       1283.01        64.52 o                         
  10  18   1        251.37        278.11        41.11 o                         
  11  18   1          6.20         21.49        32.24 o                         
  12  18   1        423.68        413.73        48.84 o                         
  13  18   1        328.68        311.14        47.83 o                         
 -13  19   1       1684.20       1596.59        85.89 o                         
 -12  19   1        401.62        376.06        46.85 o                         
 -11  19   1         36.18         17.72        34.32 o                         
 -10  19   1        130.92        114.98        34.41 o                         
  -9  19   1        153.03        138.60        37.31 o                         
  -8  19   1       6073.73       6011.70       112.98 o                         
  -7  19   1       2872.06       2969.04        81.20 o                         
  -6  19   1       4644.61       4489.55       107.41 o                         
  -5  19   1        549.59        475.15        47.12 o                         
  -4  19   1        171.51        209.76        23.73 o                         
  -3  19   1       3575.63       3591.22        58.23 o                         
  -2  19   1       4175.41       4389.47        65.57 o                         
  -1  19   1          4.01         15.71        15.04 o                         
   0  19   1       5835.80       5806.78        80.92 o                         
   1  19   1         35.47         47.32        15.22 o                         
   2  19   1          5.89         21.79        14.49 o                         
   3  19   1        462.99        513.81        32.26 o                         
   4  19   1        423.49        451.61        32.93 o                         
   5  19   1         24.90         18.07        23.33 o                         
   6  19   1          1.13         22.22        26.20 o                         
   7  19   1        492.38        448.90        47.66 o                         
   8  19   1        943.96        974.70        58.58 o                         
   9  19   1        509.14        546.05        45.14 o                         
  10  19   1         43.06         18.88        33.34 o                         
  11  19   1        442.69        406.24        47.05 o                         
  12  19   1        287.45        251.55        53.91 o                         
  13  19   1       1073.31       1007.83        92.50 o                         
 -13  20   1        119.84        180.50        44.62 o                         
 -12  20   1        436.47        342.04        47.97 o                         
 -11  20   1        388.98        376.34        64.34 o                         
 -10  20   1        910.85        861.35        54.31 o                         
  -9  20   1        884.69        871.17        53.70 o                         
  -8  20   1        242.07        285.33        36.42 o                         
  -7  20   1       6151.35       6134.15       131.75 o                         
  -6  20   1       2798.17       2764.45        81.14 o                         
  -5  20   1       3302.62       3421.94        77.00 o                         
  -4  20   1       3350.89       3215.46        82.92 o                         
  -3  20   1        701.98        611.39        28.89 o                         
  -2  20   1       1723.03       1602.34        41.26 o                         
  -1  20   1        990.22        960.81        36.42 o                         
   0  20   1       1180.09       1296.96        38.20 o                         
   1  20   1        378.62        502.33        26.67 o                         
   2  20   1        220.41        265.36        21.86 o                         
   3  20   1       1255.87       1301.28        38.22 o                         
   4  20   1          9.55         45.33        23.75 o                         
   5  20   1          7.89        -17.82        22.07 o                         
   6  20   1        318.75        388.87        36.17 o                         
   7  20   1        959.39       1086.43        58.70 o                         
   8  20   1         45.29        -26.51        28.76 o                         
   9  20   1         64.44         29.52        31.39 o                         
  10  20   1       1592.14       1689.85        77.99 o                         
  11  20   1          1.87         -7.28        42.59 o                         
  12  20   1         89.99        134.42        42.13 o                         
  13  20   1        988.98        880.55        75.62 o                         
 -13  21   1         73.02         38.28        45.84 o                         
 -12  21   1          0.41         14.22        45.05 o                         
 -11  21   1         62.85         95.69        37.53 o                         
 -10  21   1        659.07        609.48        50.11 o                         
  -9  21   1        263.48        239.75        35.83 o                         
  -8  21   1       1493.69       1627.50        73.85 o                         
  -7  21   1        240.34        327.23        35.39 o                         
  -6  21   1       2200.22       2230.80        68.19 o                         
  -5  21   1         14.51        -25.10        27.71 o                         
  -4  21   1        186.43        187.75        22.86 o                         
  -3  21   1       1070.51        952.74        36.39 o                         
  -2  21   1        753.38        868.48        35.99 o                         
  -1  21   1         50.32         70.18        18.20 o                         
   0  21   1       3303.34       3428.60        60.19 o                         
   1  21   1        297.88        349.93        29.21 o                         
   2  21   1       2302.44       2574.30        57.33 o                         
   3  21   1        954.22       1111.08        36.82 o                         
   4  21   1       3525.43       3589.24        92.29 o                         
   5  21   1          5.05         17.84        24.46 o                         
   6  21   1         51.72         25.33        29.58 o                         
   7  21   1        153.89        123.49        33.27 o                         
   8  21   1         43.17         17.16        29.41 o                         
   9  21   1       1979.20       1969.67        75.83 o                         
  10  21   1        256.36        235.09        44.15 o                         
  11  21   1       1122.85       1183.13        72.08 o                         
  12  21   1        265.59        331.68        47.40 o                         
 -12  22   1         12.05        -37.39        37.39 o                         
 -11  22   1          3.08         12.11        82.05 o                         
 -10  22   1        193.85        163.40        45.00 o                         
  -9  22   1          2.59        -19.33        31.58 o                         
  -8  22   1         13.25         62.08        30.21 o                         
  -7  22   1        427.11        370.41        39.04 o                         
  -6  22   1          1.26        -16.06        28.44 o                         
  -5  22   1         68.52         36.63        25.54 o                         
  -4  22   1         46.67         58.32        17.68 o                         
  -3  22   1       2174.31       2298.58        50.69 o                         
  -2  22   1       1670.62       1701.04        56.48 o                         
  -1  22   1          7.69         -0.34        17.03 o                         
   0  22   1         51.80         58.10        18.80 o                         
   1  22   1         19.54         39.84        18.51 o                         
   2  22   1       1273.72       1264.28        41.37 o                         
   3  22   1       6850.36       7152.70        94.30 o                         
   4  22   1          9.06         22.98        75.74 o                         
   5  22   1       1805.68       1800.94        81.44 o                         
   6  22   1         24.56         34.64        27.82 o                         
   7  22   1         24.27         54.33        30.01 o                         
   8  22   1       2095.46       2148.06        77.37 o                         
   9  22   1       1096.45       1218.12        68.74 o                         
  10  22   1        610.15        564.60        68.52 o                         
  11  22   1         86.19        140.47        43.28 o                         
  12  22   1          0.99          9.91        59.81 o                         
 -12  23   1        724.48        542.61        55.08 o                         
 -11  23   1        185.08        211.69        67.67 o                         
 -10  23   1        134.71         86.28        36.90 o                         
  -9  23   1         22.06         53.23        33.58 o                         
  -8  23   1         76.44         49.18        38.05 o                         
  -7  23   1        639.08        619.37        44.48 o                         
  -6  23   1          3.22          5.60        28.18 o                         
  -5  23   1        130.71        152.43        31.24 o                         
  -4  23   1       1383.24       1523.19        80.32 o                         
  -3  23   1        114.25        126.55        21.65 o                         
  -2  23   1        766.98        785.78        38.03 o                         
  -1  23   1       1658.18       1740.92        48.06 o                         
   0  23   1        466.80        573.57        32.18 o                         
   1  23   1         14.94         25.62        18.89 o                         
   2  23   1       3215.62       3359.17        78.08 o                         
   3  23   1        625.68        668.29        33.76 o                         
   4  23   1       4921.00       5011.26       103.83 o                         
   5  23   1        968.67       1030.60        64.92 o                         
   6  23   1        239.66        228.90        35.77 o                         
   7  23   1        974.25        977.40        57.35 o                         
   8  23   1        450.12        451.50        45.54 o                         
   9  23   1        606.08        475.64        96.98 o                         
  10  23   1       1074.21       1180.86        70.06 o                         
  11  23   1         10.11         -3.25        38.72 o                         
 -11  24   1        874.76        819.97        59.89 o                         
 -10  24   1        360.70        356.58        44.61 o                         
  -9  24   1        361.17        341.91        60.96 o                         
  -8  24   1        101.84        121.44        78.49 o                         
  -7  24   1        353.32        365.75        47.90 o                         
  -6  24   1        124.82         88.40        54.49 o                         
  -5  24   1        690.89        675.78        79.60 o                         
  -4  24   1        146.72        172.37        31.06 o                         
  -3  24   1       1408.51       1499.25        49.45 o                         
  -2  24   1       1035.88       1050.25        43.51 o                         
  -1  24   1         83.54        118.79        22.31 o                         
   0  24   1       1149.32       1247.23        43.91 o                         
   1  24   1       2525.33       2625.87        72.26 o                         
   2  24   1        283.79        261.82        25.84 o                         
   3  24   1       3465.71       3542.75        79.29 o                         
   4  24   1        640.45        720.22        46.18 o                         
   5  24   1       1366.37       1432.49        66.22 o                         
   6  24   1         15.64         16.29        30.42 o                         
   7  24   1        383.20        384.02        41.49 o                         
   8  24   1        337.43        249.27        38.47 o                         
   9  24   1        136.36        124.21        46.03 o                         
  10  24   1          3.88        -33.84        33.84 o                         
  11  24   1        276.94        261.92        47.78 o                         
 -10  25   1          1.22         14.30        36.94 o                         
  -9  25   1        110.78        102.95        36.49 o                         
  -8  25   1       2752.30       2608.93       161.64 o                         
  -7  25   1         26.98         35.79        36.85 o                         
  -6  25   1         22.08         23.17        29.83 o                         
  -5  25   1          5.81          0.64        28.91 o                         
  -4  25   1        525.37        500.02        45.00 o                         
  -3  25   1          7.86          7.65        42.17 o                         
  -2  25   1        498.21        496.35        35.52 o                         
  -1  25   1       1527.69       1664.77        50.93 o                         
   0  25   1        122.92        185.18        24.80 o                         
   1  25   1         99.96        135.97        25.33 o                         
   2  25   1       1559.98       1530.25        54.20 o                         
   3  25   1         22.31         46.41        29.88 o                         
   4  25   1        708.47        664.58        45.76 o                         
   5  25   1         86.72        169.48        32.93 o                         
   6  25   1        474.10        535.40        44.33 o                         
   7  25   1         11.06         55.62        41.75 o                         
   8  25   1          6.31         59.43        35.48 o                         
   9  25   1         32.52         45.45        45.55 o                         
  10  25   1          4.81          8.86        59.74 o                         
 -10  26   1         72.30        126.71        39.37 o                         
  -9  26   1       1798.53       1827.77        90.75 o                         
  -8  26   1         30.00         -3.03        34.55 o                         
  -7  26   1       1554.58       1583.18        77.51 o                         
  -6  26   1        262.81        190.93        36.23 o                         
  -5  26   1          5.89         25.75        34.43 o                         
  -4  26   1        180.04        185.65        34.17 o                         
  -3  26   1        826.13        930.58        71.52 o                         
  -2  26   1         57.07         29.68        28.49 o                         
  -1  26   1       1536.84       1745.48        60.59 o                         
   0  26   1        246.57        266.49        29.08 o                         
   1  26   1          3.25        -28.06        28.06 o                         
   2  26   1        343.21        373.03        29.82 o                         
   3  26   1         76.63         73.63        39.25 o                         
   4  26   1          2.72         -0.95        28.68 o                         
   5  26   1        196.03        204.55        38.00 o                         
   6  26   1        194.44        155.45        38.25 o                         
   7  26   1         11.41        -55.42        55.42 o                         
   8  26   1          1.61         42.55        37.78 o                         
   9  26   1        433.21        338.38        46.83 o                         
  10  26   1          1.22         54.57        41.57 o                         
  -9  27   1        143.92        236.72        57.27 o                         
  -8  27   1       3188.62       3153.34       101.89 o                         
  -7  27   1         67.24        171.95        66.22 o                         
  -6  27   1        684.71        633.61        54.87 o                         
  -5  27   1          1.76         51.19        31.91 o                         
  -4  27   1        102.49         98.89        32.96 o                         
  -3  27   1        494.39        499.65        41.52 o                         
  -2  27   1       1516.54       1599.60        53.18 o                         
  -1  27   1          0.74          1.93        23.63 o                         
   0  27   1        844.89        841.53        47.75 o                         
   1  27   1        322.98        345.01        30.78 o                         
   2  27   1         29.06         49.69        29.10 o                         
   3  27   1        235.61        215.86        35.48 o                         
   4  27   1         19.88         40.81        29.46 o                         
   5  27   1        135.94        186.06        35.90 o                         
   6  27   1          6.44        -34.22        34.22 o                         
   7  27   1          4.94        -57.27        57.27 o                         
   8  27   1        421.52        415.69        56.16 o                         
   9  27   1          0.97         15.37        51.95 o                         
  -8  28   1         22.42         19.99        44.35 o                         
  -7  28   1       2267.36       2444.28        90.94 o                         
  -6  28   1         91.54        155.82        49.35 o                         
  -5  28   1         55.43         35.67        33.03 o                         
  -4  28   1        220.67        174.68        41.12 o                         
  -3  28   1         79.36         82.74        43.20 o                         
  -2  28   1        280.44        396.58        38.28 o                         
  -1  28   1        848.52        914.62        48.18 o                         
   0  28   1          4.23        -24.64        24.64 o                         
   1  28   1         30.65          9.72        24.69 o                         
   2  28   1        179.53        138.03        32.27 o                         
   3  28   1        229.43        214.39        36.23 o                         
   4  28   1        286.44        345.88        39.73 o                         
   5  28   1        287.89        275.34        40.91 o                         
   6  28   1        618.01        437.06        56.12 o                         
   7  28   1        756.14        742.59        57.84 o                         
   8  28   1          1.42        -34.80        34.80 o                         
  -7  29   1         45.25          2.77        63.79 o                         
  -6  29   1        548.94        566.78        49.39 o                         
  -5  29   1        109.48        145.34        38.28 o                         
  -4  29   1         16.44         27.27        89.80 o                         
  -3  29   1        108.71        114.64        34.84 o                         
  -2  29   1        222.47        282.81        42.71 o                         
  -1  29   1        297.10        291.15        31.97 o                         
   0  29   1        941.66       1020.39        50.27 o                         
   1  29   1        454.76        450.17        42.06 o                         
   2  29   1        199.82        144.16        35.10 o                         
   3  29   1          0.97        -42.05        45.82 o                         
   4  29   1       2591.82       2847.42        89.82 o                         
   5  29   1       1209.23       1158.61        84.25 o                         
   6  29   1         78.91        122.99        39.35 o                         
   7  29   1        109.35         22.17        67.05 o                         
  -6  30   1        310.38        231.52        78.51 o                         
  -5  30   1         18.71        -38.52        45.65 o                         
  -4  30   1         53.57         46.98        36.93 o                         
  -3  30   1       2026.31       2124.63       199.51 o                         
  -2  30   1        108.25         92.43        47.01 o                         
  -1  30   1        313.27        331.96        39.10 o                         
   0  30   1        129.52         82.09        36.76 o                         
   1  30   1        118.38         24.99        60.73 o                         
   2  30   1        305.48        296.15        56.74 o                         
   3  30   1       4652.77       4636.44       161.46 o                         
   4  30   1        392.65        401.55        67.94 o                         
   5  30   1        358.60        219.82        40.50 o                         
   6  30   1        363.53        249.22        41.57 o                         
  -5  31   1         15.21         -7.73        37.30 o                         
  -4  31   1        669.90        623.83        53.05 o                         
  -3  31   1         20.67        -30.20        35.51 o                         
  -2  31   1        982.99        818.79        57.14 o                         
  -1  31   1        502.74        516.17        61.14 o                         
   0  31   1         48.52        -28.64        37.52 o                         
   1  31   1         81.38         36.79        51.42 o                         
   2  31   1       1407.06       1596.23       101.86 o                         
   3  31   1         80.25        120.13        55.28 o                         
   4  31   1       3029.46       2988.22       136.02 o                         
   5  31   1          0.17        -35.48        35.48 o                         
  -3  32   1        107.73        104.06        38.20 o                         
  -2  32   1         79.84         13.35        37.30 o                         
  -1  32   1         91.07         47.60        45.82 o                         
   0  32   1        404.92        341.80        58.12 o                         
   1  32   1        280.03        307.38        46.77 o                         
   2  32   1          2.00        -29.81        35.77 o                         
   3  32   1       1098.73        687.95        63.34 o                         
 -16   0   2       3347.78       3452.63       192.12 o                         
 -14   0   2       1019.44        849.69        66.50 o                         
 -12   0   2        113.83        110.52        26.33 o                         
 -10   0   2      13411.27      13588.61       167.12 o                         
  -8   0   2       4732.41       4923.99       134.85 o                         
  -6   0   2        613.44        632.25        28.63 o                         
  -2   0   2       1763.95       1762.39        41.56 o                         
   0   0   2      26591.53      27452.63       320.02 o                         
   2   0   2       2241.27       2607.98        42.44 o                         
   4   0   2       5915.70       6446.50        77.68 o                         
   6   0   2      46369.98      48054.59       474.52 o                         
   8   0   2      28611.07      28109.97       362.09 o                         
  10   0   2       2773.85       2628.05        73.21 o                         
  12   0   2       2090.44       2119.13        80.36 o                         
  14   0   2       1231.93       1350.39       142.24 o                         
  16   0   2        371.11        423.03       103.45 o                         
 -17   1   2        664.48        594.81        73.15 o                         
 -16   1   2         48.28        218.17        56.81 o                         
 -15   1   2       4371.76       4342.46       101.55 o                         
 -14   1   2         70.41         39.37        23.46 o                         
 -13   1   2        800.69        777.47        45.42 o                         
 -12   1   2         48.43         26.52        19.32 o                         
 -11   1   2       2578.21       2458.61        42.81 o                         
 -10   1   2        140.84        110.90        26.98 o                         
  -9   1   2       2804.34       2860.49        43.65 o                         
  -8   1   2        304.96        406.86        22.66 o                         
  -7   1   2        299.70        315.17        13.11 o                         
  -6   1   2       2804.99       2601.99        38.25 o                         
  -5   1   2       2291.56       2606.60        34.97 o                         
  -4   1   2       5829.49       5298.37        56.73 o                         
  -3   1   2       1322.63       1121.73        18.66 o                         
  -2   1   2         20.98         73.26         4.81 o                         
  -1   1   2      22293.40      18756.96       192.51 o                         
   0   1   2       1299.66       1096.66        16.20 o                         
   1   1   2       3076.50       3542.47        31.37 o                         
   2   1   2       3031.87       2882.59        35.36 o                         
   3   1   2      18308.96      17215.65       151.18 o                         
   4   1   2       2172.01       1691.42        29.54 o                         
   5   1   2       7639.95       6402.79        62.36 o                         
   6   1   2        104.28         67.92        12.33 o                         
   7   1   2      74941.80      73814.79       558.97 o                         
   8   1   2       7414.08       7266.26        78.24 o                         
   9   1   2        111.06        170.30        24.97 o                         
  10   1   2        378.13        350.21        27.99 o                         
  11   1   2        754.12        706.98        56.26 o                         
  12   1   2        109.77        100.67        22.18 o                         
  13   1   2       4523.13       4708.51       107.72 o                         
  14   1   2       1264.46       1410.74        69.02 o                         
  15   1   2          4.13         34.39        54.20 o                         
  16   1   2         18.43         84.05        60.09 o                         
 -17   2   2        479.81        434.10        71.12 o                         
 -16   2   2       1489.87       1438.78       103.19 o                         
 -15   2   2        394.49        399.28        42.52 o                         
 -14   2   2        809.07        723.42        41.22 o                         
 -13   2   2       1205.92       1147.44        40.65 o                         
 -12   2   2        199.60        218.32        32.80 o                         
 -11   2   2       1306.11       1314.13        39.24 o                         
 -10   2   2       3905.68       4102.27        58.31 o                         
  -9   2   2       2417.52       2487.90        40.49 o                         
  -8   2   2       1070.98        939.87        25.49 o                         
  -7   2   2       2048.25       2092.10        26.11 o                         
  -6   2   2       9959.64       9921.85        98.21 o                         
  -4   2   2       6072.75       7056.82       118.39 o                         
  -3   2   2      49894.95      48317.97       398.78 o                         
  -2   2   2        719.39        528.10        10.65 o                         
  -1   2   2      30839.36      29828.76       285.83 o                         
   0   2   2      22646.97      23834.13       230.35 o                         
   1   2   2       7413.89       8329.35        85.98 o                         
   2   2   2        285.91        324.30        13.09 o                         
   3   2   2      41177.57      39288.91       531.70 o                         
   5   2   2          3.67         17.91         7.53 o                         
   6   2   2      10835.24      11679.66       115.40 o                         
   7   2   2         92.64        179.96        27.95 o                         
   8   2   2      15665.35      15885.90       142.90 o                         
   9   2   2       7811.30       7964.50        86.50 o                         
  10   2   2       1308.32       1310.31        41.40 o                         
  11   2   2         23.11          0.14        17.21 o                         
  12   2   2         15.58          4.49        20.08 o                         
  13   2   2       1390.02       1454.36        71.19 o                         
  14   2   2        741.83        645.01        58.28 o                         
  15   2   2       1310.29       1724.62       121.00 o                         
  16   2   2         90.39         51.49        60.65 o                         
 -17   3   2         19.76         42.31        55.50 o                         
 -16   3   2         21.61         74.71        52.79 o                         
 -15   3   2        496.62        501.18        87.39 o                         
 -14   3   2          2.66          3.02        25.50 o                         
 -13   3   2          7.76          2.05        17.94 o                         
 -12   3   2       1684.89       1543.29        45.63 o                         
 -11   3   2       4068.07       4331.21        71.41 o                         
 -10   3   2        700.47        672.53        29.61 o                         
  -9   3   2       2007.00       1952.39        39.62 o                         
  -8   3   2       2898.69       2692.55        39.49 o                         
  -7   3   2       5836.06       6046.97        57.82 o                         
  -6   3   2       2880.23       2773.41        31.96 o                         
  -5   3   2      75268.91      73183.84       541.42 o                         
  -4   3   2        753.72        969.38        16.62 o                         
  -3   3   2      24922.30      25087.63       189.65 o                         
  -2   3   2       6899.46       6800.01        62.68 o                         
  -1   3   2       1737.21       1661.54        37.69 o                         
   0   3   2       1440.49       1354.79        20.20 o                         
   1   3   2      36829.10      36152.70       299.24 o                         
   2   3   2      27851.48      26907.64       373.73 o                         
   4   3   2      31599.17      29074.47       249.94 o                         
   5   3   2       2443.82       2242.95        33.54 o                         
   6   3   2         47.71         49.33        15.84 o                         
   7   3   2         67.42         82.26        21.91 o                         
   8   3   2       6049.77       5938.60        74.79 o                         
   9   3   2         60.75         74.62        19.65 o                         
  10   3   2        506.92        500.76        24.64 o                         
  11   3   2         95.24         66.56        33.05 o                         
  12   3   2         18.01          4.99        19.62 o                         
  13   3   2         86.77         60.61        58.86 o                         
  14   3   2        786.98        632.71        60.31 o                         
  15   3   2        167.69        231.40        43.07 o                         
  16   3   2         12.48          8.92        56.81 o                         
 -17   4   2          4.22        -57.27        57.27 o                         
 -16   4   2         30.59         32.26        55.42 o                         
 -15   4   2          3.16         61.30        29.36 o                         
 -14   4   2        283.00        302.65        34.97 o                         
 -13   4   2        101.29         91.20        25.21 o                         
 -12   4   2        748.98        721.21        33.85 o                         
 -11   4   2         53.26        132.98        18.46 o                         
 -10   4   2       4449.16       4574.84        65.77 o                         
  -9   4   2        820.21        837.42        29.05 o                         
  -8   4   2        425.22        280.36        22.35 o                         
  -7   4   2        513.05        474.06        14.84 o                         
  -6   4   2      26855.49      24884.42       196.78 o                         
  -5   4   2        321.34        177.25        17.36 o                         
  -4   4   2     107230.84     111098.73       907.70 o                         
  -3   4   2       8718.03       9404.37       104.79 o                         
  -2   4   2       1059.70       1126.73        25.60 o                         
  -1   4   2       2062.68       2508.69        36.26 o                         
   0   4   2      11922.10      12163.74       121.17 o                         
   1   4   2      11733.93      13831.28       120.67 o                         
   2   4   2      50343.82      50892.54       485.55 o                         
   3   4   2          1.49         34.24         7.18 o                         
   4   4   2         57.37         45.19         6.84 o                         
   5   4   2       1364.53       1429.55        25.57 o                         
   6   4   2        766.37        749.63        24.80 o                         
   7   4   2        507.33        496.24        26.93 o                         
   8   4   2        205.90        221.10        22.79 o                         
   9   4   2        109.05         96.19        15.52 o                         
  10   4   2        549.16        584.57        25.50 o                         
  11   4   2         13.77         -1.24        20.76 o                         
  12   4   2        375.99        382.94        32.84 o                         
  13   4   2        358.47        349.44        64.37 o                         
  14   4   2         23.98        -12.39        32.46 o                         
  15   4   2        120.29        220.15        57.43 o                         
  16   4   2         32.41        -52.05        52.05 o                         
 -16   5   2         67.25         81.01        38.49 o                         
 -15   5   2        310.91        318.56        43.07 o                         
 -14   5   2         35.51         40.43        26.83 o                         
 -13   5   2         71.58         87.46        31.06 o                         
 -12   5   2        256.88        243.51        25.60 o                         
 -11   5   2       2877.55       2923.40        53.66 o                         
 -10   5   2       2866.21       3125.97        52.97 o                         
  -9   5   2        338.54        301.53        25.18 o                         
  -8   5   2        501.39        522.40        22.78 o                         
  -7   5   2         20.39         44.39        11.83 o                         
  -6   5   2       1631.25       1499.48        24.57 o                         
  -5   5   2      32086.61      32737.52       280.14 o                         
  -4   5   2       5137.19       6160.02        77.32 o                         
  -3   5   2      52101.82      46962.08       484.21 o                         
  -2   5   2      11809.67      11339.50       101.69 o                         
  -1   5   2       1660.38       1496.29        22.40 o                         
   1   5   2      48488.28      46882.61       388.11 o                         
   2   5   2      18920.51      18671.15       331.87 o                         
   3   5   2       9037.51       8705.99        83.48 o                         
   4   5   2       1034.63        705.67        23.42 o                         
   5   5   2       9139.16       9053.80        90.73 o                         
   6   5   2        620.06        752.89        28.77 o                         
   7   5   2       1575.22       1467.76        30.39 o                         
   8   5   2       3422.49       3490.93        66.80 o                         
   9   5   2       2216.01       2059.00       103.94 o                         
  10   5   2        521.42        449.50        24.90 o                         
  11   5   2          2.50         12.80        27.74 o                         
  12   5   2         24.17         59.32        26.38 o                         
  13   5   2          1.04          3.63        44.43 o                         
  14   5   2        836.12        829.17        58.18 o                         
  15   5   2         68.45         90.76        41.85 o                         
  16   5   2        952.54        818.56       103.45 o                         
 -16   6   2        391.43        342.61        39.88 o                         
 -15   6   2        448.71        603.56        58.91 o                         
 -14   6   2       3624.28       3814.90        83.73 o                         
 -13   6   2          5.77         15.81        38.12 o                         
 -12   6   2         24.35         79.23        29.02 o                         
 -11   6   2       2683.44       2625.82        96.48 o                         
 -10   6   2          4.84         28.90        14.67 o                         
  -9   6   2        823.64        975.49        40.28 o                         
  -8   6   2       3214.72       3437.42        51.85 o                         
  -7   6   2        101.18        134.96        11.30 o                         
  -6   6   2       3051.92       3121.91        37.30 o                         
  -5   6   2         31.62         49.82         6.74 o                         
  -4   6   2      26562.85      26251.73       226.55 o                         
  -3   6   2       3602.94       3812.59        42.68 o                         
  -2   6   2       1223.02        996.42        34.67 o                         
  -1   6   2       1883.08       1860.80        30.61 o                         
   0   6   2       4438.54       4561.99        47.51 o                         
   2   6   2      11374.38      12265.41       111.67 o                         
   3   6   2       4058.49       4930.56        65.37 o                         
   4   6   2       6019.33       6326.52        82.08 o                         
   5   6   2       5001.88       4676.42        69.26 o                         
   6   6   2       9367.96       9592.26       120.82 o                         
   7   6   2       2706.55       3079.45        60.99 o                         
   8   6   2       1146.58       1343.02        45.23 o                         
   9   6   2       8340.36       8529.98       124.27 o                         
  10   6   2         38.95         39.13        24.44 o                         
  11   6   2        150.30        132.17        27.49 o                         
  12   6   2        160.08        150.75        28.87 o                         
  13   6   2         81.73         51.10        28.91 o                         
  14   6   2        270.57        322.34        41.85 o                         
  15   6   2       2086.47       1901.49       154.86 o                         
  16   6   2         86.95         73.17        80.36 o                         
 -16   7   2         95.46         96.53        34.49 o                         
 -15   7   2       1576.77       1538.36       141.85 o                         
 -14   7   2        699.08        778.51       123.04 o                         
 -13   7   2         88.15         46.97        30.78 o                         
 -12   7   2        486.13        513.50        44.25 o                         
 -11   7   2       1272.78       1172.31        56.34 o                         
 -10   7   2        328.29        368.32        31.10 o                         
  -9   7   2       5885.62       6255.85       105.02 o                         
  -8   7   2       1723.41       1926.27        52.18 o                         
  -7   7   2        492.38        560.77        30.29 o                         
  -6   7   2        671.96        721.57        23.94 o                         
  -5   7   2        124.64        202.42        13.56 o                         
  -4   7   2        103.67         36.38         6.30 o                         
  -3   7   2       3322.89       2515.57        42.40 o                         
  -2   7   2       1221.41       1069.74        20.00 o                         
  -1   7   2       7008.36       7020.06        69.11 o                         
   0   7   2        121.92         87.59         7.26 o                         
   1   7   2       5607.56       6365.36        72.79 o                         
   2   7   2      17597.69      18211.32       161.12 o                         
   3   7   2       2722.69       2407.64        51.08 o                         
   4   7   2       8366.67       8105.44       100.22 o                         
   5   7   2       3420.03       3613.81        59.67 o                         
   6   7   2       2509.91       2429.58        51.45 o                         
   7   7   2      15442.90      15249.71       181.29 o                         
   8   7   2       7744.60       7995.97       115.79 o                         
   9   7   2       4217.28       4452.48        85.15 o                         
  10   7   2       1555.83       1725.21        59.59 o                         
  11   7   2          0.29        -13.98        27.68 o                         
  12   7   2       1070.17       1075.04       103.22 o                         
  13   7   2        736.32        732.13        44.17 o                         
  14   7   2       1950.19       2056.06        82.91 o                         
  15   7   2          0.37        -12.09        38.04 o                         
  16   7   2         96.47        105.98        45.66 o                         
 -16   8   2       3496.57       3337.66        98.75 o                         
 -15   8   2        651.62        685.39        47.12 o                         
 -14   8   2       1094.00       1119.88        64.50 o                         
 -13   8   2        365.93        418.86        39.46 o                         
 -12   8   2        518.68        511.36        49.23 o                         
 -11   8   2       2834.34       2942.14       158.87 o                         
 -10   8   2       6867.12       6812.97       109.73 o                         
  -9   8   2        217.93        252.51        44.55 o                         
  -8   8   2         95.58        119.60        48.03 o                         
  -7   8   2       2692.77       2965.42        58.58 o                         
  -6   8   2         94.18         99.66        13.00 o                         
  -5   8   2        139.12        105.36        11.64 o                         
  -4   8   2         30.01        100.68         8.59 o                         
  -3   8   2       1115.78       1102.76        21.60 o                         
  -2   8   2       8720.22       8834.14        85.95 o                         
  -1   8   2       6116.93       5643.57        60.90 o                         
   0   8   2      13334.44      13223.85       122.59 o                         
   1   8   2        108.51        199.41        11.55 o                         
   2   8   2        524.29        472.13        14.90 o                         
   3   8   2       1319.91       1489.67        33.21 o                         
   4   8   2        902.17       1202.91        33.60 o                         
   5   8   2       1612.41       1646.65        40.45 o                         
   6   8   2      14835.86      15256.22       179.14 o                         
   7   8   2        107.29        136.97        21.12 o                         
   8   8   2      10334.33      10455.90       141.44 o                         
   9   8   2        390.86        419.28        32.40 o                         
  10   8   2        109.05        101.97        26.92 o                         
  11   8   2        556.38        688.82        58.40 o                         
  12   8   2       1299.12       1361.86        57.80 o                         
  13   8   2         73.43         49.28        28.44 o                         
  14   8   2        368.04        281.47        46.66 o                         
  15   8   2        148.58        175.27        43.23 o                         
  16   8   2        564.02        521.53        56.00 o                         
 -16   9   2         35.08         83.22        37.89 o                         
 -15   9   2       2221.99       2397.18        91.57 o                         
 -14   9   2       1019.05       1091.67       125.42 o                         
 -13   9   2         15.69         51.84        31.41 o                         
 -12   9   2        314.54        371.89        38.27 o                         
 -11   9   2       1693.40       1620.79        61.03 o                         
 -10   9   2        298.06        291.39        30.89 o                         
  -9   9   2       5670.46       5683.27       107.33 o                         
  -8   9   2        687.70        631.17        49.93 o                         
  -7   9   2       4589.63       4516.29        74.83 o                         
  -6   9   2       9498.30      10119.69       130.22 o                         
  -5   9   2        461.17        444.25        20.51 o                         
  -4   9   2       5881.49       5417.56        54.20 o                         
  -3   9   2       7109.42       7153.02        72.21 o                         
  -2   9   2      12329.65      11562.33       109.73 o                         
  -1   9   2       7457.11       7611.18       119.45 o                         
   0   9   2       2750.28       3061.95        39.20 o                         
   1   9   2       4289.69       4711.24        54.38 o                         
   2   9   2         33.29         81.98         8.75 o                         
   3   9   2         20.02         23.14         9.70 o                         
   4   9   2       5014.41       5263.79        75.68 o                         
   5   9   2       1229.46       1472.77        56.50 o                         
   6   9   2        743.51        628.51        42.59 o                         
   7   9   2      18135.32      17832.05       207.59 o                         
   8   9   2        176.44        162.28        23.27 o                         
   9   9   2       1619.53       1638.07        56.99 o                         
  10   9   2        109.20         81.51        27.72 o                         
  11   9   2          1.05         -6.24        26.92 o                         
  12   9   2        593.29        560.58        46.43 o                         
  13   9   2        679.10        577.57        46.66 o                         
  14   9   2        509.78        373.14        48.81 o                         
  15   9   2          2.29         51.33        67.43 o                         
 -16  10   2        667.35        491.22        46.12 o                         
 -15  10   2         24.00          7.36        38.52 o                         
 -14  10   2        208.13        214.36        39.35 o                         
 -13  10   2       1563.47       1562.57        70.61 o                         
 -12  10   2        152.81        143.48        40.35 o                         
 -11  10   2         33.42         49.80        26.92 o                         
 -10  10   2        541.23        521.49        36.55 o                         
  -9  10   2       1040.45       1085.25        47.34 o                         
  -8  10   2       1034.41       1115.51        41.89 o                         
  -7  10   2       3604.30       3956.96        78.37 o                         
  -6  10   2       2952.26       3145.70        71.91 o                         
  -5  10   2       1948.31       1893.49        42.48 o                         
  -4  10   2       3464.02       3407.38        40.30 o                         
  -3  10   2       8264.19       9016.12        81.83 o                         
  -2  10   2      27719.56      26803.84       209.77 o                         
  -1  10   2       5875.56       5025.05        51.67 o                         
   0  10   2       1097.73        995.85        23.20 o                         
   1  10   2       1476.04       1119.83        19.52 o                         
   2  10   2       1019.09        869.09        21.51 o                         
   3  10   2      18914.10      18080.87       196.17 o                         
   4  10   2        317.99        402.74        30.48 o                         
   5  10   2       1229.90       1178.58        39.92 o                         
   6  10   2        597.04        669.92        34.70 o                         
   7  10   2        723.84        887.80        39.67 o                         
   8  10   2       4171.45       4127.94        80.64 o                         
   9  10   2        297.61        351.78        32.96 o                         
  10  10   2        350.32        355.85        38.47 o                         
  11  10   2         41.86        -14.92        32.62 o                         
  12  10   2         12.05         11.45        49.72 o                         
  13  10   2        832.12        727.91        47.32 o                         
  14  10   2        136.79        150.60        36.97 o                         
  15  10   2        187.70        222.83        40.05 o                         
 -16  11   2          7.27         -7.80        34.58 o                         
 -15  11   2         17.40         26.80        40.50 o                         
 -14  11   2        595.71        645.51        57.25 o                         
 -13  11   2        332.67        424.77        43.08 o                         
 -12  11   2       1158.15       1110.63        81.33 o                         
 -11  11   2       1327.95       1495.29        63.17 o                         
 -10  11   2       2097.05       2341.47        66.70 o                         
  -9  11   2       1602.97       1495.04        52.61 o                         
  -8  11   2        117.84        108.81        29.13 o                         
  -7  11   2       2251.42       2306.17        61.66 o                         
  -6  11   2      16036.77      15910.27       183.73 o                         
  -5  11   2      14258.67      14656.71       298.23 o                         
  -4  11   2       3187.06       3389.86        41.38 o                         
  -3  11   2      43927.56      43068.39       329.21 o                         
  -2  11   2      14322.17      13934.82       129.92 o                         
  -1  11   2        404.32        392.18        14.58 o                         
   0  11   2      11244.14      10870.76        94.13 o                         
   1  11   2        335.39        433.34        15.18 o                         
   2  11   2        440.50        626.92        18.78 o                         
   3  11   2       5619.31       5787.72        65.12 o                         
   4  11   2       7269.89       7882.96       104.81 o                         
   5  11   2         11.76         37.23        17.00 o                         
   6  11   2         29.62         55.36        18.35 o                         
   7  11   2         24.39          7.10        18.07 o                         
   8  11   2         24.54         50.75        22.25 o                         
   9  11   2        327.90        334.85        33.27 o                         
  10  11   2        334.99        350.16        41.12 o                         
  11  11   2         91.34         92.78        32.38 o                         
  12  11   2          3.62         60.71        32.59 o                         
  13  11   2         25.83        -19.08        35.26 o                         
  14  11   2        769.60        669.61        48.12 o                         
  15  11   2        252.21        303.01        40.95 o                         
 -15  12   2          3.38          6.08        54.30 o                         
 -14  12   2        177.79        209.00        41.81 o                         
 -13  12   2        486.61        427.10        45.23 o                         
 -12  12   2        111.49        105.70        34.10 o                         
 -11  12   2         59.75         46.82        28.67 o                         
 -10  12   2       3064.30       3134.47        84.72 o                         
  -9  12   2        805.96        949.76        48.30 o                         
  -8  12   2        210.27        131.42        26.93 o                         
  -7  12   2       3183.48       3050.15        64.63 o                         
  -6  12   2       1111.14       1149.44        39.38 o                         
  -5  12   2       3783.20       3500.23        63.10 o                         
  -4  12   2      36779.39      37252.64       323.24 o                         
  -3  12   2       7112.85       7336.06        80.07 o                         
  -2  12   2      14876.07      14342.03       122.45 o                         
  -1  12   2       2894.55       2963.78        37.52 o                         
   0  12   2      10026.71       9064.76        92.98 o                         
   1  12   2       5633.10       5276.80        81.07 o                         
   2  12   2      19059.94      18153.80       173.85 o                         
   3  12   2         92.22        123.96        11.12 o                         
   4  12   2         14.56         22.81        16.80 o                         
   5  12   2       1559.69       1480.87        49.89 o                         
   6  12   2        348.01        212.71        23.33 o                         
   7  12   2          5.33         12.70        19.77 o                         
   8  12   2        187.47        198.17        27.06 o                         
   9  12   2       1480.01       1554.11        70.22 o                         
  10  12   2       2140.50       2287.83       113.85 o                         
  11  12   2        106.53         88.35        31.93 o                         
  12  12   2         22.32         57.00        34.09 o                         
  13  12   2          2.41         51.48        35.34 o                         
  14  12   2        179.03        176.86        43.65 o                         
  15  12   2        236.80        286.98        61.33 o                         
 -15  13   2        133.20        123.25        44.29 o                         
 -14  13   2        239.65        243.56        42.85 o                         
 -13  13   2       1159.52       1293.08        69.75 o                         
 -12  13   2         79.13         77.14        33.63 o                         
 -11  13   2        573.60        515.51        46.18 o                         
 -10  13   2        416.08        457.51        44.26 o                         
  -9  13   2       1169.13       1173.87        52.48 o                         
  -8  13   2        321.29        309.95        29.06 o                         
  -7  13   2          0.71         46.29        20.50 o                         
  -6  13   2      10987.40      10961.64       142.89 o                         
  -5  13   2       3729.77       3787.13        67.38 o                         
  -4  13   2         90.02         94.37        20.43 o                         
  -3  13   2      12346.70      11767.93       118.38 o                         
  -2  13   2       1049.19       1061.74        26.44 o                         
  -1  13   2       2182.67       2044.05        35.36 o                         
   0  13   2       1118.90       1061.51        25.60 o                         
   1  13   2      10568.95      10703.68       108.37 o                         
   2  13   2       1853.80       2045.07        35.47 o                         
   3  13   2        401.25        526.92        51.99 o                         
   4  13   2        101.66        105.43        22.21 o                         
   5  13   2       1238.68       1349.74        43.95 o                         
   6  13   2          7.71         26.56        18.82 o                         
   7  13   2        135.07         95.65        31.69 o                         
   8  13   2       6962.73       7225.28       117.61 o                         
   9  13   2       2418.22       2516.07        74.16 o                         
  10  13   2       3450.10       3596.99        90.40 o                         
  11  13   2        561.99        501.13        44.35 o                         
  12  13   2         89.01         71.19        50.71 o                         
  13  13   2        183.90        185.76        45.93 o                         
  14  13   2        439.10        433.57        43.71 o                         
  15  13   2          1.87        -31.71        34.81 o                         
 -15  14   2          2.48         14.27        38.27 o                         
 -14  14   2        974.25       1015.62        92.65 o                         
 -13  14   2         39.88         32.17        33.09 o                         
 -12  14   2        571.95        533.87        46.47 o                         
 -11  14   2        311.28        292.18        64.66 o                         
 -10  14   2        116.89        117.07        29.16 o                         
  -9  14   2         31.97         47.31        25.13 o                         
  -8  14   2       1544.95       1482.63        54.25 o                         
  -7  14   2        187.03        206.87        27.86 o                         
  -6  14   2         70.56         56.36        18.77 o                         
  -5  14   2       3539.73       3163.25        62.12 o                         
  -4  14   2       8796.17       8094.92        89.74 o                         
  -3  14   2       1650.35       1491.75        34.14 o                         
  -2  14   2        505.97        605.10        22.54 o                         
  -1  14   2       1175.65       1384.95        30.68 o                         
   0  14   2        250.34        184.96        14.27 o                         
   1  14   2       4765.85       5036.51        62.70 o                         
   3  14   2       6126.68       5632.26        70.81 o                         
   4  14   2       8058.96       7951.58       115.25 o                         
   5  14   2       5850.21       5658.01        91.58 o                         
   6  14   2         15.55         39.05        20.57 o                         
   7  14   2       5127.32       5096.43        93.40 o                         
   8  14   2        565.71        608.56        40.05 o                         
   9  14   2       8524.37       8854.11       176.33 o                         
  10  14   2       3309.44       3281.89       118.18 o                         
  11  14   2        132.33        180.53        46.90 o                         
  12  14   2          1.58         24.29        45.22 o                         
  13  14   2         22.47         82.76        42.01 o                         
  14  14   2         80.92         58.08        34.41 o                         
 -15  15   2        959.27        878.59       112.17 o                         
 -14  15   2        384.68        418.49        50.99 o                         
 -13  15   2       1299.73       1356.31       128.39 o                         
 -12  15   2        598.06        764.04        61.95 o                         
 -11  15   2       1657.70       1707.97        70.13 o                         
 -10  15   2         54.55         26.71        29.74 o                         
  -9  15   2       1713.89       1797.16        66.83 o                         
  -8  15   2       1089.19       1112.87        50.43 o                         
  -7  15   2        269.49        299.10        29.49 o                         
  -6  15   2        942.67        757.08        43.29 o                         
  -5  15   2         70.57        125.92        20.11 o                         
  -4  15   2        528.36        471.13        21.13 o                         
  -3  15   2         39.05         68.28        12.78 o                         
  -2  15   2        154.82        147.73        14.64 o                         
  -1  15   2         68.73         69.18        13.25 o                         
   0  15   2       1241.18       1158.89        34.93 o                         
   1  15   2        390.58        456.61        29.96 o                         
   2  15   2      10023.16       9743.87       144.73 o                         
   3  15   2      13878.97      13834.73       138.22 o                         
   4  15   2        658.15        644.35        35.94 o                         
   5  15   2       1374.70       1543.94        49.41 o                         
   6  15   2      10392.48      10438.85       144.57 o                         
   7  15   2        919.44       1010.69        50.54 o                         
   8  15   2       8336.91       8188.37       133.55 o                         
   9  15   2       2856.18       2946.81        88.93 o                         
  10  15   2       1335.61       1421.89        67.55 o                         
  11  15   2       1764.79       1741.07        75.71 o                         
  12  15   2       1688.05       1696.82        80.63 o                         
  13  15   2          2.11         49.86        42.64 o                         
  14  15   2       1131.32       1132.03        72.79 o                         
 -14  16   2        590.35        620.94        59.91 o                         
 -13  16   2        157.10        220.02        54.44 o                         
 -12  16   2       1980.76       2182.35        81.94 o                         
 -11  16   2        390.19        396.51        42.90 o                         
 -10  16   2       1943.23       2100.80        72.04 o                         
  -9  16   2        497.93        489.72        63.61 o                         
  -8  16   2         87.55        141.34        26.29 o                         
  -7  16   2       1449.49       1581.39        58.33 o                         
  -6  16   2       1093.86       1140.78        45.69 o                         
  -5  16   2          0.60         40.20        18.40 o                         
  -4  16   2        629.02        720.57        35.24 o                         
  -3  16   2        984.46       1016.53        29.71 o                         
  -2  16   2        812.79        711.51        31.30 o                         
  -1  16   2       2805.09       2708.71        68.79 o                         
   0  16   2         49.73         55.77        15.73 o                         
   1  16   2        286.22        203.22        16.48 o                         
   2  16   2       1747.28       1669.34        36.55 o                         
   3  16   2        752.08        901.53        43.59 o                         
   4  16   2        238.15        293.08        26.49 o                         
   5  16   2      10067.13       9677.82       139.39 o                         
   6  16   2       4924.78       4967.50        92.17 o                         
   7  16   2         61.44         91.80        26.85 o                         
   8  16   2       7202.78       7085.43       123.60 o                         
   9  16   2       4329.09       4354.19        97.91 o                         
  10  16   2         95.79         48.25        33.21 o                         
  11  16   2       1150.35       1221.34        69.72 o                         
  12  16   2       1362.98       1415.94        82.50 o                         
  13  16   2        284.93        312.40        60.57 o                         
  14  16   2          6.43         34.04        44.60 o                         
 -14  17   2        383.93        242.49        44.57 o                         
 -13  17   2          9.48         15.07        37.24 o                         
 -12  17   2        236.12        214.07        39.69 o                         
 -11  17   2       3179.42       3265.69        91.64 o                         
 -10  17   2        264.11        257.28        39.07 o                         
  -9  17   2        109.53        107.48        29.83 o                         
  -8  17   2        768.12        731.72        48.22 o                         
  -7  17   2       1223.61       1304.26        53.18 o                         
  -6  17   2       1498.44       1400.45        74.93 o                         
  -5  17   2        490.30        403.90        31.12 o                         
  -4  17   2        849.30        697.24        27.52 o                         
  -3  17   2        833.51        860.05        33.06 o                         
  -2  17   2        850.87        901.00        29.82 o                         
  -1  17   2       3920.24       3864.28        57.34 o                         
   0  17   2        199.78        189.85        17.31 o                         
   1  17   2       2328.00       2258.86        42.90 o                         
   2  17   2        814.34        798.01        29.43 o                         
   3  17   2       1614.47       1563.58        35.60 o                         
   4  17   2       4778.98       4877.28        86.89 o                         
   5  17   2        246.70        255.77        35.03 o                         
   6  17   2       2642.64       2789.01        70.88 o                         
   7  17   2       4325.36       4245.16        99.13 o                         
   8  17   2        503.26        421.06        48.76 o                         
   9  17   2          6.83         70.52        31.93 o                         
  10  17   2          2.23          6.94        30.55 o                         
  11  17   2        195.99        201.37        40.71 o                         
  12  17   2       1159.99       1071.44       116.38 o                         
  13  17   2        194.12        292.80        47.61 o                         
  14  17   2        264.35        314.39        52.90 o                         
 -14  18   2         24.71        -12.63        39.59 o                         
 -13  18   2        839.45        806.59        58.83 o                         
 -12  18   2         12.19        -59.11        59.11 o                         
 -11  18   2         73.25         74.55        33.83 o                         
 -10  18   2        566.07        640.07        49.41 o                         
  -9  18   2        148.79        170.09        32.13 o                         
  -8  18   2       2876.65       2924.12        80.16 o                         
  -7  18   2       1557.97       1633.21        65.39 o                         
  -6  18   2       2816.53       2805.21        70.74 o                         
  -5  18   2         43.47         52.82        21.83 o                         
  -4  18   2        205.01        231.23        20.89 o                         
  -3  18   2       3815.04       3927.98        59.88 o                         
  -2  18   2       5917.37       6087.55        78.97 o                         
  -1  18   2          9.89         27.20        14.00 o                         
   0  18   2       2536.11       2425.74        53.38 o                         
   1  18   2        192.16        236.23        21.79 o                         
   2  18   2        824.11        871.27        30.75 o                         
   3  18   2       3450.47       3335.33        53.89 o                         
   4  18   2         20.71         31.14        20.57 o                         
   5  18   2       3199.01       3341.60       124.48 o                         
   6  18   2         40.55         49.23        25.74 o                         
   7  18   2        646.59        637.86        53.43 o                         
   8  18   2        253.65        260.24        35.88 o                         
   9  18   2         15.92         51.69        30.75 o                         
  10  18   2         10.79         62.32        33.13 o                         
  11  18   2        105.69        108.68        38.31 o                         
  12  18   2        362.59        362.05        58.03 o                         
  13  18   2        940.29        859.42        62.72 o                         
 -13  19   2         35.24        -32.85        56.07 o                         
 -12  19   2        536.32        480.60        49.72 o                         
 -11  19   2         58.33         61.48        33.69 o                         
 -10  19   2        394.27        437.76        42.47 o                         
  -9  19   2        515.38        405.42        75.97 o                         
  -8  19   2         38.12         49.88        36.14 o                         
  -7  19   2       6770.26       6718.98       138.10 o                         
  -6  19   2       4647.09       4590.61        89.43 o                         
  -5  19   2       1057.80       1031.54        46.09 o                         
  -4  19   2       2091.94       2167.95        45.09 o                         
  -3  19   2       1003.64       1005.73        55.50 o                         
  -2  19   2       2258.73       2268.07        49.33 o                         
  -1  19   2      13396.13      13734.16       146.90 o                         
   0  19   2       1256.42       1270.48        39.21 o                         
   1  19   2       6018.78       6148.11        81.05 o                         
   2  19   2        335.70        370.21        23.72 o                         
   3  19   2          1.27          6.11        14.38 o                         
   4  19   2       4341.21       4640.54        88.13 o                         
   5  19   2        976.26        924.26        58.92 o                         
   6  19   2         25.79         51.58        28.18 o                         
   7  19   2        203.20        280.58        50.86 o                         
   8  19   2        294.07        277.29        38.47 o                         
   9  19   2        509.22        612.27        47.32 o                         
  10  19   2          1.08         14.32        33.17 o                         
  11  19   2        138.14        201.18        53.26 o                         
  12  19   2          5.49        -30.18        37.15 o                         
  13  19   2         31.66         43.45        42.87 o                         
 -13  20   2        365.27        375.18        58.82 o                         
 -12  20   2         66.50         34.30        37.62 o                         
 -11  20   2          6.24          7.17        43.35 o                         
 -10  20   2        511.35        462.90        44.05 o                         
  -9  20   2        478.94        560.33        55.23 o                         
  -8  20   2       2023.59       2055.53        70.66 o                         
  -7  20   2       3019.84       3063.27        82.83 o                         
  -6  20   2       2849.87       3106.35       116.38 o                         
  -5  20   2       2062.38       2138.76        61.53 o                         
  -4  20   2       1847.93       1855.22        43.08 o                         
  -3  20   2       4201.40       4440.02        72.53 o                         
  -2  20   2       2122.96       2411.28        74.92 o                         
  -1  20   2         15.22         37.57        16.72 o                         
   0  20   2      13040.92      12736.38       137.78 o                         
   1  20   2       1478.13       1552.65        41.06 o                         
   2  20   2        835.83        916.27        38.13 o                         
   3  20   2       3587.19       3782.24        61.26 o                         
   4  20   2        966.84       1007.41        49.45 o                         
   5  20   2         31.06         65.40        30.65 o                         
   6  20   2        111.15         98.14        29.21 o                         
   7  20   2        947.08        939.12        61.23 o                         
   8  20   2        193.40        179.02        34.33 o                         
   9  20   2         94.86         72.50        34.17 o                         
  10  20   2        964.47        830.32        62.03 o                         
  11  20   2        600.41        520.45        57.34 o                         
  12  20   2         89.02        144.83        43.88 o                         
 -13  21   2       1065.16        990.65        64.54 o                         
 -12  21   2        103.65         58.53        37.50 o                         
 -11  21   2         12.19         56.75        35.83 o                         
 -10  21   2        159.24        116.71        45.21 o                         
  -9  21   2        101.32         52.76        29.99 o                         
  -8  21   2        139.43        175.14        33.69 o                         
  -7  21   2        947.53       1051.86        73.85 o                         
  -6  21   2       1304.00       1217.26        55.57 o                         
  -5  21   2       1739.30       1882.48        80.58 o                         
  -4  21   2          7.22         -5.58        16.58 o                         
  -3  21   2        359.61        375.09        30.13 o                         
  -2  21   2        456.78        508.63        32.53 o                         
  -1  21   2        623.19        655.73        32.95 o                         
   0  21   2       1137.33       1212.89        39.72 o                         
   1  21   2       4016.31       4240.67        82.32 o                         
   2  21   2         16.92         30.32        17.25 o                         
   3  21   2       1466.42       1474.90        41.53 o                         
   4  21   2         58.59         24.63        24.23 o                         
   5  21   2        627.23        590.54        40.42 o                         
   6  21   2       1119.24       1058.39        63.09 o                         
   7  21   2        490.56        451.00        41.78 o                         
   8  21   2        678.15        624.20        47.99 o                         
   9  21   2       1064.71       1010.66        61.25 o                         
  10  21   2       1228.03       1080.81        73.82 o                         
  11  21   2        896.14       1029.98        69.31 o                         
  12  21   2        127.96        108.96        43.81 o                         
 -12  22   2       1858.58       1957.67       108.32 o                         
 -11  22   2        266.31        357.38        49.87 o                         
 -10  22   2          2.70        -23.72        47.94 o                         
  -9  22   2         46.93         -4.90        29.99 o                         
  -8  22   2         61.06         80.91        38.93 o                         
  -7  22   2        271.36        294.09        35.16 o                         
  -6  22   2         24.19         14.28        26.38 o                         
  -5  22   2        116.08        101.66        27.46 o                         
  -4  22   2        201.70        224.14        24.19 o                         
  -3  22   2         91.49         52.26        18.75 o                         
  -2  22   2         20.27         43.26        19.24 o                         
  -1  22   2          1.47          2.54        17.09 o                         
   0  22   2        641.77        669.58        34.08 o                         
   1  22   2        300.13        312.12        24.62 o                         
   2  22   2        207.52        252.57        23.11 o                         
   3  22   2        277.46        249.14        29.06 o                         
   4  22   2       4116.09       4569.07       132.96 o                         
   5  22   2         54.80         63.85        30.70 o                         
   6  22   2          3.29         40.05        29.35 o                         
   7  22   2        516.64        524.75        45.09 o                         
   8  22   2        306.52        289.62        43.88 o                         
   9  22   2        897.04        810.01        55.48 o                         
  10  22   2       2058.60       1976.01       104.48 o                         
  11  22   2        255.82        244.28        45.04 o                         
  12  22   2         12.10        -36.80        38.11 o                         
 -12  23   2        255.70        378.39        48.77 o                         
 -11  23   2        836.46        808.98        58.97 o                         
 -10  23   2         24.80         53.84        35.01 o                         
  -9  23   2          1.37         24.91        32.19 o                         
  -8  23   2       1178.30       1252.41        63.13 o                         
  -7  23   2        517.51        517.24        41.94 o                         
  -6  23   2        176.76        243.07        44.60 o                         
  -5  23   2        279.12        235.48        42.44 o                         
  -4  23   2        474.10        519.98        29.06 o                         
  -3  23   2          2.33          2.95        18.11 o                         
  -2  23   2        251.06        253.84        23.18 o                         
  -1  23   2          1.90         37.65        18.74 o                         
   0  23   2        724.14        730.31        45.33 o                         
   1  23   2         37.40         45.69        19.58 o                         
   2  23   2        446.80        468.41        30.27 o                         
   3  23   2       1720.22       1790.58        97.84 o                         
   4  23   2        516.90        471.90        39.47 o                         
   5  23   2       2261.28       2210.61        72.42 o                         
   6  23   2        381.71        340.36        39.35 o                         
   7  23   2        158.83        159.90        36.02 o                         
   8  23   2        500.42        561.13        48.49 o                         
   9  23   2       1208.67       1133.27        67.14 o                         
  10  23   2        326.12        300.93        49.22 o                         
  11  23   2        811.46        743.23        57.94 o                         
 -11  24   2         65.03        102.41        44.73 o                         
 -10  24   2        248.92        301.78        66.78 o                         
  -9  24   2        700.55        811.66        81.28 o                         
  -8  24   2        587.64        759.13        79.22 o                         
  -7  24   2          2.30         49.53        31.68 o                         
  -6  24   2        212.19        199.53        32.93 o                         
  -5  24   2          0.83         40.31        28.13 o                         
  -4  24   2       2196.39       2298.72        70.23 o                         
  -3  24   2        213.86        239.92        34.40 o                         
  -2  24   2        844.53        837.64        40.11 o                         
  -1  24   2        889.53        807.38        38.13 o                         
   0  24   2         24.04         17.41        20.36 o                         
   1  24   2        406.50        354.42        28.73 o                         
   2  24   2        983.29        994.23        42.17 o                         
   3  24   2         58.91         83.87        28.08 o                         
   4  24   2       1166.11       1185.47        59.23 o                         
   5  24   2       1786.12       1949.14        72.33 o                         
   6  24   2        332.40        320.07        39.48 o                         
   7  24   2         35.96        -22.17        30.96 o                         
   8  24   2        895.28        908.82       133.01 o                         
   9  24   2        398.75        317.74        55.32 o                         
  10  24   2        492.13        430.40        60.95 o                         
  11  24   2        137.06         88.10        51.51 o                         
 -11  25   2       1423.46       1344.69       127.98 o                         
 -10  25   2         45.87        -47.19        88.59 o                         
  -9  25   2        399.89        497.25        48.77 o                         
  -8  25   2        236.31        201.36        81.28 o                         
  -7  25   2       1253.17       1331.79        73.18 o                         
  -6  25   2        182.68        150.39        32.84 o                         
  -5  25   2        679.50        632.32        44.33 o                         
  -4  25   2          5.42         -1.50        27.20 o                         
  -3  25   2        230.07        247.42        25.98 o                         
  -2  25   2        208.61        191.97        25.97 o                         
  -1  25   2       2709.13       2774.78        61.77 o                         
   0  25   2        795.28        783.48        40.88 o                         
   1  25   2        296.61        276.20        27.40 o                         
   2  25   2         83.94         53.73        22.26 o                         
   3  25   2        675.58        683.22        44.90 o                         
   4  25   2        489.84        482.25        60.98 o                         
   5  25   2         10.92         38.05        30.96 o                         
   6  25   2        688.59        608.64        79.45 o                         
   7  25   2        138.13        128.50        35.08 o                         
   8  25   2          4.88         18.87        65.40 o                         
   9  25   2        187.62        144.63        40.02 o                         
  10  25   2         29.13         24.60        38.39 o                         
 -10  26   2        313.21        264.02        79.43 o                         
  -9  26   2         44.43         60.28        35.87 o                         
  -8  26   2       2158.10       2311.52        82.03 o                         
  -7  26   2         54.49        116.18        46.64 o                         
  -6  26   2        724.15        732.45        73.80 o                         
  -5  26   2        349.95        348.44        65.58 o                         
  -4  26   2        136.49        110.16        40.76 o                         
  -3  26   2        145.91        140.68        31.43 o                         
  -2  26   2       5360.93       5628.23        88.72 o                         
  -1  26   2        481.85        522.37        32.83 o                         
   0  26   2       1642.18       1719.24        62.93 o                         
   1  26   2         24.55         31.06        32.58 o                         
   2  26   2        127.58         83.42        28.53 o                         
   3  26   2        469.19        417.34        54.83 o                         
   4  26   2          4.76         26.53        47.18 o                         
   5  26   2        765.27        748.67        48.85 o                         
   6  26   2        204.83        249.10        39.99 o                         
   7  26   2        141.03        126.86        52.11 o                         
   8  26   2        102.29        153.38        41.87 o                         
   9  26   2        125.69        157.93        52.60 o                         
  -9  27   2        533.07        552.75       126.54 o                         
  -8  27   2          0.96         48.09        35.54 o                         
  -7  27   2       3420.99       3398.14        94.61 o                         
  -6  27   2        453.99        437.40        48.23 o                         
  -5  27   2        102.68        140.30        33.63 o                         
  -4  27   2          9.90        -10.01        37.19 o                         
  -3  27   2        843.13        823.66        51.18 o                         
  -2  27   2        462.67        546.19        33.85 o                         
  -1  27   2       5827.97       5968.25        94.11 o                         
   0  27   2          2.77         -3.59        24.77 o                         
   1  27   2        445.24        418.32        32.56 o                         
   2  27   2        432.90        390.88        38.84 o                         
   3  27   2          1.91         26.29        28.91 o                         
   4  27   2        413.67        409.63        54.75 o                         
   5  27   2        273.51        233.96        37.50 o                         
   6  27   2         12.20         -8.38        33.14 o                         
   7  27   2         26.56        -44.34        51.72 o                         
   8  27   2         31.34         74.78        37.31 o                         
   9  27   2         31.35         62.78        43.53 o                         
  -8  28   2       1255.22       1087.47       106.22 o                         
  -7  28   2        280.27        321.50        47.04 o                         
  -6  28   2        434.37        407.38        43.55 o                         
  -5  28   2        679.40        649.13        48.22 o                         
  -4  28   2        336.30        369.16        39.95 o                         
  -3  28   2        618.28        691.80        46.68 o                         
  -2  28   2       1511.71       1745.47        59.16 o                         
  -1  28   2        109.68        138.77        33.68 o                         
   0  28   2       1076.86       1075.01        60.18 o                         
   1  28   2         33.95         28.37        25.69 o                         
   2  28   2         22.86         28.48        30.05 o                         
   3  28   2        637.11        555.80        44.91 o                         
   4  28   2         11.54         24.12        32.30 o                         
   5  28   2        667.46        587.30       121.00 o                         
   6  28   2         54.03         81.26        44.83 o                         
   7  28   2        103.64         43.16        37.32 o                         
   8  28   2          9.68         23.67        36.14 o                         
  -7  29   2         17.40         -9.01        42.87 o                         
  -6  29   2        273.88        295.81        60.03 o                         
  -5  29   2        174.72        106.19        38.96 o                         
  -4  29   2          0.86         38.66        79.43 o                         
  -3  29   2        456.71        563.62        45.58 o                         
  -2  29   2         72.53        123.19        33.63 o                         
  -1  29   2        191.51        145.32        37.60 o                         
   0  29   2        107.93         74.31        28.15 o                         
   1  29   2        485.02        517.10        44.69 o                         
   2  29   2        305.20        287.20        68.57 o                         
   3  29   2        501.73        418.90        67.59 o                         
   4  29   2        392.47        443.60        54.10 o                         
   5  29   2        606.99        491.03        53.18 o                         
   6  29   2        293.29        239.89        42.56 o                         
   7  29   2        419.89        389.77        45.84 o                         
  -6  30   2         37.63         75.95        46.16 o                         
  -5  30   2         96.64         60.96        73.89 o                         
  -4  30   2         49.93        112.10        37.31 o                         
  -3  30   2          3.63        -30.62        32.48 o                         
  -2  30   2         16.64          3.25        37.61 o                         
  -1  30   2         21.29        -13.60        56.45 o                         
   0  30   2        411.73        420.17        36.84 o                         
   1  30   2        266.95        231.48        39.04 o                         
   2  30   2         92.05        102.28        39.94 o                         
   3  30   2        119.71         64.66        57.27 o                         
   4  30   2       2102.08       2283.02        93.60 o                         
   5  30   2         35.85          0.90        35.16 o                         
   6  30   2         38.45        -24.12        61.85 o                         
  -5  31   2        148.27        181.92        50.18 o                         
  -4  31   2        285.85        258.21        51.29 o                         
  -3  31   2        212.31        148.07        60.96 o                         
  -2  31   2         14.37        -42.40        42.40 o                         
  -1  31   2          0.32        -52.11        52.11 o                         
   0  31   2        512.19        407.98        42.36 o                         
   1  31   2         29.75         15.54        35.77 o                         
   2  31   2         81.73        182.35        48.12 o                         
   3  31   2       2128.83       2288.80        92.20 o                         
   4  31   2          6.12         34.86        36.48 o                         
  -3  32   2        359.57        314.34        54.50 o                         
  -2  32   2         34.58          3.54        45.50 o                         
  -1  32   2        271.57        367.62        83.13 o                         
   0  32   2         14.31          7.39        64.66 o                         
   1  32   2        682.03        739.03        84.98 o                         
   2  32   2        221.32        191.17        70.76 o                         
 -17   0   3        774.59        696.44       105.30 o                         
 -15   0   3       3553.45       3702.02       177.34 o                         
 -13   0   3         42.55          3.11        22.96 o                         
 -11   0   3       2770.01       2947.16        90.84 o                         
  -9   0   3      15407.78      16029.27       180.71 o                         
  -7   0   3       8796.56       9255.29       135.68 o                         
  -5   0   3       3238.46       4027.20        66.58 o                         
  -3   0   3      20022.60      17236.12       390.71 o                         
  -1   0   3      15590.10      14053.95       180.11 o                         
   1   0   3       1020.48       1053.15        34.18 o                         
   3   0   3       5162.25       6262.41        91.33 o                         
   5   0   3       2362.07       2764.18        55.76 o                         
   7   0   3       4982.35       5727.24       277.10 o                         
   9   0   3        135.67        276.91        75.74 o                         
  11   0   3        732.60        687.53        53.42 o                         
  13   0   3       8826.55       8592.75       165.55 o                         
  15   0   3        811.44       1021.56       123.77 o                         
 -17   1   3        281.77         88.86        56.72 o                         
 -16   1   3       1151.40       1002.34        78.34 o                         
 -15   1   3         43.19         21.47        41.96 o                         
 -14   1   3        661.54        577.76        31.92 o                         
 -13   1   3        368.74        366.82        26.04 o                         
 -12   1   3        457.76        491.48        24.29 o                         
 -11   1   3         29.70          0.49        14.20 o                         
 -10   1   3      14710.92      15000.22       138.69 o                         
  -9   1   3        764.89        708.00        24.99 o                         
  -8   1   3      11312.74      11935.95        97.94 o                         
  -7   1   3        233.45        289.94        21.06 o                         
  -6   1   3          9.31         45.17         8.74 o                         
  -5   1   3       2198.03       2787.47        45.06 o                         
  -4   1   3       1652.95       2113.88        36.00 o                         
  -3   1   3       1246.43       1355.50        20.29 o                         
  -2   1   3       4131.32       3776.11        38.47 o                         
  -1   1   3         23.02         48.33         5.07 o                         
   0   1   3       9782.79       8899.03       102.39 o                         
   2   1   3        943.01       1034.64        19.20 o                         
   3   1   3       4059.80       4002.37        41.92 o                         
   4   1   3      23830.40      20832.36       165.68 o                         
   5   1   3        362.78        468.79        16.95 o                         
   6   1   3       7219.89       7460.57        74.44 o                         
   7   1   3          0.53         29.96        24.16 o                         
   8   1   3      15370.39      15696.78       157.53 o                         
   9   1   3       2899.10       2843.97        51.74 o                         
  10   1   3        659.47        684.63        30.90 o                         
  11   1   3        387.68        335.82        35.67 o                         
  12   1   3        754.14        738.95        37.32 o                         
  13   1   3        508.32        485.00        33.05 o                         
  14   1   3       4533.10       4692.19       110.16 o                         
  15   1   3        658.23        733.51        84.98 o                         
  16   1   3        222.78        154.77        65.72 o                         
 -17   2   3         38.21         54.66        54.20 o                         
 -16   2   3         24.94         57.59        52.89 o                         
 -15   2   3        475.28        406.33        42.79 o                         
 -14   2   3        115.80         64.56        25.50 o                         
 -13   2   3         43.25          2.24        18.74 o                         
 -12   2   3        287.60        266.46        48.44 o                         
 -11   2   3       1114.90       1135.21        33.90 o                         
 -10   2   3         13.65         22.53        13.33 o                         
  -9   2   3       6293.05       6448.90        71.30 o                         
  -8   2   3        766.78        858.06        49.97 o                         
  -7   2   3       3944.09       3832.47        50.92 o                         
  -6   2   3      15975.36      15793.91       146.57 o                         
  -5   2   3      15244.48      14432.44       132.02 o                         
  -4   2   3       1796.76       2238.93        33.60 o                         
  -3   2   3         14.13         31.13         5.02 o                         
  -2   2   3       8932.60       9178.28        82.55 o                         
  -1   2   3        601.02        687.63        18.91 o                         
   0   2   3        339.41        379.58        10.68 o                         
   1   2   3       1777.85       2246.70        23.65 o                         
   2   2   3      17304.57      18348.54       142.90 o                         
   3   2   3      14422.80      14186.55       120.85 o                         
   4   2   3      19240.69      17855.04       144.50 o                         
   5   2   3        278.72        214.00        11.52 o                         
   6   2   3         24.48         12.42         9.66 o                         
   7   2   3       4800.04       4819.28        57.96 o                         
   8   2   3       3106.07       3247.91        48.14 o                         
   9   2   3        108.33        135.73        23.73 o                         
  10   2   3       1174.04       1095.61        55.15 o                         
  11   2   3         90.27         87.26        20.15 o                         
  12   2   3         11.39         38.56        34.02 o                         
  13   2   3       3510.89       3757.39       151.54 o                         
  14   2   3       1452.78       1579.96       125.62 o                         
  15   2   3        715.54        673.57        76.34 o                         
  16   2   3        282.10        269.59        67.77 o                         
 -17   3   3        475.18        379.64        67.26 o                         
 -16   3   3          2.30        -10.58        37.11 o                         
 -15   3   3         31.77         45.48        29.22 o                         
 -14   3   3         64.64         13.94        25.19 o                         
 -13   3   3          0.12         -6.01        22.49 o                         
 -12   3   3         28.14         -3.19        18.04 o                         
 -11   3   3        532.74        548.68        38.40 o                         
 -10   3   3        862.91        803.21        30.94 o                         
  -9   3   3       1622.91       1723.51        34.56 o                         
  -8   3   3      10790.35      10650.32        91.09 o                         
  -7   3   3        133.22        167.46        13.18 o                         
  -5   3   3      28303.18      27374.63       236.85 o                         
  -4   3   3      63296.91      61677.89       510.07 o                         
  -3   3   3      18939.12      19186.51       190.50 o                         
  -2   3   3         49.25         80.59        12.33 o                         
  -1   3   3       1769.48       2127.58        31.27 o                         
   0   3   3      16783.21      16747.33       144.18 o                         
   1   3   3      14649.53      14518.12       127.40 o                         
   2   3   3     113535.26     110374.29       901.01 o                         
   3   3   3       8990.44       9980.32        95.39 o                         
   4   3   3         57.19        139.04        11.41 o                         
   5   3   3      11570.15      11348.52       111.47 o                         
   6   3   3       3533.18       3558.32        51.08 o                         
   7   3   3         55.52        108.50        16.49 o                         
   8   3   3        710.07        708.12        25.71 o                         
   9   3   3        533.23        551.13        25.13 o                         
  10   3   3         47.64         44.20        15.07 o                         
  11   3   3        663.50        606.17        31.30 o                         
  12   3   3        549.86        475.94        32.07 o                         
  13   3   3          7.00         25.23        29.08 o                         
  14   3   3       1404.73       1395.31        73.46 o                         
  15   3   3        532.95        493.13        71.81 o                         
  16   3   3         98.74         87.83        63.26 o                         
 -17   4   3        180.19        157.29        59.34 o                         
 -16   4   3         36.39        -35.29        35.29 o                         
 -15   4   3        359.87        303.19        44.53 o                         
 -14   4   3         21.58         63.16        27.32 o                         
 -13   4   3         48.31         -6.65        20.44 o                         
 -12   4   3        153.52        230.14        22.10 o                         
 -11   4   3       1360.39       1392.08        39.09 o                         
 -10   4   3         21.65         79.00        15.53 o                         
  -9   4   3        179.05        173.66        16.23 o                         
  -8   4   3        138.76        169.59        13.11 o                         
  -7   4   3       1255.16       1109.99        28.31 o                         
  -6   4   3       2454.30       2083.90        29.58 o                         
  -5   4   3      29231.59      29317.21       226.13 o                         
  -4   4   3       1610.18       1927.55        28.03 o                         
  -3   4   3      15741.99      14807.05       132.43 o                         
  -1   4   3       3768.81       3784.33        48.23 o                         
   1   4   3      85552.98      87631.11       716.73 o                         
   2   4   3      18686.18      18683.70       164.05 o                         
   3   4   3     112792.84     108249.31       886.68 o                         
   4   4   3        874.15        965.07        22.40 o                         
   5   4   3       7105.02       6999.48        78.66 o                         
   6   4   3        570.27        607.39        25.71 o                         
   7   4   3         42.58         84.59        15.14 o                         
   8   4   3       2228.18       2079.43        40.33 o                         
   9   4   3        191.36        229.70        28.51 o                         
  10   4   3         45.39         42.76        15.89 o                         
  11   4   3        447.86        398.77        24.16 o                         
  12   4   3          3.66        -11.20        28.44 o                         
  13   4   3        421.35        432.22        58.78 o                         
  14   4   3          3.06         15.23        34.69 o                         
  15   4   3        513.67        426.47        49.51 o                         
  16   4   3        147.76        163.89        64.65 o                         
 -16   5   3         10.18        -30.74        30.74 o                         
 -15   5   3        334.76        354.79        36.53 o                         
 -14   5   3          0.02         41.20        26.77 o                         
 -13   5   3         77.28         98.09        30.93 o                         
 -12   5   3          4.07         31.65        21.06 o                         
 -11   5   3        869.28        886.47        33.94 o                         
 -10   5   3         80.71        100.17        16.61 o                         
  -9   5   3        168.42        136.13        14.55 o                         
  -8   5   3       5514.04       5353.50       107.15 o                         
  -7   5   3       1073.47       1158.32        23.87 o                         
  -6   5   3       1218.78       1521.78        39.08 o                         
  -5   5   3         44.54         83.07         9.29 o                         
  -4   5   3      30423.43      31843.22       271.00 o                         
  -3   5   3       3714.81       3358.36        38.65 o                         
  -2   5   3       1957.91       1961.49        32.83 o                         
  -1   5   3      11379.73      10947.47       116.89 o                         
   0   5   3       6207.25       6631.83        64.20 o                         
   1   5   3      37250.35      36009.19       421.92 o                         
   2   5   3      70020.81      70364.85       580.23 o                         
   3   5   3      36178.73      32378.21       276.48 o                         
   4   5   3       5094.94       4711.07        54.11 o                         
   5   5   3          4.75         24.91         9.59 o                         
   6   5   3       3370.37       3455.45        64.81 o                         
   7   5   3       2198.32       2122.53        45.85 o                         
   8   5   3       1491.46       1380.21        58.39 o                         
   9   5   3       8183.81       8204.29        89.51 o                         
  10   5   3        469.77        379.53        29.46 o                         
  11   5   3         38.83         33.43        17.48 o                         
  12   5   3       1961.02       2028.06        95.86 o                         
  13   5   3         18.03        -23.58        31.25 o                         
  14   5   3        623.97        680.23        54.89 o                         
  15   5   3       1433.62       1472.22       129.34 o                         
  16   5   3         58.15         91.95        63.26 o                         
 -16   6   3        154.58        184.96        34.62 o                         
 -15   6   3        476.83        430.73        49.50 o                         
 -14   6   3       1604.20       1735.08        71.19 o                         
 -13   6   3         13.98         -0.41        34.62 o                         
 -12   6   3       1549.67       1608.51        60.87 o                         
 -11   6   3       2224.30       2228.96        53.38 o                         
 -10   6   3       1837.97       1848.09        65.37 o                         
  -9   6   3       7296.56       6819.01       101.56 o                         
  -8   6   3      13827.36      14395.55       114.21 o                         
  -7   6   3       6695.47       7092.55        72.02 o                         
  -6   6   3        139.46        140.10        14.40 o                         
  -5   6   3      30333.96      29828.06       258.22 o                         
  -4   6   3       1722.92       1785.42        27.06 o                         
  -2   6   3       5400.49       4649.00        51.46 o                         
  -1   6   3       5056.13       5165.83        52.98 o                         
   0   6   3       1498.38       1520.64        24.44 o                         
   1   6   3      17058.26      16654.50       147.58 o                         
   2   6   3      14520.43      14542.26       140.58 o                         
   3   6   3       1748.42       2178.44        31.20 o                         
   4   6   3       6328.75       6491.10        69.33 o                         
   5   6   3        998.71       1229.38        24.82 o                         
   6   6   3        284.50        310.25        15.74 o                         
   7   6   3        134.47        172.49        14.38 o                         
   8   6   3       5277.33       5448.64        91.15 o                         
   9   6   3        746.72        747.38        43.97 o                         
  10   6   3       4217.17       4474.64        79.12 o                         
  11   6   3        332.89        365.52        32.44 o                         
  12   6   3         52.71         80.20        28.64 o                         
  13   6   3        793.57        722.00        49.96 o                         
  14   6   3       2066.45       2044.31        96.14 o                         
  15   6   3        370.88        384.30        47.62 o                         
  16   6   3        692.88        517.25       107.14 o                         
 -16   7   3       1811.73       1797.40        98.92 o                         
 -15   7   3        867.48        799.90        53.45 o                         
 -14   7   3        900.15        969.75        59.08 o                         
 -13   7   3         47.68         50.04        29.06 o                         
 -12   7   3        310.63        372.05        36.32 o                         
 -11   7   3       6096.93       6106.42       106.08 o                         
 -10   7   3       8135.81       8260.58       154.72 o                         
  -9   7   3       1183.30       1172.70        44.69 o                         
  -8   7   3       4766.23       4856.21        48.87 o                         
  -7   7   3       5146.19       5268.94        59.89 o                         
  -6   7   3       1299.03       1346.97        26.15 o                         
  -4   7   3      10658.33       9743.50        94.51 o                         
  -3   7   3        499.49        745.31        24.26 o                         
  -2   7   3       2563.84       2085.78        29.27 o                         
  -1   7   3       1200.53       1356.65        24.11 o                         
   0   7   3        132.12        150.35         9.64 o                         
   1   7   3        779.26        529.98        15.24 o                         
   2   7   3         37.51         60.68         7.65 o                         
   3   7   3      11621.08      11840.44       111.93 o                         
   4   7   3       3889.35       3365.17        55.69 o                         
   5   7   3       5055.44       4926.86       126.72 o                         
   6   7   3       1242.50       1374.27        43.42 o                         
   7   7   3        164.23        224.47        23.71 o                         
   8   7   3       1867.69       1887.16        54.55 o                         
   9   7   3       5200.56       5186.69        94.01 o                         
  10   7   3         56.71         62.99        40.45 o                         
  11   7   3         25.88         11.89        23.88 o                         
  12   7   3       1600.16       1602.98        61.76 o                         
  13   7   3         69.11        107.39        32.00 o                         
  14   7   3       1324.34       1384.26        97.67 o                         
  15   7   3        726.22        772.88        59.16 o                         
 -16   8   3          6.90         15.34        44.53 o                         
 -15   8   3       2826.68       2710.63        88.64 o                         
 -14   8   3       2479.05       2666.67        83.41 o                         
 -13   8   3         90.50        121.09        32.30 o                         
 -12   8   3       1557.03       1701.17        71.78 o                         
 -11   8   3       6580.02       7162.85       124.52 o                         
 -10   8   3       2780.51       2807.33        68.07 o                         
  -9   8   3      23051.05      23712.96       265.12 o                         
  -8   8   3       1415.16       1421.55        44.57 o                         
  -7   8   3       1173.79       1282.80        46.13 o                         
  -6   8   3        705.16        716.21        24.51 o                         
  -5   8   3       3641.19       3094.43        41.37 o                         
  -4   8   3       1067.85       1246.51        24.22 o                         
  -3   8   3       3184.54       3636.08        45.49 o                         
  -2   8   3        273.46        231.68        12.63 o                         
  -1   8   3      19203.63      17255.80       155.76 o                         
   0   8   3        703.82        557.82        18.38 o                         
   1   8   3        692.94        859.63        19.23 o                         
   2   8   3        198.29        218.86        12.47 o                         
   3   8   3       6757.99       6713.74        70.79 o                         
   4   8   3       1818.83       1937.38        41.89 o                         
   5   8   3         47.44         40.26        13.78 o                         
   6   8   3        751.25        779.51        38.74 o                         
   7   8   3       8638.93       9006.50       124.35 o                         
   8   8   3        540.20        623.00        45.18 o                         
   9   8   3        635.14        682.58        59.43 o                         
  10   8   3        197.64        162.14        30.42 o                         
  11   8   3        216.55        231.37        30.89 o                         
  12   8   3       1741.75       1873.51       118.65 o                         
  13   8   3       1405.97       1428.64        63.09 o                         
  14   8   3         95.36        121.21        40.08 o                         
  15   8   3        170.95         61.18        43.47 o                         
 -16   9   3       1435.27       1474.60        67.65 o                         
 -15   9   3          4.69         42.21        35.51 o                         
 -14   9   3        102.63        116.59        34.17 o                         
 -13   9   3        557.83        540.31        45.02 o                         
 -12   9   3         45.04         69.36        28.44 o                         
 -11   9   3       1110.73       1164.89        55.04 o                         
 -10   9   3      13674.99      13913.72       179.80 o                         
  -9   9   3        624.46        627.07        48.09 o                         
  -8   9   3       8571.61       8806.78       120.37 o                         
  -7   9   3       5223.35       5136.81        69.87 o                         
  -6   9   3        574.90        465.86        32.34 o                         
  -5   9   3          4.34         11.62         8.27 o                         
  -4   9   3       2188.04       2228.82        42.44 o                         
  -3   9   3      11918.36      11727.37       112.38 o                         
  -2   9   3       5543.05       5809.88        63.16 o                         
  -1   9   3      13264.22      11805.20       111.48 o                         
   0   9   3        422.63        408.85        16.23 o                         
   1   9   3       8248.15       8548.58        85.81 o                         
   2   9   3        685.94        431.01        15.97 o                         
   3   9   3      12604.59      12365.87       118.60 o                         
   4   9   3       3660.31       3795.36        62.76 o                         
   5   9   3      13172.31      14176.97       167.40 o                         
   6   9   3         94.80        165.45        22.35 o                         
   7   9   3        194.42        174.16        22.64 o                         
   8   9   3       5841.00       5926.51        99.35 o                         
   9   9   3        191.14        157.59        28.28 o                         
  10   9   3         20.29         12.79        29.21 o                         
  11   9   3       1522.48       1516.31        69.83 o                         
  12   9   3       1714.05       1978.18        70.84 o                         
  13   9   3        245.60        331.23        40.53 o                         
  14   9   3        748.20        777.86        88.86 o                         
  15   9   3          6.35        -38.36        38.36 o                         
 -16  10   3        104.54         67.75        34.89 o                         
 -15  10   3        312.17        338.31        43.65 o                         
 -14  10   3          0.46          1.37        32.62 o                         
 -13  10   3        392.32        395.63        41.12 o                         
 -12  10   3        108.75        169.54        39.19 o                         
 -11  10   3       1103.63       1248.11        60.25 o                         
 -10  10   3       1972.32       1982.30        60.96 o                         
  -9  10   3       2306.30       2387.89        61.36 o                         
  -8  10   3         32.52         37.83        21.98 o                         
  -7  10   3         20.02         31.15        14.02 o                         
  -6  10   3      12636.48      12698.48       130.55 o                         
  -5  10   3        697.40        586.60        20.96 o                         
  -4  10   3      11029.24      10225.84       102.28 o                         
  -3  10   3       1090.75       1199.25        31.46 o                         
  -2  10   3      36716.23      35865.11       309.55 o                         
  -1  10   3       6861.00       6743.20        87.99 o                         
   0  10   3       7832.08       7531.95        78.53 o                         
   1  10   3         41.17         86.68        10.22 o                         
   2  10   3          5.52         66.03         8.75 o                         
   3  10   3       8897.36       8561.02        90.23 o                         
   4  10   3      39963.08      40184.88       407.38 o                         
   5  10   3       3484.90       3286.41        66.02 o                         
   6  10   3        733.31        579.84        48.95 o                         
   7  10   3       2756.21       3069.74        72.40 o                         
   8  10   3        370.00        266.98        28.28 o                         
   9  10   3          1.35         11.17        31.80 o                         
  10  10   3       3181.22       3458.15        95.87 o                         
  11  10   3        104.93        143.08        34.55 o                         
  12  10   3        491.83        537.07        40.99 o                         
  13  10   3       1140.21       1183.71        66.66 o                         
  14  10   3        387.38        407.43        41.62 o                         
  15  10   3         71.62         47.35        43.40 o                         
 -16  11   3        143.33         96.08        39.54 o                         
 -15  11   3          8.83        -51.12        51.12 o                         
 -14  11   3         24.79         75.35        36.73 o                         
 -13  11   3         29.46         42.65        31.10 o                         
 -12  11   3         52.22         13.96        30.01 o                         
 -11  11   3         24.35         29.40        26.83 o                         
 -10  11   3         38.66         67.90        25.18 o                         
  -9  11   3       4222.78       4237.52        82.54 o                         
  -8  11   3         80.48         53.25        33.60 o                         
  -7  11   3        884.42        902.53        43.35 o                         
  -6  11   3       1153.11       1087.83        32.66 o                         
  -5  11   3       5607.59       5509.07        71.98 o                         
  -4  11   3      12749.63      13371.95       116.45 o                         
  -3  11   3      14781.61      14763.64       142.94 o                         
  -2  11   3       4803.89       5018.24        59.44 o                         
  -1  11   3        177.66        214.53        12.99 o                         
   0  11   3      10281.61       9217.19       102.39 o                         
   1  11   3       6882.82       7128.50        77.07 o                         
   2  11   3      15944.26      16047.27       150.55 o                         
   3  11   3      30695.22      30489.31       268.08 o                         
   4  11   3       6216.27       6343.91        99.60 o                         
   5  11   3       2233.12       2329.38        53.42 o                         
   6  11   3         47.92         75.02        19.68 o                         
   7  11   3        227.11        241.05        26.92 o                         
   8  11   3         30.71         14.89        22.51 o                         
   9  11   3       1099.98       1034.75        53.06 o                         
  10  11   3        185.59        216.77        50.66 o                         
  11  11   3       1866.74       1835.52        72.20 o                         
  12  11   3        236.16        288.59        40.99 o                         
  13  11   3        121.05        156.80        34.93 o                         
  14  11   3        119.63         57.11        38.56 o                         
  15  11   3         20.42        132.94        64.46 o                         
 -16  12   3          5.52         29.56        62.81 o                         
 -15  12   3        529.52        503.32        87.72 o                         
 -14  12   3         30.90         27.12        35.44 o                         
 -13  12   3         50.46         27.88        39.23 o                         
 -12  12   3         79.03         99.43        32.27 o                         
 -11  12   3         93.99         78.43        29.29 o                         
 -10  12   3        102.84         69.04        29.00 o                         
  -9  12   3        330.84        377.26        32.44 o                         
  -8  12   3          0.47          6.05        19.84 o                         
  -7  12   3        582.71        618.25        38.46 o                         
  -6  12   3       1316.49       1355.33        53.70 o                         
  -5  12   3       5608.71       5485.60        59.85 o                         
  -4  12   3       3181.20       3227.27        44.89 o                         
  -3  12   3      20465.54      20156.70       166.23 o                         
  -2  12   3        173.38        167.05        11.39 o                         
  -1  12   3       4515.60       4752.01        58.19 o                         
   0  12   3      13044.87      12587.10       122.88 o                         
   1  12   3      18252.66      18042.67       167.48 o                         
   2  12   3        613.22        518.96        20.67 o                         
   3  12   3      26244.07      25182.15       200.25 o                         
   4  12   3       5352.34       5346.56        97.87 o                         
   5  12   3         88.41        147.56        23.34 o                         
   6  12   3          8.76         15.62        18.77 o                         
   7  12   3       1020.08       1045.22        45.98 o                         
   8  12   3        376.14        350.25        33.51 o                         
   9  12   3        119.48        127.42        29.85 o                         
  10  12   3          4.98         28.52        29.16 o                         
  11  12   3       1186.34       1230.29        67.03 o                         
  12  12   3        148.84        147.30        37.80 o                         
  13  12   3        539.29        542.54        49.06 o                         
  14  12   3          1.77        -11.17        32.07 o                         
  15  12   3         12.30         41.45        65.94 o                         
 -15  13   3          3.11         -6.93        37.64 o                         
 -14  13   3          4.70         20.95        51.53 o                         
 -13  13   3         45.39         40.58        31.76 o                         
 -12  13   3        428.23        496.03        44.43 o                         
 -11  13   3       1285.92       1389.14        63.35 o                         
 -10  13   3          2.70        -26.25        26.25 o                         
  -9  13   3          9.76         15.15        22.74 o                         
  -8  13   3        935.83        818.01        43.95 o                         
  -7  13   3       6670.29       6588.09       101.04 o                         
  -6  13   3        310.55        415.42        27.10 o                         
  -5  13   3         41.77         67.15        10.27 o                         
  -4  13   3       4711.43       4770.03        56.76 o                         
  -3  13   3        156.20        176.38        12.85 o                         
  -2  13   3       2079.23       2134.84        33.08 o                         
  -1  13   3       2364.86       2676.51        36.48 o                         
   0  13   3        898.96        928.40        26.50 o                         
   1  13   3       1064.57        972.11        23.23 o                         
   2  13   3      13891.33      13755.01       122.70 o                         
   3  13   3        197.99        142.09        13.53 o                         
   4  13   3       1565.62       1818.81        48.12 o                         
   5  13   3        433.63        387.83        27.84 o                         
   6  13   3          1.59         31.56        21.73 o                         
   7  13   3       1692.03       1817.33        56.97 o                         
   8  13   3        141.91        133.91        27.29 o                         
   9  13   3       2147.53       2167.51        98.70 o                         
  10  13   3       3263.97       3412.79        90.28 o                         
  11  13   3        498.04        450.49        44.97 o                         
  12  13   3        225.06        236.78        41.35 o                         
  13  13   3         13.28        -26.14        46.08 o                         
  14  13   3          0.49         62.76        35.47 o                         
 -15  14   3         12.60         -7.15        38.57 o                         
 -14  14   3        149.20         44.86        39.86 o                         
 -13  14   3       2061.02       2035.63        79.21 o                         
 -12  14   3        572.40        704.79        48.99 o                         
 -11  14   3        688.45        649.10        44.72 o                         
 -10  14   3       1683.41       1841.50        64.94 o                         
  -9  14   3        111.58         95.10        26.41 o                         
  -8  14   3       3804.30       4124.51        97.41 o                         
  -7  14   3       3902.74       3907.46        80.14 o                         
  -6  14   3       1283.85       1411.78        47.88 o                         
  -5  14   3          1.20         -1.30        15.26 o                         
  -4  14   3         38.44         66.36        16.02 o                         
  -3  14   3         19.27         39.03        11.13 o                         
  -2  14   3       3603.15       3377.35        47.96 o                         
  -1  14   3        503.50        493.38        25.85 o                         
   0  14   3        844.83        979.08        23.64 o                         
   1  14   3        668.90        734.57        24.24 o                         
   2  14   3        739.13        755.41        29.06 o                         
   3  14   3         33.44        103.58        12.18 o                         
   4  14   3         79.34         80.36        22.42 o                         
   5  14   3        374.74        350.40        30.78 o                         
   6  14   3          5.61         -4.36        20.04 o                         
   7  14   3        249.23        221.78        29.35 o                         
   8  14   3       2243.05       2309.78        69.03 o                         
   9  14   3        771.07        804.69        53.21 o                         
  10  14   3       3689.76       3810.53        95.18 o                         
  11  14   3        964.07        902.71        72.57 o                         
  12  14   3        748.87        704.95        55.60 o                         
  13  14   3         55.45         90.75        51.49 o                         
  14  14   3       1038.77       1003.73        57.85 o                         
 -15  15   3        291.53        291.76        64.90 o                         
 -14  15   3        547.91        396.24        48.41 o                         
 -13  15   3         22.67         34.75        41.56 o                         
 -12  15   3       2340.78       2376.86        80.59 o                         
 -11  15   3        987.37       1131.40        60.76 o                         
 -10  15   3       2623.59       2718.02        76.20 o                         
  -9  15   3         16.51         32.11        25.89 o                         
  -8  15   3       4236.35       4485.22        87.90 o                         
  -7  15   3        687.09        607.07        37.21 o                         
  -6  15   3       2997.96       2982.43        63.99 o                         
  -5  15   3        119.12        123.01        13.68 o                         
  -4  15   3        831.56        842.84        27.30 o                         
  -3  15   3       2361.20       2215.66        55.46 o                         
  -2  15   3        199.90        169.63        15.30 o                         
  -1  15   3       1064.05       1045.10        28.96 o                         
   0  15   3       2701.92       2854.17        46.00 o                         
   1  15   3       2213.58       2132.55        53.86 o                         
   2  15   3        504.22        466.95        22.19 o                         
   3  15   3       1678.85       1675.68        34.89 o                         
   4  15   3       2509.97       2461.91        58.58 o                         
   5  15   3       8193.17       8218.05       149.50 o                         
   6  15   3         32.00        102.01        24.23 o                         
   7  15   3          0.05         48.44        25.74 o                         
   8  15   3       1321.26       1421.63        93.80 o                         
   9  15   3       5474.16       5423.77       110.61 o                         
  10  15   3       1520.10       1638.49        79.70 o                         
  11  15   3       1486.57       1702.71        75.46 o                         
  12  15   3        273.54        288.70        43.97 o                         
  13  15   3        226.07        231.23        54.94 o                         
  14  15   3        178.76        115.46        38.80 o                         
 -15  16   3        415.47        361.19       140.40 o                         
 -14  16   3        303.72        262.84        45.60 o                         
 -13  16   3        761.55        699.99        64.96 o                         
 -12  16   3        183.74        120.15        35.73 o                         
 -11  16   3       4286.03       4492.86       112.25 o                         
 -10  16   3        433.60        355.37        37.30 o                         
  -9  16   3       2552.03       2670.43        92.99 o                         
  -8  16   3        794.44        854.48        47.17 o                         
  -7  16   3       1167.66       1191.11        58.25 o                         
  -6  16   3       1144.01       1294.50        65.20 o                         
  -5  16   3       6632.02       6329.23        97.06 o                         
  -4  16   3        106.74         86.71        13.68 o                         
  -3  16   3        147.28        224.01        19.06 o                         
  -2  16   3         30.59         32.79        14.18 o                         
  -1  16   3       6229.62       6049.00        75.19 o                         
   0  16   3          8.83         35.97        13.07 o                         
   1  16   3       1327.01       1354.67        34.08 o                         
   2  16   3        144.07        189.63        20.08 o                         
   3  16   3       1392.51       1449.41        40.37 o                         
   4  16   3       3892.73       3950.23       129.48 o                         
   5  16   3        578.55        610.18        39.43 o                         
   6  16   3       2537.94       2498.74        66.74 o                         
   7  16   3       1788.61       2019.36        66.35 o                         
   8  16   3       1541.94       1637.12       112.69 o                         
   9  16   3       2026.68       2213.98        76.34 o                         
  10  16   3        122.32        101.21        34.80 o                         
  11  16   3        515.95        474.45        47.05 o                         
  12  16   3       1879.06       1817.29       105.92 o                         
  13  16   3        414.26        368.21        63.71 o                         
  14  16   3        240.31        270.05        55.73 o                         
 -14  17   3        199.45        172.79        50.14 o                         
 -13  17   3          5.68         23.01        43.05 o                         
 -12  17   3        306.38        308.88        44.07 o                         
 -11  17   3        392.62        300.86        39.81 o                         
 -10  17   3       3584.93       3547.84        89.69 o                         
  -9  17   3         14.64         26.41        27.20 o                         
  -8  17   3        401.87        432.12        34.48 o                         
  -7  17   3       2948.79       3008.12        77.34 o                         
  -6  17   3          8.40         29.63        20.50 o                         
  -5  17   3         92.22        113.16        14.96 o                         
  -4  17   3       4161.45       4185.99        61.23 o                         
  -3  17   3       3714.31       3702.16        59.99 o                         
  -2  17   3       4982.73       4860.68        66.85 o                         
  -1  17   3        586.43        572.95        26.81 o                         
   0  17   3       2089.22       2055.45        43.98 o                         
   1  17   3        464.37        525.71        25.30 o                         
   2  17   3        574.51        594.34        26.66 o                         
   3  17   3       3013.23       3005.44        49.73 o                         
   4  17   3        723.66        790.22        41.98 o                         
   5  17   3       2982.44       2940.01        79.03 o                         
   6  17   3        268.15        226.49        29.76 o                         
   7  17   3        764.39        655.59        47.94 o                         
   8  17   3       1039.18       1032.34        62.70 o                         
   9  17   3         17.68         20.14        29.26 o                         
  10  17   3        104.80         89.74        34.64 o                         
  11  17   3       1563.73       1567.29        77.25 o                         
  12  17   3        282.86        259.96        49.03 o                         
  13  17   3        649.64        631.92        58.82 o                         
 -14  18   3         68.75         89.82        49.37 o                         
 -13  18   3          5.13        -26.99        36.23 o                         
 -12  18   3          2.49         99.43        55.94 o                         
 -11  18   3        151.53        131.13        36.84 o                         
 -10  18   3        272.90        262.08        36.32 o                         
  -9  18   3        232.81        185.73        32.81 o                         
  -8  18   3          0.18        -12.08        22.64 o                         
  -7  18   3        211.87        177.11        41.86 o                         
  -6  18   3        977.17        929.09        45.22 o                         
  -5  18   3        375.68        271.06        31.29 o                         
  -4  18   3       1606.79       1457.07        41.33 o                         
  -3  18   3        200.96        171.34        24.53 o                         
  -2  18   3        224.46        209.35        18.63 o                         
  -1  18   3      10855.55      10924.65       119.41 o                         
   0  18   3        692.80        673.75        28.79 o                         
   1  18   3       1727.69       1621.49        38.46 o                         
   2  18   3         68.87        136.24        28.80 o                         
   3  18   3         68.24         62.44        14.83 o                         
   4  18   3       7936.12       7895.94       119.76 o                         
   5  18   3       2178.85       2115.92        63.19 o                         
   6  18   3        264.74        222.61        36.04 o                         
   7  18   3        253.73        286.33        41.13 o                         
   8  18   3        167.70        161.16        33.56 o                         
   9  18   3        953.34       1006.39        59.67 o                         
  10  18   3       1771.84       1927.24        78.44 o                         
  11  18   3          1.26        -26.02        34.29 o                         
  12  18   3        565.15        518.97        65.72 o                         
  13  18   3        202.26        185.23        47.26 o                         
 -14  19   3         44.10         42.49       107.14 o                         
 -13  19   3         18.69        -35.06        35.06 o                         
 -12  19   3        127.76        103.84        39.35 o                         
 -11  19   3          0.63         -7.14        37.82 o                         
 -10  19   3         50.60        117.25        41.56 o                         
  -9  19   3        517.52        511.45        41.62 o                         
  -8  19   3        841.74        889.95        52.79 o                         
  -7  19   3       1202.38       1325.46        55.55 o                         
  -6  19   3        316.72        351.09        31.19 o                         
  -5  19   3        807.72        702.12        31.56 o                         
  -4  19   3        255.31        208.12        20.67 o                         
  -3  19   3       2369.98       2292.39        46.38 o                         
  -2  19   3       5794.41       5447.16        74.93 o                         
  -1  19   3       1822.55       1865.35        43.99 o                         
   0  19   3       7809.55       7893.54       114.03 o                         
   1  19   3       1814.97       1847.50        42.49 o                         
   2  19   3        735.09        725.66        33.86 o                         
   3  19   3       8377.55       8312.57        99.44 o                         
   4  19   3       3843.17       3905.87        80.96 o                         
   5  19   3        718.93        700.16        44.84 o                         
   6  19   3       1330.32       1396.78        60.04 o                         
   7  19   3        218.03        118.91        41.25 o                         
   8  19   3          6.74         -3.78        29.86 o                         
   9  19   3        470.79        453.96        46.27 o                         
  10  19   3        586.45        710.26        53.85 o                         
  11  19   3        298.66        131.81        45.22 o                         
  12  19   3        211.79        133.57        43.66 o                         
  13  19   3          0.88        -22.62        41.31 o                         
 -13  20   3        123.31         44.17        67.45 o                         
 -12  20   3          3.17         19.32        36.14 o                         
 -11  20   3         10.46         -6.15        46.30 o                         
 -10  20   3         35.67         65.02        32.59 o                         
  -9  20   3        181.42        198.03        33.63 o                         
  -8  20   3         92.02         61.17        29.16 o                         
  -7  20   3          1.75         42.16        26.13 o                         
  -6  20   3       5020.43       5130.44       117.67 o                         
  -5  20   3        429.63        391.83        24.54 o                         
  -4  20   3         13.73         31.46        16.10 o                         
  -3  20   3       4347.84       4334.64        67.28 o                         
  -2  20   3        374.79        371.90        26.59 o                         
  -1  20   3       4820.09       4976.01        74.96 o                         
   0  20   3       4305.66       4571.66        69.42 o                         
   1  20   3       4457.41       4440.11        68.54 o                         
   2  20   3        143.43        106.95        18.64 o                         
   3  20   3       1507.01       1484.35        39.92 o                         
   4  20   3       2382.02       2248.60        65.41 o                         
   5  20   3        162.17        170.70        31.68 o                         
   6  20   3        587.53        551.43        41.69 o                         
   7  20   3       1194.33       1152.75        61.25 o                         
   8  20   3        522.43        587.10        46.74 o                         
   9  20   3        145.28        118.73        35.35 o                         
  10  20   3          0.07         36.19        37.11 o                         
  11  20   3       1028.10        950.26       113.38 o                         
  12  20   3         86.15         71.99        46.14 o                         
 -13  21   3          4.87        -19.93        80.90 o                         
 -12  21   3       2060.09       2117.39        88.31 o                         
 -11  21   3        182.31         93.18        57.67 o                         
 -10  21   3       1286.27       1550.95        92.99 o                         
  -9  21   3         12.05        -30.05        30.05 o                         
  -8  21   3         38.94          7.33        27.84 o                         
  -7  21   3       1803.43       1799.86        64.43 o                         
  -6  21   3        794.54        802.29        47.83 o                         
  -5  21   3        675.47        629.95        43.06 o                         
  -4  21   3        547.42        529.15        28.13 o                         
  -3  21   3         62.20         40.38        16.93 o                         
  -2  21   3        903.30        944.40        36.12 o                         
  -1  21   3       1159.59       1210.04        39.64 o                         
   0  21   3       1635.92       1706.92        44.62 o                         
   1  21   3       3353.63       3426.52        83.66 o                         
   2  21   3       1697.35       1587.31        43.03 o                         
   3  21   3         71.46         78.58        18.95 o                         
   4  21   3        215.10        180.91        43.41 o                         
   5  21   3         21.72         34.37        27.23 o                         
   6  21   3        336.61        340.46        48.87 o                         
   7  21   3        828.58        905.37        56.47 o                         
   8  21   3        487.03        516.00        46.92 o                         
   9  21   3        496.54        590.46        50.71 o                         
  10  21   3       1804.34       1896.09        83.27 o                         
  11  21   3        177.14        198.74        50.33 o                         
  12  21   3        190.02        113.49        43.72 o                         
 -12  22   3        103.51        110.80        41.35 o                         
 -11  22   3        930.92        947.35       121.12 o                         
 -10  22   3        290.14        237.06        69.52 o                         
  -9  22   3        151.44        133.03        34.70 o                         
  -8  22   3        517.53        435.92        40.28 o                         
  -7  22   3       2578.02       2719.26        76.65 o                         
  -6  22   3        236.56        261.67        33.91 o                         
  -5  22   3        544.19        571.33        39.35 o                         
  -4  22   3        407.90        398.34        25.66 o                         
  -3  22   3         48.91         79.13        20.60 o                         
  -2  22   3        203.19        223.32        22.74 o                         
  -1  22   3        216.84        265.38        23.60 o                         
   0  22   3       1276.41       1403.49        43.33 o                         
   1  22   3        419.46        443.55        32.53 o                         
   2  22   3       1400.81       1483.48        68.26 o                         
   3  22   3         51.39         34.37        18.34 o                         
   4  22   3         63.21         86.88        29.16 o                         
   5  22   3        194.23        222.69        33.95 o                         
   6  22   3         29.10         12.64        29.24 o                         
   7  22   3        136.24        121.40        35.16 o                         
   8  22   3       1036.00       1065.89        64.34 o                         
   9  22   3        924.07        910.59        71.70 o                         
  10  22   3        263.62        282.20        50.80 o                         
  11  22   3       1117.58        969.23        70.83 o                         
 -12  23   3       3407.36       3571.03       186.58 o                         
 -11  23   3        614.99        506.76        49.63 o                         
 -10  23   3        333.38        367.68        46.17 o                         
  -9  23   3        225.27        182.77        36.23 o                         
  -8  23   3        394.99        440.59        44.27 o                         
  -7  23   3        323.67        367.85        36.80 o                         
  -6  23   3       3735.15       3892.75        89.29 o                         
  -5  23   3         34.26         71.93        28.37 o                         
  -4  23   3        567.85        538.16        31.21 o                         
  -3  23   3       1303.52       1347.67        43.64 o                         
  -2  23   3         69.36         73.01        19.85 o                         
  -1  23   3        161.27        161.12        24.16 o                         
   0  23   3        876.75        953.87        43.20 o                         
   1  23   3         74.98         35.61        20.37 o                         
   2  23   3        229.20        202.55        26.89 o                         
   3  23   3          4.92         10.01        18.17 o                         
   4  23   3        623.68        542.04        40.94 o                         
   5  23   3        561.14        551.69        43.04 o                         
   6  23   3        108.61         90.93        32.84 o                         
   7  23   3         78.15        103.62        54.47 o                         
   8  23   3         85.75         98.47        35.47 o                         
   9  23   3        570.61        575.33        51.23 o                         
  10  23   3       1831.76       1941.68        89.34 o                         
  11  23   3        133.10        140.69        44.35 o                         
 -11  24   3       2278.96       2222.93       112.53 o                         
 -10  24   3         67.16         51.40        36.08 o                         
  -9  24   3          3.83          8.64        33.15 o                         
  -8  24   3       1096.33       1079.83        61.03 o                         
  -7  24   3        467.28        476.20        41.47 o                         
  -6  24   3         38.80         41.02        29.25 o                         
  -5  24   3       2770.10       2758.02        92.31 o                         
  -4  24   3          7.53         36.93        22.61 o                         
  -3  24   3        203.38        263.45        26.88 o                         
  -2  24   3         32.71         50.60        20.38 o                         
  -1  24   3       1825.01       1809.42        62.40 o                         
   0  24   3        815.46        850.34        60.43 o                         
   1  24   3         43.95         37.84        28.26 o                         
   2  24   3         34.61         69.13        27.70 o                         
   3  24   3        280.03        260.85        55.39 o                         
   4  24   3        173.52        208.93        39.34 o                         
   5  24   3        428.21        550.84        53.48 o                         
   6  24   3       2684.30       2779.99        82.95 o                         
   7  24   3          0.28         41.67        33.72 o                         
   8  24   3         21.08         -2.73        33.59 o                         
   9  24   3        956.11        905.07       118.41 o                         
  10  24   3          8.45         36.35        57.77 o                         
 -11  25   3        757.59        704.69        70.47 o                         
 -10  25   3        586.85        568.60        64.41 o                         
  -9  25   3         53.22         17.15        34.91 o                         
  -8  25   3        147.59        212.44        57.27 o                         
  -7  25   3        192.25        163.06        35.35 o                         
  -6  25   3         38.36         16.98        29.01 o                         
  -5  25   3         83.99        154.01        31.79 o                         
  -4  25   3       2089.01       1987.83        67.80 o                         
  -3  25   3          4.77        -12.93        21.34 o                         
  -2  25   3       2276.48       2416.16        66.45 o                         
  -1  25   3        403.80        456.54        30.54 o                         
   0  25   3       1931.79       2044.41        54.83 o                         
   1  25   3        300.05        283.16        30.50 o                         
   2  25   3        740.50        751.86        38.40 o                         
   3  25   3        139.98        173.65        43.39 o                         
   4  25   3        126.32        150.99        32.95 o                         
   5  25   3        702.34        629.11        46.74 o                         
   6  25   3        934.64        823.52        52.44 o                         
   7  25   3       1250.91       1235.40        86.09 o                         
   8  25   3        426.99        512.31        56.81 o                         
   9  25   3        118.61         64.31        37.42 o                         
  10  25   3        177.01        138.75        42.85 o                         
 -10  26   3         84.23         31.85        47.86 o                         
  -9  26   3         10.14        -20.55        51.72 o                         
  -8  26   3          1.69        -32.01        32.01 o                         
  -7  26   3        628.58        713.46        81.52 o                         
  -6  26   3        103.92         86.88        32.13 o                         
  -5  26   3        293.64        270.89        45.56 o                         
  -4  26   3         59.48         33.14        29.26 o                         
  -3  26   3         56.63         40.50        22.36 o                         
  -2  26   3        100.75        147.33        26.51 o                         
  -1  26   3       6741.11       6905.97       100.86 o                         
   0  26   3        148.77        143.01        29.93 o                         
   1  26   3        146.27        136.06        25.36 o                         
   2  26   3          4.72         16.67        29.58 o                         
   3  26   3        178.63        166.17        32.87 o                         
   4  26   3       1238.94       1337.57        63.78 o                         
   5  26   3       2340.54       2502.34        83.42 o                         
   6  26   3       1142.80       1148.22        67.94 o                         
   7  26   3         54.24        110.15        40.27 o                         
   8  26   3        321.26        224.12        47.17 o                         
   9  26   3        232.48        216.13        43.81 o                         
  -9  27   3         50.77         18.71        46.03 o                         
  -8  27   3        887.45        827.24        71.18 o                         
  -7  27   3         22.58         31.69        42.32 o                         
  -6  27   3         21.06         54.77        54.71 o                         
  -5  27   3       1098.90       1124.31        60.24 o                         
  -4  27   3          0.76        -34.50        34.50 o                         
  -3  27   3         19.91         -1.70        28.92 o                         
  -2  27   3       3269.32       3356.62        70.53 o                         
  -1  27   3        772.91        934.89        51.46 o                         
   0  27   3       2064.04       2134.92        93.48 o                         
   1  27   3        638.30        543.17        34.69 o                         
   2  27   3          2.31        -27.50        27.50 o                         
   3  27   3        594.96        554.25        44.51 o                         
   4  27   3       1375.09       1461.74        68.08 o                         
   5  27   3        853.50        849.18       132.23 o                         
   6  27   3        834.61        667.79        52.80 o                         
   7  27   3         26.12         27.69        48.35 o                         
   8  27   3         54.17        -12.64        35.88 o                         
  -8  28   3         67.61         64.60        64.66 o                         
  -7  28   3        184.38        183.04        46.81 o                         
  -6  28   3       1640.96       1643.68        94.93 o                         
  -5  28   3        164.55        164.92        52.65 o                         
  -4  28   3        331.93        398.22        38.74 o                         
  -3  28   3       1357.72       1330.38        62.49 o                         
  -2  28   3        169.64        211.56        37.86 o                         
  -1  28   3       2112.24       2295.48        61.82 o                         
   0  28   3        624.60        686.48        43.23 o                         
   1  28   3        390.11        497.08        37.60 o                         
   2  28   3          0.10        -29.77        29.77 o                         
   3  28   3         96.58         75.71        35.34 o                         
   4  28   3        152.74        162.49        47.91 o                         
   5  28   3        202.96        228.06        44.71 o                         
   6  28   3        417.29        387.35        66.04 o                         
   7  28   3        364.99        420.79        47.23 o                         
  -7  29   3         12.49        -15.70        58.19 o                         
  -6  29   3        253.03        233.47        49.97 o                         
  -5  29   3        482.78        448.51        57.24 o                         
  -4  29   3         46.47        -19.10        61.89 o                         
  -3  29   3        178.14        166.11        50.98 o                         
  -2  29   3        505.59        525.47        65.99 o                         
  -1  29   3        227.15        255.11        38.98 o                         
   0  29   3        562.57        591.94        37.61 o                         
   1  29   3        535.89        710.38        74.69 o                         
   2  29   3        114.14        106.61        34.41 o                         
   3  29   3          8.71         14.02        35.30 o                         
   4  29   3         99.22        113.81        37.08 o                         
   5  29   3        321.58        313.44        46.88 o                         
   6  29   3         71.58        -23.30        71.58 o                         
  -6  30   3          2.21        -41.13        41.13 o                         
  -5  30   3        352.58        356.23        55.41 o                         
  -4  30   3        370.87        318.62        55.50 o                         
  -3  30   3         36.17        -11.62        41.72 o                         
  -2  30   3        530.77        444.56        55.92 o                         
  -1  30   3         22.44         -8.25        37.35 o                         
   0  30   3          1.18        -27.11        43.40 o                         
   1  30   3        226.87        125.34        49.27 o                         
   2  30   3         22.60         27.84        61.80 o                         
   3  30   3        261.48        278.08        42.85 o                         
   4  30   3         54.83         65.09        39.78 o                         
   5  30   3         45.40        -34.41        34.41 o                         
  -5  31   3          0.08        -45.02        45.22 o                         
  -4  31   3        130.08        123.39        66.50 o                         
  -3  31   3        331.03        312.36        72.97 o                         
  -2  31   3          0.30         19.94        46.18 o                         
  -1  31   3         23.51        -42.49       116.38 o                         
   0  31   3         10.35        -21.83        57.27 o                         
   1  31   3        365.58        232.59        63.61 o                         
   2  31   3         30.51          3.48        33.59 o                         
   3  31   3          4.03         40.56        67.43 o                         
   4  31   3        197.42        163.23        62.42 o                         
  -2  32   3        304.87        335.48        56.81 o                         
  -1  32   3         82.16        108.99        72.05 o                         
   0  32   3        551.63        572.67        94.21 o                         
   1  32   3         23.52         58.98        74.82 o                         
   2  32   3         72.42        -24.02        57.27 o                         
 -16   0   4        277.31        330.67        81.28 o                         
 -14   0   4        463.62        500.00        46.45 o                         
 -12   0   4        229.25        286.57        29.80 o                         
 -10   0   4       9555.50       9748.40       125.15 o                         
  -8   0   4      34858.54      35576.50       442.09 o                         
  -6   0   4       3740.82       4131.50        72.49 o                         
  -2   0   4      31045.03      30512.04       483.07 o                         
   0   0   4       3265.67       3174.82        50.89 o                         
   2   0   4      15561.53      15399.18       347.30 o                         
   4   0   4       1026.46        803.46        29.96 o                         
   6   0   4          9.79         35.47        15.98 o                         
   8   0   4       1327.39       1368.37        52.37 o                         
  10   0   4       4820.95       4896.53       106.08 o                         
  12   0   4          2.07        -16.84        29.19 o                         
  14   0   4       3864.35       3962.49       310.35 o                         
  16   0   4        154.66        193.97        96.06 o                         
 -17   1   4        104.15         25.35        65.58 o                         
 -16   1   4        129.73        166.96        80.36 o                         
 -15   1   4        132.34         71.12        45.72 o                         
 -14   1   4         34.41        -10.30        19.86 o                         
 -13   1   4        208.44        199.05        22.19 o                         
 -12   1   4        249.87        185.61        20.41 o                         
 -11   1   4       1004.96       1095.07        38.94 o                         
 -10   1   4        738.45        711.55        27.26 o                         
  -9   1   4      13910.21      14530.17       130.04 o                         
  -8   1   4       7529.38       7463.94        84.83 o                         
  -7   1   4       3657.29       3913.64        51.66 o                         
  -6   1   4       1339.52       1152.17        24.91 o                         
  -5   1   4      12781.17      12751.93       119.38 o                         
  -4   1   4       2029.71       2139.43        35.98 o                         
  -3   1   4      10434.20      11155.01       116.17 o                         
  -2   1   4      42304.63      39388.77       327.16 o                         
  -1   1   4        456.26        409.78        11.09 o                         
   0   1   4       1090.75        993.32        24.07 o                         
   1   1   4       4881.70       4834.45        50.28 o                         
   2   1   4       1794.82       1578.49        26.08 o                         
   3   1   4       2937.42       3315.91        41.73 o                         
   4   1   4       2601.39       2533.57        37.10 o                         
   5   1   4       6826.85       6148.88        70.47 o                         
   6   1   4       3456.07       3312.96        49.14 o                         
   7   1   4         49.46         43.58        13.70 o                         
   8   1   4       1458.14       1508.23        37.79 o                         
   9   1   4        469.29        417.80        31.24 o                         
  10   1   4       3857.56       4034.26        67.13 o                         
  11   1   4        685.08        693.10        34.90 o                         
  12   1   4        267.75        233.39        26.17 o                         
  13   1   4       2687.62       2524.98        97.86 o                         
  14   1   4        141.53        212.44       107.14 o                         
  15   1   4       1094.99        957.67        86.80 o                         
  16   1   4        400.16        451.41        73.11 o                         
 -17   2   4        574.14        582.77        68.49 o                         
 -16   2   4         42.52         12.21        60.96 o                         
 -15   2   4         22.74         34.12        28.04 o                         
 -14   2   4        322.70        253.09        25.18 o                         
 -13   2   4        869.84        940.09        46.79 o                         
 -12   2   4        583.73        600.67        47.46 o                         
 -11   2   4        193.40        187.60        18.55 o                         
 -10   2   4       1317.94       1406.03        27.80 o                         
  -9   2   4         41.40         47.74        19.37 o                         
  -8   2   4       4510.20       4546.99        61.31 o                         
  -7   2   4       4327.51       4025.24        52.96 o                         
  -6   2   4       1570.88       1458.70        27.62 o                         
  -5   2   4        204.38        332.16        16.26 o                         
  -4   2   4      11980.21      11895.12       110.32 o                         
  -3   2   4       5179.11       5170.33        74.92 o                         
  -2   2   4       5485.75       6032.17        58.51 o                         
  -1   2   4       5110.83       4994.61        61.95 o                         
   0   2   4         86.22         90.90         9.17 o                         
   1   2   4       3067.13       2440.63        38.13 o                         
   2   2   4      33043.80      33014.87       313.83 o                         
   3   2   4       6061.88       6399.30        67.58 o                         
   4   2   4        515.51        669.51        39.43 o                         
   5   2   4      14848.92      14650.39       126.28 o                         
   6   2   4         13.83         63.91        11.14 o                         
   7   2   4       1979.28       1693.13        37.03 o                         
   8   2   4       2089.24       2106.39        71.73 o                         
   9   2   4       2688.72       2766.04        52.81 o                         
  10   2   4        787.94        777.84        39.16 o                         
  11   2   4       1645.07       1576.94        49.79 o                         
  12   2   4        269.84        264.65        25.78 o                         
  13   2   4         42.22        120.36        41.73 o                         
  14   2   4       2400.31       2272.20       118.23 o                         
  15   2   4       1219.51       1356.93       173.65 o                         
 -17   3   4         68.26        -62.57       142.24 o                         
 -16   3   4         27.79        -52.22        52.22 o                         
 -15   3   4       1482.03       1577.46        60.09 o                         
 -14   3   4        190.08        180.52        36.42 o                         
 -13   3   4       2340.11       2326.96        69.78 o                         
 -12   3   4         23.08          1.47        18.56 o                         
 -11   3   4        583.80        644.84        31.42 o                         
 -10   3   4        208.62        238.50        14.05 o                         
  -9   3   4       1224.87       1369.74        29.60 o                         
  -8   3   4       2638.01       2685.86        40.78 o                         
  -7   3   4        162.19        279.46        15.88 o                         
  -6   3   4         53.38         25.41         8.18 o                         
  -5   3   4        580.19        430.58        21.86 o                         
  -4   3   4       1858.28       1875.55        27.92 o                         
  -3   3   4         29.54         92.53        13.11 o                         
  -2   3   4       6732.04       6407.09        90.78 o                         
  -1   3   4         14.17         40.56        15.22 o                         
   1   3   4      33732.09      35168.30       389.31 o                         
   3   3   4      17162.99      17036.35       137.90 o                         
   4   3   4      22503.81      22069.17       176.88 o                         
   5   3   4       1185.86        934.64        25.13 o                         
   6   3   4        776.42        776.10        22.47 o                         
   7   3   4       3254.55       3235.35        50.50 o                         
   8   3   4        856.73        710.11        28.84 o                         
   9   3   4       4611.74       4442.93        79.46 o                         
  10   3   4       3899.21       3641.59        63.75 o                         
  11   3   4        396.14        443.00        29.93 o                         
  12   3   4        134.41        106.15        23.85 o                         
  13   3   4        893.49        799.73        56.55 o                         
  14   3   4        119.49        258.62        59.11 o                         
  15   3   4        571.50        513.98        74.15 o                         
 -17   4   4         66.06         77.45        78.51 o                         
 -16   4   4        322.29        341.15        38.65 o                         
 -15   4   4        317.29        231.57        32.54 o                         
 -14   4   4       6846.58       6809.00       108.86 o                         
 -13   4   4        805.24        832.44        43.20 o                         
 -12   4   4        419.98        385.55        27.46 o                         
 -11   4   4        722.59        651.53        30.23 o                         
 -10   4   4          2.12         11.66        14.01 o                         
  -9   4   4         29.49         49.48        11.95 o                         
  -8   4   4        452.25        489.90        20.27 o                         
  -7   4   4         14.72         35.72         8.86 o                         
  -6   4   4       1102.33       1042.86        21.25 o                         
  -5   4   4          0.74         30.04        15.38 o                         
  -4   4   4       9702.46       9167.23       114.99 o                         
  -2   4   4       1101.07       1013.07        33.27 o                         
  -1   4   4       2007.30       1950.19        35.13 o                         
   0   4   4        154.86        291.39        10.68 o                         
   1   4   4      18258.94      17562.22       155.24 o                         
   2   4   4      60329.69      60701.77       504.27 o                         
   3   4   4       2012.36       2582.05        36.36 o                         
   4   4   4      16443.22      16212.25       160.78 o                         
   5   4   4       3422.84       3752.74        50.35 o                         
   6   4   4       1141.84       1030.38        27.99 o                         
   7   4   4        175.84        134.34        13.96 o                         
   8   4   4       7548.56       7478.19        82.30 o                         
   9   4   4        161.00        178.47        18.02 o                         
  10   4   4        254.92        259.41        21.61 o                         
  11   4   4        857.18        740.75        34.70 o                         
  12   4   4       2182.96       2347.88        77.14 o                         
  13   4   4          9.91         46.04        37.92 o                         
  14   4   4        414.88        449.78        55.08 o                         
  15   4   4         25.06         91.59        55.76 o                         
 -17   5   4         85.82         49.29        61.89 o                         
 -16   5   4        162.50        219.95        36.05 o                         
 -15   5   4        887.38        802.75        48.23 o                         
 -14   5   4        717.97        787.49        53.68 o                         
 -13   5   4       1039.32       1036.54        98.89 o                         
 -12   5   4        527.68        566.21        30.45 o                         
 -11   5   4         20.54         14.11        15.23 o                         
 -10   5   4        705.63        666.23        30.66 o                         
  -9   5   4         87.85        146.12        14.38 o                         
  -8   5   4       5248.72       5399.86        82.92 o                         
  -7   5   4       3577.91       3739.54        50.66 o                         
  -6   5   4        491.15        477.22        41.94 o                         
  -5   5   4          6.29         48.30        13.60 o                         
  -4   5   4       9249.64       9001.18        87.48 o                         
  -3   5   4       9569.23       9635.73        96.48 o                         
  -2   5   4       4869.65       5163.88        72.86 o                         
  -1   5   4      26929.59      27762.13       346.50 o                         
   1   5   4      27906.19      28222.50       241.64 o                         
   2   5   4       1447.16       1037.37        21.16 o                         
   3   5   4      28972.61      30112.24       260.81 o                         
   4   5   4      15190.14      14469.42       140.25 o                         
   5   5   4        941.20        842.82        23.32 o                         
   6   5   4         53.86         73.16        16.05 o                         
   7   5   4         27.53         75.58        20.94 o                         
   8   5   4       3197.19       3227.07        62.46 o                         
   9   5   4       9159.46       8869.13        96.25 o                         
  10   5   4       1185.23       1144.71        35.25 o                         
  11   5   4        679.64        599.17        44.28 o                         
  12   5   4         32.89         44.55        31.82 o                         
  13   5   4       1763.84       1770.99        75.44 o                         
  14   5   4        341.96        284.19        45.48 o                         
  15   5   4         77.68         37.82        45.51 o                         
 -16   6   4          0.72          2.31        38.40 o                         
 -15   6   4        156.48        131.18        35.93 o                         
 -14   6   4        189.32        187.01        34.28 o                         
 -13   6   4        550.89        507.26        43.01 o                         
 -12   6   4        197.75        161.20        20.73 o                         
 -11   6   4       2561.56       2678.61        51.21 o                         
 -10   6   4       2110.52       2295.76        45.43 o                         
  -9   6   4        376.42        372.60        19.23 o                         
  -8   6   4       7222.22       7263.13        75.14 o                         
  -7   6   4      11740.49      12387.54       177.78 o                         
  -6   6   4       1985.91       2047.82        48.77 o                         
  -5   6   4        885.67        781.44        21.21 o                         
  -4   6   4        328.56        421.98        15.02 o                         
  -3   6   4        493.48        416.66        13.56 o                         
  -2   6   4      11303.42      11703.57       155.68 o                         
  -1   6   4      43144.19      42958.65       515.25 o                         
   0   6   4       3974.84       3140.25        41.55 o                         
   1   6   4        323.66        338.41        13.37 o                         
   2   6   4      15959.46      14477.28       152.54 o                         
   3   6   4        347.22        548.89        18.40 o                         
   4   6   4       3182.76       3536.30        46.38 o                         
   5   6   4        373.06        446.91        29.86 o                         
   6   6   4       3433.98       3233.68        50.41 o                         
   7   6   4       1468.87       1354.96        34.93 o                         
   8   6   4       2370.59       2092.54        98.26 o                         
   9   6   4       7445.42       7326.30       101.84 o                         
  10   6   4        248.60        284.63        29.22 o                         
  11   6   4        433.25        480.89        35.46 o                         
  12   6   4       1964.56       2117.58       121.61 o                         
  13   6   4          2.09         18.07        32.78 o                         
  14   6   4        881.42        940.79        63.69 o                         
  15   6   4       1806.15       1930.39       124.08 o                         
 -16   7   4         32.21         45.00        32.10 o                         
 -15   7   4        444.79        526.62        52.59 o                         
 -14   7   4        859.10        787.82        50.60 o                         
 -13   7   4        323.77        344.83        38.18 o                         
 -12   7   4        931.76        948.17        54.57 o                         
 -11   7   4       1450.88       1543.03        68.48 o                         
 -10   7   4       2206.31       2205.95        46.39 o                         
  -9   7   4      21673.53      22264.37       189.12 o                         
  -8   7   4       7533.11       7121.37        87.79 o                         
  -7   7   4       5103.25       5154.21       144.52 o                         
  -6   7   4         45.47         73.03         9.89 o                         
  -5   7   4         14.15         35.28         9.15 o                         
  -3   7   4      13714.04      14654.42       137.85 o                         
  -2   7   4      11111.59      11284.96       121.10 o                         
  -1   7   4      33713.18      33421.25       283.77 o                         
   0   7   4       8512.00       9589.86       106.80 o                         
   2   7   4       2022.66       1858.70        29.50 o                         
   3   7   4       1542.46       1572.36        29.51 o                         
   4   7   4       1351.53       1269.51        25.83 o                         
   5   7   4        638.77        679.94        21.10 o                         
   6   7   4        321.23        255.65        17.39 o                         
   7   7   4        484.68        505.82        38.67 o                         
   8   7   4       1940.62       1858.07        64.08 o                         
   9   7   4       1250.30       1322.26        46.78 o                         
  10   7   4       1096.63       1082.19        54.85 o                         
  11   7   4          1.80         14.99        24.98 o                         
  12   7   4        470.89        426.37        44.49 o                         
  13   7   4        922.70       1000.72        63.13 o                         
  14   7   4        320.56        291.55        51.74 o                         
  15   7   4        402.49        478.13        65.67 o                         
 -16   8   4        834.74        804.82        51.65 o                         
 -15   8   4        148.76        190.23        37.51 o                         
 -14   8   4         61.84         82.39        33.63 o                         
 -13   8   4        485.73        512.30        65.45 o                         
 -12   8   4        317.23        348.67        45.50 o                         
 -11   8   4       3614.75       3756.88        86.40 o                         
 -10   8   4      13900.63      14401.69       182.57 o                         
  -9   8   4        842.13        884.11        29.45 o                         
  -8   8   4      18556.50      19306.74       164.68 o                         
  -7   8   4       6121.56       5902.82        70.11 o                         
  -6   8   4       1448.58       1548.74        29.80 o                         
  -5   8   4       6177.80       6041.54        69.17 o                         
  -4   8   4      16438.05      15921.44       146.99 o                         
  -3   8   4       1949.45       2110.45        32.84 o                         
  -2   8   4      27306.73      26093.23       226.92 o                         
  -1   8   4      12923.69      12832.58       139.78 o                         
   0   8   4       8049.09       8405.20        83.92 o                         
   1   8   4        624.43        522.04        16.77 o                         
   2   8   4        423.35        410.53        16.79 o                         
   3   8   4        450.11        589.70        19.06 o                         
   4   8   4        244.65        259.94        14.61 o                         
   5   8   4       1022.49       1251.28        35.46 o                         
   6   8   4       2606.12       2904.10        63.63 o                         
   7   8   4        881.58        844.20        40.47 o                         
   8   8   4       1264.06       1275.67        48.77 o                         
   9   8   4        201.28        183.19        28.54 o                         
  10   8   4       1364.91       1392.58        62.80 o                         
  11   8   4       1857.36       1931.29        69.12 o                         
  12   8   4        354.03        355.33        35.85 o                         
  13   8   4        262.19        231.74        39.45 o                         
  14   8   4       1182.31       1341.99        74.95 o                         
  15   8   4        128.73        174.87        45.14 o                         
 -16   9   4        243.70        236.10        40.79 o                         
 -15   9   4        713.15        855.37        54.78 o                         
 -14   9   4        103.24        102.65        34.83 o                         
 -13   9   4        981.75       1069.97        60.29 o                         
 -12   9   4        994.43        997.08        56.35 o                         
 -11   9   4        856.48        985.82        53.62 o                         
 -10   9   4        401.17        436.51        33.56 o                         
  -9   9   4      13780.66      14328.95       177.56 o                         
  -8   9   4          1.14         15.93        15.03 o                         
  -7   9   4       1251.98       1157.78        29.79 o                         
  -6   9   4         35.10         98.41        11.20 o                         
  -5   9   4        979.82       1120.96        24.77 o                         
  -4   9   4       9203.74       9070.31        92.12 o                         
  -3   9   4      30498.90      29972.68       262.57 o                         
  -2   9   4       3270.53       3337.10        42.30 o                         
  -1   9   4       1142.69        861.51        25.33 o                         
   0   9   4       2064.84       1951.21        30.42 o                         
   1   9   4       8457.87       8786.01        92.58 o                         
   2   9   4         28.64         42.02        10.67 o                         
   3   9   4         72.60        107.91        11.00 o                         
   4   9   4       8154.79       8017.74        86.15 o                         
   5   9   4       6667.03       7129.11       116.33 o                         
   6   9   4       5386.87       5578.27        89.82 o                         
   7   9   4        575.61        651.28        39.14 o                         
   8   9   4         88.89        124.87        24.84 o                         
   9   9   4        118.24        160.85        30.03 o                         
  10   9   4       2057.79       2066.03        71.60 o                         
  11   9   4        352.95        313.28        33.86 o                         
  12   9   4       1302.57       1236.11        59.56 o                         
  13   9   4        447.34        510.79        48.65 o                         
  14   9   4         32.35         51.87        40.05 o                         
  15   9   4       1108.26        909.41        64.15 o                         
 -16  10   4         94.33         84.83        40.89 o                         
 -15  10   4        163.29        138.03        39.74 o                         
 -14  10   4         75.39         77.78        34.35 o                         
 -13  10   4        107.31        123.33        32.19 o                         
 -12  10   4       1202.14       1271.63        60.20 o                         
 -11  10   4         61.47         81.41        38.78 o                         
 -10  10   4        835.67        805.55        46.62 o                         
  -9  10   4        743.57        616.59        39.04 o                         
  -8  10   4       1767.33       1831.17        43.30 o                         
  -7  10   4        199.53        223.78        14.08 o                         
  -6  10   4         27.97         34.34         9.92 o                         
  -5  10   4       1159.29       1255.22        59.46 o                         
  -4  10   4       5669.99       5360.30        66.98 o                         
  -3  10   4      14919.63      13368.77       127.75 o                         
  -2  10   4       5293.97       5547.23        62.40 o                         
  -1  10   4       2129.91       1955.84        31.12 o                         
   0  10   4         81.13        164.19        11.02 o                         
   1  10   4       4850.28       5140.58        61.13 o                         
   2  10   4       2217.46       2263.99        49.06 o                         
   3  10   4      30341.06      30587.04       269.48 o                         
   4  10   4      11447.39      11563.34       187.90 o                         
   5  10   4       6499.14       6655.81       102.31 o                         
   6  10   4       2367.15       2444.61        58.70 o                         
   7  10   4       1488.54       1467.17        50.80 o                         
   8  10   4        119.11        197.89        28.28 o                         
   9  10   4       1271.15       1221.21        56.39 o                         
  10  10   4       1011.50        971.70        70.54 o                         
  11  10   4       4093.53       4048.48       118.39 o                         
  12  10   4         91.33         73.80        29.87 o                         
  13  10   4         46.07         89.94        31.43 o                         
  14  10   4       1476.67       1600.96        91.37 o                         
  15  10   4         78.27         71.59        45.40 o                         
 -16  11   4        894.33        848.74        59.92 o                         
 -15  11   4       1594.68       1564.19        84.22 o                         
 -14  11   4          0.03         35.35        34.96 o                         
 -13  11   4        784.84        852.09        52.90 o                         
 -12  11   4        700.32        689.51        46.18 o                         
 -11  11   4        540.66        567.88        39.75 o                         
 -10  11   4        676.48        729.85        44.28 o                         
  -9  11   4        564.80        632.95        37.97 o                         
  -8  11   4          6.82        -16.70        16.70 o                         
  -7  11   4        218.56        213.30        25.33 o                         
  -6  11   4       1993.41       1832.50        31.41 o                         
  -5  11   4        315.87        307.93        20.80 o                         
  -4  11   4         81.22         85.59        17.27 o                         
  -3  11   4       1230.16       1591.08        42.93 o                         
  -2  11   4        939.06        900.91        25.96 o                         
  -1  11   4         79.11        121.78        10.92 o                         
   0  11   4       5028.69       5306.68        61.76 o                         
   1  11   4       3599.29       3625.40        48.19 o                         
   2  11   4       1461.59       1707.22        59.46 o                         
   3  11   4      12597.59      12403.64       123.35 o                         
   4  11   4      21051.49      20731.38       229.48 o                         
   5  11   4       8604.24       8954.21       121.96 o                         
   6  11   4        358.48        312.73        39.50 o                         
   7  11   4         30.78          6.31        19.91 o                         
   8  11   4        834.08        901.53        49.32 o                         
   9  11   4       1014.82       1014.59        55.43 o                         
  10  11   4       4921.73       4788.80       103.73 o                         
  11  11   4          0.92          9.74        31.29 o                         
  12  11   4        355.14        327.53        36.08 o                         
  13  11   4        618.15        736.01        69.40 o                         
  14  11   4         37.62         66.57        67.07 o                         
  15  11   4        308.52        244.87        71.65 o                         
 -16  12   4       1574.46       1582.91        81.34 o                         
 -15  12   4        521.29        522.17        55.44 o                         
 -14  12   4       1794.25       1625.42        79.14 o                         
 -13  12   4        117.74         85.18        32.34 o                         
 -12  12   4         14.45         42.36        33.07 o                         
 -11  12   4        427.85        456.55        38.49 o                         
 -10  12   4        758.77        719.38        54.61 o                         
  -9  12   4          2.77         -5.01        20.60 o                         
  -8  12   4         31.99         51.33        19.77 o                         
  -7  12   4       3504.49       3578.69        75.19 o                         
  -6  12   4       3004.52       3023.26        42.19 o                         
  -5  12   4        293.51        395.82        17.83 o                         
  -4  12   4       8344.80       7854.72       140.19 o                         
  -3  12   4       2529.86       2260.93        37.92 o                         
  -2  12   4       2788.16       2702.03        79.72 o                         
  -1  12   4          6.59         47.51        19.31 o                         
   0  12   4         91.11        144.43        13.54 o                         
   1  12   4      25832.28      25272.35       227.33 o                         
   2  12   4      15860.83      15885.15       152.04 o                         
   3  12   4         49.71         33.74        18.13 o                         
   4  12   4      13466.65      12928.46       160.01 o                         
   5  12   4       1513.31       1481.06        79.57 o                         
   6  12   4        842.45        925.87        42.88 o                         
   7  12   4       4376.76       4678.47        88.96 o                         
   8  12   4       3172.15       3011.11        75.59 o                         
   9  12   4        238.13        190.04        45.03 o                         
  10  12   4        457.21        503.36        44.21 o                         
  11  12   4        415.94        473.17        45.60 o                         
  12  12   4        414.86        306.53        37.73 o                         
  13  12   4        104.92        179.13        42.75 o                         
  14  12   4         52.98         44.41        46.68 o                         
 -15  13   4       1483.77       1341.21       115.46 o                         
 -14  13   4        245.03        363.68        45.28 o                         
 -13  13   4         46.98         95.17        33.11 o                         
 -12  13   4         34.63         42.11        33.83 o                         
 -11  13   4        194.03        162.93        31.49 o                         
 -10  13   4        716.75        743.42        45.91 o                         
  -9  13   4        851.27        859.26        52.31 o                         
  -8  13   4       1571.43       1601.87        83.13 o                         
  -7  13   4       1845.42       1973.21        46.58 o                         
  -6  13   4       4037.06       4028.43        62.66 o                         
  -5  13   4       2605.30       2892.78        49.75 o                         
  -4  13   4        268.40        247.37        14.44 o                         
  -3  13   4       4776.74       4537.80        59.35 o                         
  -2  13   4         15.43         21.03        15.20 o                         
  -1  13   4       4305.64       4089.20        55.07 o                         
   0  13   4      19072.82      20201.73       187.49 o                         
   1  13   4       3482.03       3156.68        47.38 o                         
   2  13   4       1050.45        911.68        28.19 o                         
   3  13   4      13788.52      13409.40       134.13 o                         
   4  13   4       1022.39       1010.24        48.82 o                         
   5  13   4        826.51        807.53        43.92 o                         
   6  13   4       1997.36       1975.86        57.00 o                         
   7  13   4        479.83        557.39        37.11 o                         
   8  13   4       3348.72       3633.32        84.97 o                         
   9  13   4       1345.03       1488.74       116.38 o                         
  10  13   4        611.93        551.47        48.10 o                         
  11  13   4        734.40        657.97        50.66 o                         
  12  13   4         14.24        -16.80        36.85 o                         
  13  13   4        153.47         89.32        40.89 o                         
  14  13   4        635.43        619.82        51.04 o                         
 -15  14   4        349.54        463.02        92.59 o                         
 -14  14   4        289.88        267.06        65.50 o                         
 -13  14   4         32.57         29.98        38.42 o                         
 -12  14   4        446.95        389.26        52.13 o                         
 -11  14   4       1581.83       1745.83        67.27 o                         
 -10  14   4       1274.69       1424.42        58.78 o                         
  -9  14   4          4.18          5.87        26.66 o                         
  -8  14   4       1929.15       1996.98        66.19 o                         
  -7  14   4       4288.81       4376.83        80.10 o                         
  -6  14   4        530.70        630.53        31.01 o                         
  -5  14   4        163.39        117.62        13.79 o                         
  -4  14   4       1272.28       1167.14        27.93 o                         
  -3  14   4        458.66        404.27        21.16 o                         
  -2  14   4        999.14       1061.17        28.79 o                         
  -1  14   4      17525.59      17685.86       168.33 o                         
   0  14   4       1745.67       1840.43        36.56 o                         
   1  14   4       2725.05       2683.06        43.80 o                         
   2  14   4        807.97        948.16        27.58 o                         
   3  14   4        751.71        764.23        35.64 o                         
   4  14   4       1299.03       1266.83        44.26 o                         
   5  14   4        137.62        141.14        22.74 o                         
   6  14   4        850.01        839.01        44.48 o                         
   7  14   4       1748.09       1679.64        59.25 o                         
   8  14   4        309.23        348.15        45.26 o                         
   9  14   4       2014.98       1978.75        71.72 o                         
  10  14   4        351.63        333.74        40.74 o                         
  11  14   4         90.75        104.38        36.06 o                         
  12  14   4          5.93        -32.88        32.88 o                         
  13  14   4        238.77        263.74        40.67 o                         
  14  14   4          7.47         61.15        37.88 o                         
 -15  15   4         22.40        -10.20        66.50 o                         
 -14  15   4        326.01        286.28        43.01 o                         
 -13  15   4        311.99        401.84        92.54 o                         
 -12  15   4        370.78        450.20        41.91 o                         
 -11  15   4        420.66        330.63        38.94 o                         
 -10  15   4       2141.15       2148.68        69.19 o                         
  -9  15   4       5041.87       4992.33        95.06 o                         
  -8  15   4       1383.12       1406.50        52.25 o                         
  -7  15   4       3913.64       4205.48        79.63 o                         
  -6  15   4        227.56        154.94        21.76 o                         
  -5  15   4       4368.88       4309.26        55.17 o                         
  -4  15   4         26.47         68.96        11.91 o                         
  -3  15   4       5268.40       5418.60        62.23 o                         
  -2  15   4        945.63       1004.25        29.49 o                         
  -1  15   4        177.03        206.36        16.39 o                         
   0  15   4       5708.19       5595.48        61.94 o                         
   1  15   4          0.91          9.00        11.48 o                         
   2  15   4       3710.83       3481.61        45.04 o                         
   3  15   4        944.58        928.06        38.13 o                         
   4  15   4        152.68        211.30        25.42 o                         
   5  15   4        523.97        424.03        31.41 o                         
   6  15   4         12.22         78.41        24.42 o                         
   7  15   4        390.79        485.92        37.85 o                         
   8  15   4        546.34        563.99        42.80 o                         
   9  15   4          5.36        -27.72        28.08 o                         
  10  15   4          9.73         74.65        38.50 o                         
  11  15   4        286.90        337.98        45.56 o                         
  12  15   4       1506.88       1601.00        88.77 o                         
  13  15   4          8.87         46.69        55.19 o                         
  14  15   4        348.29        272.70        42.40 o                         
 -15  16   4        206.66        110.57        52.79 o                         
 -14  16   4         89.40         40.23        50.41 o                         
 -13  16   4          4.11        -53.39        53.39 o                         
 -12  16   4        487.64        531.81        50.12 o                         
 -11  16   4       1755.33       1832.10        71.50 o                         
 -10  16   4       2629.81       2720.63        77.43 o                         
  -9  16   4        323.94        314.93        33.56 o                         
  -8  16   4       2287.16       2418.07        77.35 o                         
  -7  16   4       1629.72       1663.64        57.33 o                         
  -6  16   4       4134.91       4213.10        78.34 o                         
  -5  16   4       1664.71       1764.14        51.19 o                         
  -4  16   4       9570.41       9669.36        96.65 o                         
  -3  16   4         27.73         24.74        12.04 o                         
  -2  16   4        241.17        270.66        16.72 o                         
  -1  16   4        467.52        524.72        21.70 o                         
   0  16   4         15.62        104.99        14.20 o                         
   1  16   4         89.93         67.84        11.89 o                         
   2  16   4         29.34         40.55        13.18 o                         
   3  16   4        670.80        682.36        51.46 o                         
   4  16   4       2224.59       2216.20        60.66 o                         
   5  16   4       1075.72       1389.28        62.72 o                         
   6  16   4       2844.87       2938.99        94.03 o                         
   7  16   4        314.82        354.27        37.43 o                         
   8  16   4        176.86        200.52        35.16 o                         
   9  16   4        103.01        153.40        35.49 o                         
  10  16   4          4.30          2.00        34.80 o                         
  11  16   4       1271.01       1314.17        82.56 o                         
  12  16   4         26.44         83.87        45.89 o                         
  13  16   4       1086.84       1105.69        73.33 o                         
 -14  17   4        123.91         85.55        71.54 o                         
 -13  17   4         10.90         -1.98        37.11 o                         
 -12  17   4        141.36         69.92        80.62 o                         
 -11  17   4         12.51         20.57        32.01 o                         
 -10  17   4       1409.73       1424.69        88.73 o                         
  -9  17   4       2062.05       2004.53        65.41 o                         
  -8  17   4         16.57         36.77        23.53 o                         
  -7  17   4       1582.28       1434.68        93.78 o                         
  -6  17   4         45.50         86.99        21.58 o                         
  -5  17   4       2278.31       2366.19        60.06 o                         
  -4  17   4       5360.32       5575.21        74.11 o                         
  -3  17   4       4175.39       4301.55        62.61 o                         
  -2  17   4         21.77         43.67        14.38 o                         
  -1  17   4        562.51        726.32        33.45 o                         
   0  17   4          9.55          2.09        13.50 o                         
   1  17   4        427.43        392.94        22.65 o                         
   2  17   4       5936.87       6046.71        77.49 o                         
   3  17   4        188.35        222.37        18.13 o                         
   4  17   4       2342.62       2396.12        62.12 o                         
   5  17   4       3814.72       3823.71        80.83 o                         
   6  17   4        658.92        768.24        46.83 o                         
   7  17   4       1354.92       1481.86        64.18 o                         
   8  17   4        145.31        134.47        33.72 o                         
   9  17   4         33.80         57.19        33.09 o                         
  10  17   4       1023.20        961.90        60.56 o                         
  11  17   4        184.34        203.97        40.91 o                         
  12  17   4       1571.43       1647.44        85.26 o                         
  13  17   4         45.05         63.92        36.05 o                         
 -14  18   4          2.00        -22.36        43.63 o                         
 -13  18   4        103.05        149.95        41.89 o                         
 -12  18   4        249.47        304.85        62.93 o                         
 -11  18   4        534.18        528.22        44.85 o                         
 -10  18   4          6.56        -18.03        29.21 o                         
  -9  18   4        369.13        407.88        38.74 o                         
  -8  18   4        108.94        150.42        30.73 o                         
  -7  18   4        223.71        221.39        32.98 o                         
  -6  18   4         80.99         97.76        28.70 o                         
  -5  18   4        106.77         65.31        15.46 o                         
  -4  18   4       2578.39       2635.91        49.56 o                         
  -3  18   4       4731.68       4952.00        69.81 o                         
  -2  18   4        362.19        581.76        44.26 o                         
  -1  18   4          1.60         45.28        15.73 o                         
   0  18   4       2833.51       3003.43        52.01 o                         
   1  18   4       1763.65       1733.82        40.04 o                         
   2  18   4        225.22        200.74        19.61 o                         
   3  18   4       4640.17       4731.37        67.81 o                         
   4  18   4       1519.45       1590.28        55.45 o                         
   5  18   4       3735.47       3772.59        82.62 o                         
   6  18   4       5623.08       5774.48       110.40 o                         
   7  18   4         31.06         61.75        42.42 o                         
   8  18   4         28.27         18.66        29.86 o                         
   9  18   4        677.97        616.72        49.59 o                         
  10  18   4        175.76        203.95        56.43 o                         
  11  18   4       2827.24       2743.25       107.20 o                         
  12  18   4        130.60        149.73        44.75 o                         
  13  18   4        365.11        383.55        44.98 o                         
 -13  19   4         32.68        -57.01        57.01 o                         
 -12  19   4        496.50        521.11        48.23 o                         
 -11  19   4        213.45        167.43        47.56 o                         
 -10  19   4          1.29        -28.46        29.61 o                         
  -9  19   4         51.96         67.79        29.76 o                         
  -8  19   4        763.38        796.84        47.67 o                         
  -7  19   4        179.63        211.71        29.85 o                         
  -6  19   4       1195.94       1403.24        60.73 o                         
  -5  19   4        419.11        336.39        21.96 o                         
  -4  19   4        107.53         94.48        17.54 o                         
  -3  19   4        386.02        487.70        27.11 o                         
  -2  19   4       3918.64       4095.27        73.88 o                         
  -1  19   4       3164.45       3230.06        55.96 o                         
   0  19   4       3950.19       4121.54        65.87 o                         
   1  19   4       1240.92       1168.35        52.26 o                         
   2  19   4        217.31        258.86        20.66 o                         
   3  19   4        256.68        263.50        20.26 o                         
   4  19   4       6318.69       6517.22       123.68 o                         
   5  19   4       2683.88       2580.35        88.75 o                         
   6  19   4        114.85        164.87        31.50 o                         
   7  19   4       2486.87       2543.58       100.17 o                         
   8  19   4        191.61        212.73        36.76 o                         
   9  19   4        107.49        108.32        36.05 o                         
  10  19   4       3267.15       3575.80       102.34 o                         
  11  19   4         37.23         46.80        52.65 o                         
  12  19   4         73.96         25.45        63.04 o                         
 -13  20   4         56.34        -10.94        66.58 o                         
 -12  20   4         78.87        106.70        74.12 o                         
 -11  20   4        103.12        134.85        62.81 o                         
 -10  20   4       1374.27       1315.72        66.31 o                         
  -9  20   4         35.23         33.54        39.12 o                         
  -8  20   4        160.74        116.85        28.68 o                         
  -7  20   4        304.43        315.14        38.49 o                         
  -6  20   4       1813.39       2045.64        60.90 o                         
  -5  20   4        903.85        831.30        55.46 o                         
  -4  20   4        183.96        169.16        20.40 o                         
  -3  20   4        249.89        270.58        21.80 o                         
  -2  20   4       3055.46       3142.22        80.24 o                         
  -1  20   4        691.63        749.44        32.91 o                         
   0  20   4       3323.49       3392.98        61.52 o                         
   1  20   4       4600.90       4682.10        70.90 o                         
   2  20   4        843.16        850.49        33.95 o                         
   3  20   4        463.98        400.28        24.10 o                         
   4  20   4        143.45        105.39        26.37 o                         
   5  20   4        788.92        845.07        51.03 o                         
   6  20   4       1919.85       1960.43        69.46 o                         
   7  20   4       2520.24       2601.81        81.27 o                         
   8  20   4       1263.13       1273.72        68.41 o                         
   9  20   4         22.08        -39.47        40.77 o                         
  10  20   4        292.58        330.48        68.32 o                         
  11  20   4        232.62        191.03        45.24 o                         
  12  20   4         64.02         52.32        41.43 o                         
 -13  21   4        217.43        228.90        56.17 o                         
 -12  21   4        156.87        115.91        41.28 o                         
 -11  21   4        129.75        189.93        45.64 o                         
 -10  21   4        101.99        151.10        35.20 o                         
  -9  21   4       1238.77       1360.81        63.12 o                         
  -8  21   4         58.06        -24.99        25.92 o                         
  -7  21   4       1190.40       1186.25        54.01 o                         
  -6  21   4        447.10        464.07        44.32 o                         
  -5  21   4       2444.11       2329.51       128.44 o                         
  -4  21   4          5.70        -17.12        17.12 o                         
  -3  21   4        984.19        937.42        51.83 o                         
  -2  21   4        258.38        310.26        26.26 o                         
  -1  21   4        104.75        165.89        20.15 o                         
   0  21   4       6761.34       7124.06        93.24 o                         
   1  21   4        242.20        316.58        23.73 o                         
   2  21   4       1580.88       1639.38        43.56 o                         
   3  21   4        491.37        428.98        25.32 o                         
   4  21   4         15.20          0.95        24.35 o                         
   5  21   4        429.19        405.29        37.39 o                         
   6  21   4        123.01        102.93        41.25 o                         
   7  21   4       1423.99       1610.93        72.73 o                         
   8  21   4       1285.38       1255.06        67.43 o                         
   9  21   4          0.25         -5.59        35.23 o                         
  10  21   4         10.40         52.76        42.36 o                         
  11  21   4        699.56        683.30        58.24 o                         
 -12  22   4       1541.09       1543.28       101.66 o                         
 -11  22   4        752.08        658.50        75.09 o                         
 -10  22   4         66.91         69.65        48.90 o                         
  -9  22   4          2.46          3.68        40.05 o                         
  -8  22   4         25.61         34.14        48.99 o                         
  -7  22   4        635.82        581.99        40.43 o                         
  -6  22   4       8938.74       9210.94       139.02 o                         
  -5  22   4         50.28         52.08        21.63 o                         
  -4  22   4        116.29         83.17        19.78 o                         
  -3  22   4        109.82        140.20        20.88 o                         
  -2  22   4         17.03         32.56        19.53 o                         
  -1  22   4       3467.33       3362.70        62.73 o                         
   0  22   4       1054.18       1250.32        42.35 o                         
   1  22   4       1094.42       1078.06        41.03 o                         
   2  22   4         37.66         -2.82        22.41 o                         
   3  22   4        938.89        959.29        47.04 o                         
   4  22   4         79.81        146.31        29.31 o                         
   5  22   4        402.36        394.55        38.61 o                         
   6  22   4        776.81        799.41        52.11 o                         
   7  22   4        151.82        106.75        33.33 o                         
   8  22   4        249.06        213.43        39.83 o                         
   9  22   4        161.98         91.71        39.20 o                         
  10  22   4        830.59        864.96        61.45 o                         
  11  22   4          7.26         40.00        41.35 o                         
 -12  23   4        798.01        726.98        73.38 o                         
 -11  23   4        865.26        813.18       180.11 o                         
 -10  23   4        839.80        841.85        79.99 o                         
  -9  23   4          1.00        -21.20        38.04 o                         
  -8  23   4       1365.44       1375.96        72.21 o                         
  -7  23   4       3193.57       3129.91       106.81 o                         
  -6  23   4          1.95         27.10        25.77 o                         
  -5  23   4       6818.32       7113.40       117.75 o                         
  -4  23   4        153.76        180.56        23.07 o                         
  -3  23   4         92.25        118.97        20.75 o                         
  -2  23   4       1950.92       2157.47        51.21 o                         
  -1  23   4         12.66         34.50        19.57 o                         
   0  23   4        393.16        417.86        28.45 o                         
   1  23   4        475.37        550.53        43.47 o                         
   2  23   4          0.80          1.34        28.25 o                         
   3  23   4         11.56         19.43        25.35 o                         
   4  23   4        487.31        514.94        41.16 o                         
   5  23   4        411.52        476.72        49.18 o                         
   6  23   4        418.31        442.15        40.33 o                         
   7  23   4        203.72        174.60        36.94 o                         
   8  23   4         42.67        -21.79        40.29 o                         
   9  23   4         23.46        -24.42        35.30 o                         
  10  23   4         27.81         34.03        45.97 o                         
 -11  24   4        922.02        870.11        75.46 o                         
 -10  24   4        199.73        255.68        52.79 o                         
  -9  24   4         18.04        -11.14        60.04 o                         
  -8  24   4        121.60        161.68        34.00 o                         
  -7  24   4        360.25        376.72        38.74 o                         
  -6  24   4       4927.83       5092.63       101.69 o                         
  -5  24   4       1127.36       1325.17        57.14 o                         
  -4  24   4       2412.54       2504.06        62.46 o                         
  -3  24   4         39.04         78.86        21.56 o                         
  -2  24   4         77.79        128.94        44.42 o                         
  -1  24   4        414.55        448.02        29.00 o                         
   0  24   4          2.14         50.60        21.28 o                         
   1  24   4       1180.42       1312.92        48.46 o                         
   2  24   4        781.10        873.48        60.71 o                         
   3  24   4        130.52        116.94        29.67 o                         
   4  24   4        299.75        313.55        43.21 o                         
   5  24   4        285.20        314.56        42.79 o                         
   6  24   4       1445.05       1524.70        69.60 o                         
   7  24   4        893.43        827.69        70.08 o                         
   8  24   4         40.46         50.57        51.72 o                         
   9  24   4          3.99         24.09        37.13 o                         
  10  24   4         78.70         43.07        53.86 o                         
 -11  25   4        370.67        504.86        65.31 o                         
 -10  25   4        800.06        767.54        72.49 o                         
  -9  25   4          6.69        -40.43        40.43 o                         
  -8  25   4          0.39        -48.82        48.82 o                         
  -7  25   4        174.58        169.70        34.97 o                         
  -6  25   4         28.98        -19.96        34.05 o                         
  -5  25   4       2108.67       2364.13        71.51 o                         
  -4  25   4       1163.63       1293.87        58.38 o                         
  -3  25   4        390.53        346.00        28.64 o                         
  -2  25   4        163.72        119.07        26.61 o                         
  -1  25   4       1704.21       1877.11        52.74 o                         
   0  25   4         28.31         60.66        22.52 o                         
   1  25   4         23.13         36.33        22.01 o                         
   2  25   4        411.38        421.88        36.00 o                         
   3  25   4       1115.46       1183.56        77.37 o                         
   4  25   4        115.53        162.49        32.39 o                         
   5  25   4       3950.91       3952.68        96.78 o                         
   6  25   4       1619.14       1719.79        74.51 o                         
   7  25   4        828.46        683.12        58.87 o                         
   8  25   4        348.44        485.38        50.54 o                         
   9  25   4        444.70        429.82        48.87 o                         
 -10  26   4         24.18          0.80        43.93 o                         
  -9  26   4        154.77        185.46        48.82 o                         
  -8  26   4         22.77        -28.41        41.01 o                         
  -7  26   4        190.82        147.39        66.13 o                         
  -6  26   4          1.12         -0.19        37.28 o                         
  -5  26   4          4.45         43.62        29.41 o                         
  -4  26   4        988.61       1020.33        54.57 o                         
  -3  26   4          3.88         -5.75        21.17 o                         
  -2  26   4        381.41        395.42        30.42 o                         
  -1  26   4         72.31         60.17        33.10 o                         
   0  26   4       3310.54       3544.91        88.26 o                         
   1  26   4          3.91         20.33        23.31 o                         
   2  26   4        893.05        898.44        53.63 o                         
   3  26   4         26.39         40.11        31.32 o                         
   4  26   4        191.79        180.16        33.83 o                         
   5  26   4       1240.74       1274.69        67.21 o                         
   6  26   4       4609.87       4784.26       118.65 o                         
   7  26   4        393.91        368.06        50.40 o                         
   8  26   4        171.42        133.61        40.41 o                         
   9  26   4        334.06        261.26        46.79 o                         
  -9  27   4        295.61        194.26        53.91 o                         
  -8  27   4        362.12        275.71        54.68 o                         
  -7  27   4         64.61         15.06        42.16 o                         
  -6  27   4        154.22        267.86        58.18 o                         
  -5  27   4        511.09        534.57       132.08 o                         
  -4  27   4        429.07        418.03        42.19 o                         
  -3  27   4          6.16         16.57        28.53 o                         
  -2  27   4        285.89        259.08        28.66 o                         
  -1  27   4       2926.54       3140.20        69.92 o                         
   0  27   4        146.81         89.58        25.62 o                         
   1  27   4         38.45          0.84        34.15 o                         
   2  27   4        516.02        495.24        41.70 o                         
   3  27   4          0.48        -23.25        35.52 o                         
   4  27   4        813.22        763.34        49.98 o                         
   5  27   4       2785.97       2821.50       230.91 o                         
   6  27   4         45.62         34.31        50.32 o                         
   7  27   4        323.68        351.75        58.09 o                         
   8  27   4          3.28         50.28        42.14 o                         
  -8  28   4         46.99        -45.90        46.25 o                         
  -7  28   4         14.52         57.59        44.18 o                         
  -6  28   4        371.09        299.25        52.60 o                         
  -5  28   4        415.71        395.36        75.74 o                         
  -4  28   4         15.20        -34.54        41.96 o                         
  -3  28   4        410.61        261.99        47.86 o                         
  -2  28   4        576.15        544.23        45.71 o                         
  -1  28   4        109.47        150.24        31.15 o                         
   0  28   4        306.73        254.56        31.02 o                         
   1  28   4       1177.19       1308.52        82.00 o                         
   2  28   4          2.39         35.60        31.56 o                         
   3  28   4         14.29        -23.83        31.75 o                         
   4  28   4        803.39        955.06       103.45 o                         
   5  28   4          6.06         26.76        35.85 o                         
   6  28   4        399.35        347.98        48.39 o                         
   7  28   4        196.48        130.65        63.25 o                         
  -7  29   4        676.45        665.03        69.08 o                         
  -6  29   4          7.74         31.93        48.03 o                         
  -5  29   4        515.49        494.04        61.54 o                         
  -4  29   4        282.87        240.89        63.73 o                         
  -3  29   4        120.71         81.69        44.42 o                         
  -2  29   4        558.84        665.03        83.13 o                         
  -1  29   4         23.05        -31.48        31.48 o                         
   0  29   4        638.26        631.50        41.48 o                         
   1  29   4         12.54         62.79        45.71 o                         
   2  29   4       1183.75       1060.94        74.69 o                         
   3  29   4         18.20         61.15        39.12 o                         
   4  29   4        235.81        298.37        63.79 o                         
   5  29   4        181.77        147.97        47.07 o                         
   6  29   4        150.29        165.02        52.98 o                         
  -6  30   4       1929.11       1908.62       102.30 o                         
  -5  30   4        169.53        194.43        51.47 o                         
  -4  30   4        251.21        250.74        90.52 o                         
  -3  30   4        229.92        235.10        60.96 o                         
  -2  30   4         18.35         52.29        66.50 o                         
  -1  30   4        181.30         17.49        79.04 o                         
   0  30   4        259.60        228.48        50.18 o                         
   1  30   4        359.91        355.17        56.77 o                         
   2  30   4          0.00        -84.05        84.05 o                         
   3  30   4        491.71        403.10        45.48 o                         
   4  30   4        149.15        196.35        69.54 o                         
   5  30   4         34.41         54.69        36.56 o                         
  -4  31   4        211.61        159.16        47.94 o                         
  -3  31   4         55.05        118.72        48.35 o                         
  -2  31   4        229.29        118.87        48.35 o                         
  -1  31   4         46.74        -17.16        52.20 o                         
   0  31   4          1.23        -34.74        63.73 o                         
   1  31   4        145.40        232.76        79.43 o                         
   2  31   4         24.11        -49.23       144.09 o                         
   3  31   4          0.65         43.87        46.81 o                         
  -1  32   4         38.22         51.72        70.20 o                         
   0  32   4          2.43          1.85        66.50 o                         
 -17   0   5         70.57        153.33        79.43 o                         
 -15   0   5        528.22        428.91        48.35 o                         
 -13   0   5        739.38        648.83        42.96 o                         
 -11   0   5         16.56          2.64        18.19 o                         
  -9   0   5      14129.20      13858.65       332.52 o                         
  -7   0   5       4621.55       4549.51       121.92 o                         
  -5   0   5      12594.15      11357.64       154.12 o                         
  -3   0   5      84676.73      77560.39       901.93 o                         
  -1   0   5       3997.18       4321.30        69.15 o                         
   1   0   5       1344.51       1301.28        31.98 o                         
   3   0   5       4783.30       5532.65        88.80 o                         
   5   0   5         16.13          3.86        14.19 o                         
   7   0   5         50.16         64.77        20.78 o                         
   9   0   5       1558.99       1367.26        73.60 o                         
  11   0   5       3502.38       3580.93       163.49 o                         
  13   0   5         36.52         28.04        37.20 o                         
  15   0   5        132.43        151.48        81.28 o                         
 -17   1   5         55.22         17.47       129.31 o                         
 -16   1   5         95.21        119.83        72.97 o                         
 -15   1   5         24.87         38.68        31.51 o                         
 -14   1   5        228.05        296.94        26.07 o                         
 -13   1   5        302.06        304.85        22.92 o                         
 -12   1   5       2549.75       2595.12        49.76 o                         
 -11   1   5          9.53          9.99        12.01 o                         
 -10   1   5       5159.64       5252.53        72.64 o                         
  -9   1   5          0.19         46.03        19.20 o                         
  -8   1   5       6617.41       6757.91        79.59 o                         
  -7   1   5       7556.06       8222.48        88.89 o                         
  -6   1   5        747.33        557.30        19.36 o                         
  -5   1   5       5713.24       5861.52        64.13 o                         
  -4   1   5      12671.85      11190.29       109.13 o                         
  -3   1   5       1289.66       1412.26        22.49 o                         
  -2   1   5      89215.00      83831.99       818.84 o                         
  -1   1   5       1794.88       2032.76        37.07 o                         
   0   1   5       3278.29       3188.83        61.04 o                         
   1   1   5        188.93        338.50        21.06 o                         
   2   1   5       2905.85       2741.23        43.20 o                         
   3   1   5       1800.80       1613.50        28.83 o                         
   4   1   5        718.19        547.29        20.22 o                         
   5   1   5      11386.97      11620.18       117.65 o                         
   6   1   5       1707.88       1693.89        41.12 o                         
   7   1   5         55.72         56.83        14.66 o                         
   8   1   5       2666.94       2902.77        52.96 o                         
   9   1   5       1801.28       1808.88        45.11 o                         
  10   1   5       2540.34       2520.53        76.29 o                         
  11   1   5       2144.03       2266.41        78.92 o                         
  12   1   5         34.42         -5.25        22.63 o                         
  13   1   5        145.38         91.96        52.59 o                         
  14   1   5        314.64        409.02        65.96 o                         
  15   1   5        365.70        446.13        69.88 o                         
 -17   2   5         39.47          7.82        52.60 o                         
 -16   2   5        701.88        591.21        52.60 o                         
 -15   2   5        155.30        130.52        31.73 o                         
 -14   2   5        102.06         99.51        22.78 o                         
 -13   2   5       4086.89       3986.85        71.65 o                         
 -12   2   5       1010.45       1032.84        35.75 o                         
 -11   2   5        570.69        559.45        28.85 o                         
 -10   2   5        182.06        205.94        24.23 o                         
  -9   2   5       1508.23       1401.24        35.80 o                         
  -8   2   5        629.61        782.04        26.34 o                         
  -7   2   5         81.26         30.97        10.47 o                         
  -6   2   5       2398.27       2657.21        39.64 o                         
  -5   2   5        594.80        522.60        20.60 o                         
  -4   2   5       3083.24       2556.52        34.14 o                         
  -3   2   5      13920.80      13203.64       284.12 o                         
  -2   2   5      20388.01      18937.12       165.11 o                         
  -1   2   5      29124.46      26928.27       398.62 o                         
   0   2   5       4816.85       5401.73        59.52 o                         
   1   2   5         16.15         14.43         7.94 o                         
   2   2   5       3133.96       2842.56        38.51 o                         
   4   2   5      13297.74      14058.89       135.01 o                         
   5   2   5       1594.68       1323.09        30.36 o                         
   6   2   5        231.80        344.94        20.39 o                         
   7   2   5       1570.80       1575.54        37.52 o                         
   8   2   5        127.76        124.23        17.89 o                         
   9   2   5       2731.34       3221.50        59.05 o                         
  10   2   5       5444.36       5622.21       108.81 o                         
  11   2   5        272.90        221.55        24.33 o                         
  12   2   5        623.00        665.21        57.59 o                         
  13   2   5        454.86        392.09        45.40 o                         
  14   2   5         57.65          0.22        36.90 o                         
  15   2   5          1.97         86.82        58.61 o                         
 -17   3   5        273.96        149.18        84.98 o                         
 -16   3   5         12.93          0.08        32.80 o                         
 -15   3   5        146.89        152.58        38.40 o                         
 -14   3   5       6049.86       6253.70        94.98 o                         
 -13   3   5       1655.60       1601.06        66.02 o                         
 -12   3   5       3794.70       3704.82        67.48 o                         
 -11   3   5        119.96        156.65        14.28 o                         
 -10   3   5         15.70         34.72        12.18 o                         
  -9   3   5        587.42        572.10        26.80 o                         
  -8   3   5       2688.40       2851.16        49.07 o                         
  -7   3   5        561.54        744.00        23.80 o                         
  -6   3   5        326.00        240.91        13.94 o                         
  -5   3   5          7.13         17.90         7.50 o                         
  -4   3   5       1459.22       1286.37        24.26 o                         
  -3   3   5       1109.26       1170.08        20.31 o                         
  -2   3   5      13166.98      12718.39       136.87 o                         
  -1   3   5       8393.86       9085.33       103.10 o                         
   0   3   5       3177.88       2931.34        37.15 o                         
   1   3   5       2018.32       1981.33        41.60 o                         
   2   3   5       9201.49       9398.31        96.15 o                         
   3   3   5       7719.84       7257.81        77.48 o                         
   4   3   5         61.09        106.53        11.47 o                         
   5   3   5       8763.98       9015.31        96.30 o                         
   6   3   5       2110.35       2004.98        39.55 o                         
   7   3   5        677.09        773.16        29.56 o                         
   8   3   5       8878.55       9134.22       135.72 o                         
   9   3   5          7.22         18.81        24.80 o                         
  10   3   5       3780.18       3829.40        81.86 o                         
  11   3   5       1342.61       1415.18        76.52 o                         
  12   3   5        517.21        541.37        51.40 o                         
  13   3   5         61.52         78.38        34.71 o                         
  14   3   5        159.59        131.32        41.29 o                         
  15   3   5         33.25         -1.39        57.30 o                         
 -17   4   5         21.18        -10.10        50.28 o                         
 -16   4   5        337.14        326.34        37.32 o                         
 -15   4   5       3305.23       3272.76        78.53 o                         
 -14   4   5         42.02        176.00        33.92 o                         
 -13   4   5       6383.58       6355.40        92.93 o                         
 -12   4   5         16.82        -18.72        18.72 o                         
 -11   4   5       1030.34       1008.12        28.23 o                         
 -10   4   5        172.38        171.32        15.55 o                         
  -9   4   5       1676.37       1860.76        42.53 o                         
  -8   4   5        596.52        597.64        22.40 o                         
  -7   4   5        443.77        521.25        19.20 o                         
  -6   4   5         31.33         25.38         8.08 o                         
  -5   4   5       1207.82       1015.97        22.22 o                         
  -4   4   5          7.19         18.62         6.39 o                         
  -3   4   5        653.48        960.07        14.73 o                         
  -2   4   5       1509.54       1313.57        30.51 o                         
  -1   4   5      34880.11      33463.29       334.69 o                         
   0   4   5       4872.79       4204.14        47.31 o                         
   1   4   5        757.57        907.42        22.35 o                         
   2   4   5      17526.48      16278.29       148.78 o                         
   3   4   5      22129.64      22023.74       179.38 o                         
   4   4   5       4015.49       4024.55        47.18 o                         
   5   4   5       4240.06       4034.99        49.41 o                         
   6   4   5        745.18        707.78        26.44 o                         
   7   4   5       1211.37       1197.25        29.90 o                         
   8   4   5       1844.77       1926.29        43.95 o                         
   9   4   5      22225.01      22807.64       330.10 o                         
  10   4   5       1217.50       1251.12        45.36 o                         
  11   4   5        185.60        156.73        26.40 o                         
  12   4   5        742.93        737.13        49.95 o                         
  13   4   5       1479.19       1544.88        73.63 o                         
  14   4   5        247.36        305.12        46.66 o                         
  15   4   5        332.21        295.18        67.03 o                         
 -17   5   5         16.40         21.05        51.58 o                         
 -16   5   5        117.42         44.69        30.57 o                         
 -15   5   5        125.79        119.95        30.34 o                         
 -14   5   5       5075.85       5284.25       108.18 o                         
 -13   5   5        189.58        150.18        31.53 o                         
 -12   5   5       1913.44       1909.32        47.97 o                         
 -11   5   5        247.31        258.00        21.28 o                         
 -10   5   5        568.40        578.95        25.00 o                         
  -9   5   5         48.96         90.50        15.10 o                         
  -8   5   5       1083.49       1307.60        32.22 o                         
  -7   5   5       8187.05       8472.81        91.39 o                         
  -6   5   5        109.92        132.82        12.07 o                         
  -5   5   5       2964.27       3028.92        40.81 o                         
  -4   5   5         70.90         58.66         7.53 o                         
  -2   5   5       5305.60       5577.56        72.10 o                         
  -1   5   5      64673.37      59475.41       685.61 o                         
   0   5   5       3354.88       4079.05        65.81 o                         
   1   5   5       1242.25       1186.43        20.20 o                         
   2   5   5       8855.80       8130.23        89.59 o                         
   3   5   5        624.81        430.08        39.10 o                         
   4   5   5       2840.15       3108.22        42.56 o                         
   5   5   5        564.39        696.16        33.78 o                         
   6   5   5       5971.81       6029.19        75.20 o                         
   7   5   5        818.48        834.67        27.15 o                         
   8   5   5      11750.38      12076.40       118.68 o                         
   9   5   5       2311.96       2292.74        45.84 o                         
  10   5   5       2420.83       2331.16        55.14 o                         
  11   5   5        588.34        656.23        45.93 o                         
  12   5   5        863.90        838.51        53.36 o                         
  13   5   5        244.45        276.84        42.17 o                         
  14   5   5          0.54        102.99        39.65 o                         
  15   5   5        919.70        823.68        61.13 o                         
 -16   6   5          2.32         26.30        44.26 o                         
 -15   6   5        640.61        675.74        58.87 o                         
 -14   6   5        212.22        244.47        34.28 o                         
 -13   6   5       2922.01       2955.06        81.29 o                         
 -12   6   5        263.54        269.77        23.48 o                         
 -11   6   5        150.64        123.61        18.44 o                         
 -10   6   5       1693.46       1716.28        47.83 o                         
  -9   6   5        514.62        619.00        27.16 o                         
  -8   6   5      12973.94      13018.84       131.84 o                         
  -7   6   5        265.36        271.93        28.83 o                         
  -6   6   5       6227.57       6038.89        92.00 o                         
  -5   6   5       1444.61       1313.92        25.97 o                         
  -4   6   5       8945.27       8953.80        88.79 o                         
  -3   6   5       7094.07       8066.18       130.87 o                         
  -2   6   5      16780.33      18163.13       191.94 o                         
  -1   6   5      16180.81      17718.49       187.63 o                         
   0   6   5      26984.34      27018.71       234.05 o                         
   1   6   5        190.93        254.32        16.00 o                         
   2   6   5         75.06        132.39        13.07 o                         
   3   6   5       6572.28       5652.74        65.34 o                         
   4   6   5       5800.04       5757.83        68.24 o                         
   5   6   5        408.64        526.21        39.99 o                         
   6   6   5       1934.82       2190.99        69.35 o                         
   7   6   5       1532.71       1592.47        33.86 o                         
   8   6   5       1919.36       1936.45        84.56 o                         
   9   6   5       5014.44       5163.03        68.51 o                         
  10   6   5       4038.21       3848.94       143.17 o                         
  11   6   5        587.05        547.50        43.31 o                         
  12   6   5          1.05         24.12        33.23 o                         
  13   6   5        467.16        386.35        44.96 o                         
  14   6   5        318.51        492.72        92.62 o                         
  15   6   5         15.04        -36.35        47.54 o                         
 -16   7   5         47.49        -14.58        37.91 o                         
 -15   7   5        231.03        298.00        48.28 o                         
 -14   7   5          1.78         15.62        27.69 o                         
 -13   7   5        137.21        105.55        32.19 o                         
 -12   7   5       1323.55       1473.64        92.62 o                         
 -11   7   5       2888.43       2965.79        54.30 o                         
 -10   7   5        909.53        869.09        29.58 o                         
  -9   7   5        697.29        810.77        27.71 o                         
  -8   7   5       5124.49       5470.67        69.56 o                         
  -7   7   5      22345.17      21862.61       201.69 o                         
  -6   7   5        297.42        271.80        26.86 o                         
  -5   7   5       7872.76       7324.86        86.39 o                         
  -4   7   5      14144.16      13899.71       130.23 o                         
  -3   7   5       2004.28       1941.70        38.57 o                         
  -2   7   5      28464.11      29170.47       311.00 o                         
  -1   7   5      33892.69      33518.10       336.60 o                         
   0   7   5        463.39        259.52        18.40 o                         
   1   7   5         10.82         36.45        10.13 o                         
   2   7   5       1087.28       1030.23        38.52 o                         
   3   7   5       2374.34       2475.55        38.22 o                         
   4   7   5         70.27         89.76        13.21 o                         
   5   7   5      10507.46      10171.59       122.06 o                         
   6   7   5        978.25        978.29        28.28 o                         
   7   7   5       1152.94       1341.69        35.92 o                         
   8   7   5       2440.54       2415.30        61.84 o                         
   9   7   5        285.57        354.32        29.03 o                         
  10   7   5       1539.23       1368.53        56.17 o                         
  11   7   5        311.66        337.77        45.56 o                         
  12   7   5        475.39        610.88        49.46 o                         
  13   7   5        244.57        287.54        42.60 o                         
  14   7   5        133.36        160.00        42.46 o                         
  15   7   5        767.51        702.37        62.36 o                         
 -16   8   5          4.06        -26.89        35.07 o                         
 -15   8   5         35.99         78.41        36.32 o                         
 -14   8   5        359.88        357.40        40.85 o                         
 -13   8   5         81.22         39.95        29.34 o                         
 -12   8   5        272.17        263.08        34.10 o                         
 -11   8   5        121.18        119.29        19.09 o                         
 -10   8   5       2530.50       2496.68        37.25 o                         
  -9   8   5       7785.70       7696.23        84.23 o                         
  -8   8   5       1990.63       1892.30        37.67 o                         
  -7   8   5       1247.61       1252.12        52.79 o                         
  -6   8   5        307.88        337.52        18.62 o                         
  -5   8   5        563.67        456.40        18.58 o                         
  -4   8   5      22671.32      21491.19       192.68 o                         
  -3   8   5      61297.46      59515.28       498.10 o                         
  -2   8   5       1752.44       1828.51        38.07 o                         
  -1   8   5       4742.18       4615.42        71.21 o                         
   0   8   5      29067.83      28060.66       244.42 o                         
   1   8   5        129.29        170.51        14.63 o                         
   2   8   5       6889.78       6512.13        76.26 o                         
   3   8   5        954.40        778.37        22.93 o                         
   4   8   5       2006.75       1833.01        33.93 o                         
   5   8   5        304.88        260.02        17.18 o                         
   6   8   5        459.00        474.58        21.28 o                         
   7   8   5       3279.16       3354.59        71.17 o                         
   8   8   5        166.53        135.47        25.85 o                         
   9   8   5       1579.10       1661.18        52.81 o                         
  10   8   5          3.98        -14.37        22.54 o                         
  11   8   5       3592.69       3732.92       106.39 o                         
  12   8   5       1890.99       1908.10        79.16 o                         
  13   8   5         51.45         47.00        37.77 o                         
  14   8   5         51.79        -18.86        38.42 o                         
  15   8   5        136.93        116.50        47.04 o                         
 -16   9   5         53.15         91.64        37.51 o                         
 -15   9   5        180.12        185.83        61.57 o                         
 -14   9   5          8.10         13.60        36.73 o                         
 -13   9   5         38.86         24.87        29.06 o                         
 -12   9   5       1677.02       1688.95        63.49 o                         
 -11   9   5       1086.53       1051.34        51.97 o                         
 -10   9   5        859.51        873.73        39.51 o                         
  -9   9   5        175.32        164.74        17.24 o                         
  -8   9   5       4553.81       4497.79        61.35 o                         
  -7   9   5          0.70         18.38        11.08 o                         
  -6   9   5       2223.13       2214.78        37.59 o                         
  -5   9   5       6946.27       6927.00        76.68 o                         
  -4   9   5       6213.87       6651.01        79.46 o                         
  -3   9   5      26651.42      26072.91       229.75 o                         
  -2   9   5      22717.30      23390.37       245.51 o                         
  -1   9   5         71.17         98.80        11.47 o                         
   0   9   5          0.56         17.83         7.73 o                         
   1   9   5        312.46        265.87        14.07 o                         
   2   9   5       2117.73       1938.04        33.30 o                         
   3   9   5       9700.94       9584.07       100.52 o                         
   5   9   5       6768.80       6145.53        74.39 o                         
   6   9   5       5898.28       5709.75        93.20 o                         
   7   9   5        340.73        349.37        30.05 o                         
   8   9   5        665.63        673.98        66.99 o                         
   9   9   5        838.40       1039.90        46.86 o                         
  10   9   5       1405.32       1547.20        68.23 o                         
  11   9   5       5986.69       6285.58       107.53 o                         
  12   9   5       1393.62       1521.88       141.44 o                         
  13   9   5         28.19        -14.75        43.41 o                         
  14   9   5        186.24        151.79        49.63 o                         
  15   9   5         20.01         16.11        41.80 o                         
 -16  10   5        692.31        613.14        76.59 o                         
 -15  10   5        544.04        493.45        49.87 o                         
 -14  10   5          0.33        -12.51        29.26 o                         
 -13  10   5        611.90        648.18        45.84 o                         
 -12  10   5       2486.27       2593.87        75.59 o                         
 -11  10   5       2586.60       2920.63       120.08 o                         
 -10  10   5        453.04        529.44        34.90 o                         
  -9  10   5         49.29         27.07        12.99 o                         
  -8  10   5        209.75        239.20        20.43 o                         
  -7  10   5        335.05        356.63        24.03 o                         
  -6  10   5         18.12         31.70        11.49 o                         
  -5  10   5       1024.10       1116.22        36.53 o                         
  -4  10   5       4295.12       4806.64        89.86 o                         
  -3  10   5      22576.25      22141.02       199.44 o                         
  -2  10   5      14668.70      14093.94       133.31 o                         
  -1  10   5       2792.97       2757.52        38.94 o                         
   0  10   5         44.53         28.26         8.75 o                         
   1  10   5        170.05        163.71        12.34 o                         
   2  10   5         69.73        102.60        11.56 o                         
   3  10   5        307.99        296.49        19.47 o                         
   4  10   5      33631.98      33402.14       295.75 o                         
   5  10   5       1763.33       1999.72        51.72 o                         
   6  10   5       1606.48       1501.79        52.23 o                         
   7  10   5       1523.40       1630.73        54.67 o                         
   8  10   5       2448.41       2307.77        67.03 o                         
   9  10   5        253.30        244.87        36.75 o                         
  10  10   5       6014.16       6307.01       103.80 o                         
  11  10   5       2620.79       2651.74        74.69 o                         
  12  10   5       1227.65       1254.58        70.39 o                         
  13  10   5         17.95         56.05        49.79 o                         
  14  10   5        158.99        170.75        44.36 o                         
 -16  11   5       1274.71       1319.89        74.56 o                         
 -15  11   5        949.55        853.84        74.55 o                         
 -14  11   5       2226.08       2341.67       169.11 o                         
 -13  11   5        690.25        684.11        47.23 o                         
 -12  11   5       1005.90       1140.46        75.92 o                         
 -11  11   5        633.31        666.71        57.43 o                         
 -10  11   5       2103.84       2361.98        66.43 o                         
  -9  11   5        104.23         92.72        24.90 o                         
  -8  11   5        907.95        913.38        50.36 o                         
  -7  11   5       4762.72       4778.36       120.33 o                         
  -6  11   5         74.66        122.74        13.63 o                         
  -5  11   5         16.52         61.34        12.32 o                         
  -4  11   5         33.43         31.93        11.95 o                         
  -3  11   5       1782.54       1854.06        34.48 o                         
  -2  11   5       3575.16       3559.24        47.05 o                         
  -1  11   5        431.58        577.20        31.73 o                         
   0  11   5         30.37         53.47        11.47 o                         
   1  11   5       9573.80       9446.61       102.42 o                         
   2  11   5        432.55        491.63        27.20 o                         
   3  11   5       5794.39       5938.27        87.77 o                         
   4  11   5       1338.05       1147.06        39.46 o                         
   5  11   5       3599.76       3338.50        69.97 o                         
   6  11   5         18.60         34.01        19.76 o                         
   7  11   5       5315.27       5343.89        95.99 o                         
   8  11   5       1690.48       1868.33        63.28 o                         
   9  11   5        315.05        327.91        42.57 o                         
  10  11   5       1653.87       1568.44        59.06 o                         
  11  11   5       6967.17       7425.80       151.30 o                         
  12  11   5        124.16        140.76        32.27 o                         
  13  11   5        174.03        128.66        41.95 o                         
  14  11   5        510.40        544.49        70.21 o                         
 -15  12   5       3169.70       3295.53        99.76 o                         
 -14  12   5        306.35        331.59        47.73 o                         
 -13  12   5       1997.94       2008.54        73.11 o                         
 -12  12   5       1707.49       1713.96        79.16 o                         
 -11  12   5        248.75        219.15        31.56 o                         
 -10  12   5        104.24         74.24        30.62 o                         
  -9  12   5       2925.22       2933.37        59.61 o                         
  -8  12   5        102.52         58.35        18.21 o                         
  -7  12   5        505.93        470.40        22.38 o                         
  -6  12   5        176.71        306.04        17.60 o                         
  -5  12   5       3264.34       3157.11        47.84 o                         
  -4  12   5        177.57        158.01        13.47 o                         
  -3  12   5        505.77        540.24        22.93 o                         
  -2  12   5       1493.03       1440.67        28.90 o                         
  -1  12   5        204.77        335.97        16.99 o                         
   0  12   5       9868.62       9220.83        96.81 o                         
   1  12   5        833.66        843.17        25.60 o                         
   2  12   5       2864.19       2763.26        49.04 o                         
   3  12   5       1799.89       1888.22        37.40 o                         
   4  12   5       2090.07       2181.83        39.62 o                         
   5  12   5        260.83        280.79        27.10 o                         
   6  12   5       1823.70       1904.21        56.02 o                         
   7  12   5          5.19         40.53        23.79 o                         
   8  12   5       2066.49       2116.03        67.76 o                         
   9  12   5       2397.50       2237.73       110.31 o                         
  10  12   5       1860.27       1741.78       135.04 o                         
  11  12   5        237.81        232.58        33.61 o                         
  12  12   5         66.50        103.62        33.73 o                         
  13  12   5         94.94         65.81        52.96 o                         
  14  12   5        528.30        450.83        53.81 o                         
 -15  13   5        897.41        798.79        97.79 o                         
 -14  13   5       2917.70       3020.39       138.03 o                         
 -13  13   5         89.16         25.82        29.85 o                         
 -12  13   5         20.22         -2.82        29.10 o                         
 -11  13   5       1012.83        950.63        54.95 o                         
 -10  13   5       1383.63       1549.55        57.49 o                         
  -9  13   5       1260.39       1303.98        65.80 o                         
  -8  13   5       1416.80       1557.60        44.72 o                         
  -7  13   5       1006.15       1041.03        27.66 o                         
  -6  13   5       2955.87       2877.67        69.97 o                         
  -5  13   5         94.02        126.82        13.63 o                         
  -4  13   5        106.13        135.45        18.38 o                         
  -3  13   5        367.99        281.01        19.19 o                         
  -2  13   5        683.23        751.84        23.40 o                         
  -1  13   5       8772.89       8304.54        90.76 o                         
   0  13   5      14183.42      14042.57       140.03 o                         
   1  13   5        700.87        846.77        33.86 o                         
   2  13   5         23.01         62.95        16.26 o                         
   3  13   5        616.74        608.17        33.71 o                         
   4  13   5       7159.38       6813.29        81.73 o                         
   5  13   5        761.61        718.52        39.38 o                         
   6  13   5       1168.14       1256.76        50.53 o                         
   7  13   5       2775.62       2837.68        73.17 o                         
   8  13   5       3230.27       3391.67       136.70 o                         
   9  13   5        543.54        563.81        45.02 o                         
  10  13   5       1144.79       1245.31        84.42 o                         
  11  13   5         87.03         92.23        29.90 o                         
  12  13   5        334.95        378.01        53.39 o                         
  13  13   5        170.43        154.98        41.80 o                         
  14  13   5          7.84        -17.44        42.04 o                         
 -15  14   5        204.33        244.48        52.89 o                         
 -14  14   5        810.39        970.23       110.69 o                         
 -13  14   5        355.02        357.79        43.26 o                         
 -12  14   5        116.63         82.99        32.47 o                         
 -11  14   5         13.21         31.62        27.46 o                         
 -10  14   5       1366.09       1422.37        57.96 o                         
  -9  14   5        137.14        221.16        68.35 o                         
  -8  14   5       6089.23       5882.78       124.75 o                         
  -7  14   5       1077.97       1174.46        39.77 o                         
  -6  14   5        381.80        379.31        19.19 o                         
  -5  14   5       7115.58       7012.93        75.48 o                         
  -4  14   5        900.71        949.29        31.46 o                         
  -3  14   5       3735.35       3731.61        70.09 o                         
  -2  14   5       3693.59       3807.77        55.86 o                         
  -1  14   5        484.09        562.62        25.70 o                         
   0  14   5       9227.28       9299.45       101.23 o                         
   1  14   5       1222.01       1195.14        31.25 o                         
   2  14   5          3.28         17.95        18.01 o                         
   3  14   5          9.90         10.76        14.93 o                         
   4  14   5       5999.18       5924.84       102.12 o                         
   5  14   5         39.77         35.90        25.44 o                         
   6  14   5       2441.80       2625.89        70.77 o                         
   7  14   5        619.46        569.94        39.95 o                         
   8  14   5       1157.45       1259.54        60.25 o                         
   9  14   5        461.39        332.25        39.19 o                         
  10  14   5        428.21        413.95        43.44 o                         
  11  14   5         14.60         14.11        34.62 o                         
  12  14   5         50.34         58.59        34.86 o                         
  13  14   5         29.78         31.84        35.50 o                         
  14  14   5        313.29        183.92        49.46 o                         
 -15  15   5        165.71        109.35        46.50 o                         
 -14  15   5          6.91        -38.76        60.08 o                         
 -13  15   5        206.35        183.25        48.33 o                         
 -12  15   5         78.66        120.38        44.34 o                         
 -11  15   5       1070.48       1127.52        59.92 o                         
 -10  15   5        107.40         61.59        27.58 o                         
  -9  15   5         75.35         98.64        25.25 o                         
  -8  15   5         53.28         72.90        28.10 o                         
  -7  15   5       2050.01       2152.97        50.49 o                         
  -6  15   5       6981.03       6646.03        74.63 o                         
  -5  15   5        623.27        727.38        25.72 o                         
  -4  15   5       4842.40       4835.59        58.90 o                         
  -3  15   5        909.57        869.05        28.25 o                         
  -2  15   5       4307.26       4312.51        59.84 o                         
  -1  15   5       6224.95       6014.94        74.41 o                         
   0  15   5       4770.21       4903.25        69.39 o                         
   1  15   5       2567.89       2671.74        46.42 o                         
   2  15   5        317.18        348.61        25.48 o                         
   3  15   5        501.87        601.45        33.91 o                         
   4  15   5         61.10         34.88        13.02 o                         
   5  15   5       1962.56       2142.17        69.50 o                         
   6  15   5        375.12        338.93        33.24 o                         
   7  15   5        840.03        768.93        57.90 o                         
   8  15   5        138.67        107.43        31.29 o                         
   9  15   5        162.92        190.74        36.34 o                         
  10  15   5        851.78        837.10        55.40 o                         
  11  15   5        137.78        107.38        37.81 o                         
  12  15   5        332.27        451.75        67.32 o                         
  13  15   5        288.16        279.17        46.46 o                         
 -14  16   5        232.99        284.75        70.04 o                         
 -13  16   5         22.64         21.12        34.76 o                         
 -12  16   5         39.71         31.42        32.84 o                         
 -11  16   5         68.09         80.85        31.56 o                         
 -10  16   5       1364.11       1281.04        59.36 o                         
  -9  16   5        526.60        557.03        38.15 o                         
  -8  16   5         44.60         67.43        29.39 o                         
  -7  16   5       2832.84       2755.47        64.24 o                         
  -6  16   5        162.46        158.22        15.48 o                         
  -5  16   5       1124.50       1172.51        30.55 o                         
  -4  16   5       3363.61       3384.68        48.87 o                         
  -3  16   5       5005.27       5237.55        62.45 o                         
  -2  16   5        199.21        195.81        15.04 o                         
  -1  16   5       4328.04       4375.96        72.79 o                         
   0  16   5       1225.85       1301.99        33.80 o                         
   1  16   5       4429.99       4512.00        63.91 o                         
   2  16   5        618.96        577.65        22.59 o                         
   3  16   5       1810.68       1936.59        34.05 o                         
   4  16   5        454.18        435.05        31.82 o                         
   5  16   5        575.07        556.77        36.91 o                         
   6  16   5         62.57         99.11        26.88 o                         
   7  16   5       2579.04       2467.47        73.91 o                         
   8  16   5          0.31        -16.51        39.93 o                         
   9  16   5        547.84        611.14        65.39 o                         
  10  16   5        170.00        205.19        37.64 o                         
  11  16   5        173.81         99.75        39.19 o                         
  12  16   5       1425.98       1497.03        73.33 o                         
  13  16   5        339.96        295.16        43.04 o                         
 -14  17   5        227.38        170.39        42.85 o                         
 -13  17   5          0.68        -46.66        46.66 o                         
 -12  17   5       1335.07       1260.35        70.13 o                         
 -11  17   5       3244.49       3375.51        88.85 o                         
 -10  17   5          5.63         15.12        40.85 o                         
  -9  17   5         57.72        112.27        33.86 o                         
  -8  17   5       1475.71       1573.65        55.30 o                         
  -7  17   5         33.83         65.21        27.13 o                         
  -6  17   5        143.06         96.76        15.35 o                         
  -5  17   5       2616.00       2429.21        42.94 o                         
  -4  17   5       2971.37       2942.40        46.75 o                         
  -3  17   5       4614.71       4639.27        59.29 o                         
  -2  17   5       6968.70       7065.14        77.09 o                         
  -1  17   5        101.48        139.06        14.81 o                         
   0  17   5        273.91        287.19        26.69 o                         
   1  17   5        326.29        330.55        18.32 o                         
   2  17   5       2449.66       2373.12        52.16 o                         
   3  17   5       5432.03       5353.37        85.08 o                         
   4  17   5        131.18        114.01        24.65 o                         
   5  17   5        958.09        923.32        49.19 o                         
   6  17   5       4216.92       4153.38       103.05 o                         
   7  17   5        661.90        621.73        44.28 o                         
   8  17   5         56.76         33.95        30.20 o                         
   9  17   5        328.21        358.17        48.28 o                         
  10  17   5        170.64        192.78        53.71 o                         
  11  17   5       1118.85       1093.61       120.08 o                         
  12  17   5       1095.38       1065.58        61.50 o                         
  13  17   5        465.82        397.80        45.00 o                         
 -14  18   5         52.91         27.86        46.97 o                         
 -13  18   5        253.56        173.44        78.76 o                         
 -12  18   5        454.10        569.24        60.72 o                         
 -11  18   5       2116.39       2351.57        80.41 o                         
 -10  18   5        622.10        615.53        43.65 o                         
  -9  18   5         19.66        -16.99        27.95 o                         
  -8  18   5        188.75        217.10        29.06 o                         
  -7  18   5        134.63        103.08        26.28 o                         
  -6  18   5       1220.52       1164.53        34.32 o                         
  -5  18   5        244.38        218.33        18.82 o                         
  -4  18   5       1424.93       1420.06        37.76 o                         
  -3  18   5       4139.31       4198.80        57.07 o                         
  -2  18   5       1232.55       1286.30        33.20 o                         
  -1  18   5          0.70         32.41        13.13 o                         
   0  18   5          1.29         34.92        16.68 o                         
   1  18   5        257.45        282.96        20.73 o                         
   2  18   5         24.48         41.52        15.74 o                         
   3  18   5       1171.41       1050.34        34.70 o                         
   4  18   5       2635.81       2599.37        67.28 o                         
   5  18   5       2538.44       2577.94        76.15 o                         
   6  18   5        218.47        236.86        32.59 o                         
   7  18   5       1080.03        997.59        58.79 o                         
   8  18   5         21.88         39.95        32.25 o                         
   9  18   5        113.37        122.45        40.62 o                         
  10  18   5       3310.98       3356.11       116.15 o                         
  11  18   5        731.51        613.38        69.63 o                         
  12  18   5        873.30        757.65        51.64 o                         
 -13  19   5        228.84        263.94        57.27 o                         
 -12  19   5       1621.65       1745.19       118.56 o                         
 -11  19   5        412.94        332.70        48.72 o                         
 -10  19   5       1192.01       1106.79        60.24 o                         
  -9  19   5        145.36         89.73        28.78 o                         
  -8  19   5         67.99          1.02        35.90 o                         
  -7  19   5        710.53        740.96        43.17 o                         
  -6  19   5          2.77        -10.51        22.94 o                         
  -5  19   5          6.87         26.84        15.22 o                         
  -4  19   5          6.70         22.37        18.66 o                         
  -3  19   5        129.56         90.79        19.20 o                         
  -2  19   5         13.67         29.89        14.81 o                         
  -1  19   5        458.40        570.02        27.93 o                         
   0  19   5          1.28         16.42        14.99 o                         
   1  19   5       2607.83       2729.92        51.40 o                         
   2  19   5        108.85        119.91        18.21 o                         
   3  19   5        245.92        229.35        20.12 o                         
   4  19   5        104.82         99.74        26.07 o                         
   5  19   5       1324.31       1357.67        57.74 o                         
   6  19   5       2281.35       2326.21        72.60 o                         
   7  19   5       2741.85       2934.30        98.66 o                         
   8  19   5        212.20        233.26        39.62 o                         
   9  19   5        435.07        442.27        64.70 o                         
  10  19   5         11.09        -11.79        46.08 o                         
  11  19   5       2081.45       2320.87       106.96 o                         
  12  19   5        181.67        135.53        44.97 o                         
 -13  20   5        510.53        465.15        63.26 o                         
 -12  20   5        239.90        321.03        55.23 o                         
 -11  20   5        478.04        439.09        54.87 o                         
 -10  20   5          1.90          7.75        30.60 o                         
  -9  20   5       2010.10       2059.44        69.55 o                         
  -8  20   5        158.54        144.76        31.07 o                         
  -7  20   5         19.20         22.81        24.10 o                         
  -6  20   5         46.88        120.59        49.32 o                         
  -5  20   5       1008.24       1007.40        35.56 o                         
  -4  20   5        313.27        280.82        21.45 o                         
  -3  20   5       1174.52       1034.01        35.92 o                         
  -2  20   5        111.24        121.56        18.11 o                         
  -1  20   5        353.76        341.99        33.86 o                         
   0  20   5       2310.43       2382.03        49.50 o                         
   1  20   5        868.82       1029.01        53.52 o                         
   2  20   5       1214.03       1141.94        38.43 o                         
   3  20   5        413.36        409.68        25.26 o                         
   4  20   5        306.14        289.71        31.14 o                         
   5  20   5        577.69        529.63        51.94 o                         
   6  20   5       1717.42       1923.82        70.05 o                         
   7  20   5        572.97        551.46        44.40 o                         
   8  20   5        828.16        675.07        50.64 o                         
   9  20   5        232.07        278.63        73.95 o                         
  10  20   5        243.94        213.67        73.00 o                         
  11  20   5         10.61          8.80        51.48 o                         
  12  20   5          0.54         87.61        41.01 o                         
 -13  21   5         21.64         39.61        73.89 o                         
 -12  21   5          0.90        130.91        77.59 o                         
 -11  21   5          1.89         51.51        44.37 o                         
 -10  21   5        897.85        811.37        75.23 o                         
  -9  21   5          5.04          6.43        35.93 o                         
  -8  21   5       1018.75        943.99        51.92 o                         
  -7  21   5        177.04        168.27        28.65 o                         
  -6  21   5       4047.87       4055.06        99.66 o                         
  -5  21   5        430.86        376.12        25.34 o                         
  -4  21   5        346.37        342.40        24.62 o                         
  -3  21   5         71.96         95.56        18.58 o                         
  -2  21   5       1252.44       1335.89        48.79 o                         
  -1  21   5        822.13        853.04        33.93 o                         
   0  21   5       3847.30       3931.48       103.72 o                         
   1  21   5       6089.62       6379.11        88.20 o                         
   2  21   5        423.99        441.46        28.39 o                         
   3  21   5        736.91        639.05        80.15 o                         
   4  21   5       1456.66       1603.96        60.77 o                         
   5  21   5        221.85        212.07        32.73 o                         
   6  21   5        163.06        145.94        43.93 o                         
   7  21   5       3028.88       3106.45        91.61 o                         
   8  21   5        601.10        596.13        48.67 o                         
   9  21   5         91.19         47.59        69.33 o                         
  10  21   5         17.55         47.89        49.70 o                         
  11  21   5         96.89        177.83        58.39 o                         
 -12  22   5          2.77         40.19        85.90 o                         
 -11  22   5          1.45         24.56        43.50 o                         
 -10  22   5        546.40        619.18        65.72 o                         
  -9  22   5        936.11        954.37        75.10 o                         
  -8  22   5        567.34        611.63        42.76 o                         
  -7  22   5        740.49        694.39        44.28 o                         
  -6  22   5         84.99         89.03        25.97 o                         
  -5  22   5       5556.79       5231.34        78.77 o                         
  -4  22   5        209.47        194.61        34.41 o                         
  -3  22   5        176.20        162.48        27.70 o                         
  -2  22   5       1817.76       1825.77        50.73 o                         
  -1  22   5        390.42        357.97        28.22 o                         
   0  22   5       3122.17       3320.12        61.42 o                         
   1  22   5       4790.00       4735.60       106.12 o                         
   2  22   5        422.28        375.48        30.70 o                         
   3  22   5        254.79        260.70        34.93 o                         
   4  22   5        607.76        549.11        40.86 o                         
   5  22   5        274.19        269.27        34.39 o                         
   6  22   5       1799.49       1887.37        71.52 o                         
   7  22   5        105.96        121.50        34.24 o                         
   8  22   5        582.22        511.38        47.15 o                         
   9  22   5        219.10        256.24        42.45 o                         
  10  22   5         13.24         56.33        40.67 o                         
  11  22   5          3.83         88.19        40.82 o                         
 -12  23   5        340.74        318.15        59.41 o                         
 -11  23   5        204.81        239.64        58.19 o                         
 -10  23   5         36.36         65.63        43.50 o                         
  -9  23   5        253.59        308.50        94.21 o                         
  -8  23   5         13.86        -24.92        36.80 o                         
  -7  23   5        528.63        548.83        40.79 o                         
  -6  23   5       5797.97       5359.56       100.12 o                         
  -5  23   5        590.41        634.73        52.51 o                         
  -4  23   5       1510.55       1530.31        48.26 o                         
  -3  23   5        194.40        215.28        24.90 o                         
  -2  23   5        170.90        136.63        21.65 o                         
  -1  23   5       2951.59       3049.39        60.26 o                         
   0  23   5       2804.12       2923.57        68.47 o                         
   1  23   5         48.53         35.08        19.92 o                         
   2  23   5       1481.04       1289.56        44.49 o                         
   3  23   5          0.38         22.04        29.58 o                         
   4  23   5         23.28         20.74        31.01 o                         
   5  23   5        621.48        635.68        55.78 o                         
   6  23   5        603.29        624.03        45.48 o                         
   7  23   5        263.96        430.25        44.43 o                         
   8  23   5        302.10        256.26        44.33 o                         
   9  23   5          0.24         47.31        40.70 o                         
  10  23   5          0.15         13.63        38.27 o                         
 -11  24   5         28.38         93.42        63.73 o                         
 -10  24   5       1204.93       1335.81        91.40 o                         
  -9  24   5         15.63         41.23        42.16 o                         
  -8  24   5        197.41        263.98        50.99 o                         
  -7  24   5        855.67        821.66        66.27 o                         
  -6  24   5         30.07         49.88        48.03 o                         
  -5  24   5       3368.74       3224.64        77.90 o                         
  -4  24   5       3633.48       3568.06        69.59 o                         
  -3  24   5        186.37        156.60        22.92 o                         
  -2  24   5         95.75         63.08        21.26 o                         
  -1  24   5         97.05        110.79        22.66 o                         
   0  24   5        383.73        423.48        29.18 o                         
   1  24   5       2366.49       2499.34        57.35 o                         
   2  24   5       1244.50       1291.55        46.00 o                         
   3  24   5        599.73        550.56        40.76 o                         
   4  24   5        116.87         79.35        31.65 o                         
   5  24   5        973.12        931.42        56.51 o                         
   6  24   5         30.89         78.90        36.70 o                         
   7  24   5       1478.30       1557.11        82.02 o                         
   8  24   5        587.45        495.28        61.78 o                         
   9  24   5         78.98         79.25        53.17 o                         
  10  24   5          4.54         39.65        42.47 o                         
 -10  25   5        292.50        363.30        59.71 o                         
  -9  25   5        524.98        488.87        60.96 o                         
  -8  25   5        177.42        115.46        71.12 o                         
  -7  25   5         21.72         23.57        39.49 o                         
  -6  25   5        235.43        264.84        46.60 o                         
  -5  25   5       1889.44       1960.00        96.06 o                         
  -4  25   5       1498.39       1573.19        87.40 o                         
  -3  25   5        968.78        948.46        74.39 o                         
  -2  25   5         34.88          2.16        20.91 o                         
  -1  25   5        514.38        536.58        37.33 o                         
   0  25   5         25.04         23.19        22.22 o                         
   1  25   5        954.29       1030.06        61.06 o                         
   2  25   5       1598.34       1591.48        53.63 o                         
   3  25   5        141.44        138.57        32.59 o                         
   4  25   5         17.93         30.87        30.17 o                         
   5  25   5         32.32         73.81        35.72 o                         
   6  25   5       2835.47       3000.52        97.18 o                         
   7  25   5       1247.34       1151.38        66.98 o                         
   8  25   5          8.43        -35.69        47.42 o                         
   9  25   5        161.97        153.51        42.83 o                         
 -10  26   5         13.58        -18.76        45.26 o                         
  -9  26   5         74.16         77.05        46.54 o                         
  -8  26   5        395.76        376.60        54.44 o                         
  -7  26   5         33.19        173.65        70.20 o                         
  -6  26   5        390.84        402.39        57.23 o                         
  -5  26   5         15.05         64.05        48.95 o                         
  -4  26   5        619.84        664.30        64.66 o                         
  -3  26   5        958.31        845.48        50.17 o                         
  -2  26   5        272.10        269.34        40.95 o                         
  -1  26   5       1071.18       1065.57       116.61 o                         
   0  26   5          1.78         29.34        21.49 o                         
   1  26   5         42.59         41.86        23.71 o                         
   2  26   5          8.55        -32.96        32.96 o                         
   3  26   5        971.06        831.50        53.06 o                         
   4  26   5        268.68        273.76        39.97 o                         
   5  26   5       1765.38       1724.32        76.36 o                         
   6  26   5        572.41        565.53        47.79 o                         
   7  26   5        915.16        783.97        54.35 o                         
   8  26   5          1.48        -36.70        36.70 o                         
  -9  27   5          5.05        -66.45       104.37 o                         
  -8  27   5         64.59        104.65        47.86 o                         
  -7  27   5        376.31        271.50        53.71 o                         
  -6  27   5         19.04        -27.45        46.25 o                         
  -5  27   5         73.72        143.47        87.75 o                         
  -4  27   5          0.76        -37.28        37.28 o                         
  -3  27   5         58.24         18.09        31.79 o                         
  -2  27   5         62.09         73.69        64.66 o                         
  -1  27   5        290.98        247.40        35.04 o                         
   0  27   5         20.61         25.04        25.29 o                         
   1  27   5        437.67        370.50        32.47 o                         
   2  27   5        401.17        531.81        79.30 o                         
   3  27   5        191.22        134.13        35.13 o                         
   4  27   5        271.08        348.53        43.49 o                         
   5  27   5        302.26        323.17        42.86 o                         
   6  27   5       1633.90       1642.97        78.42 o                         
   7  27   5        156.07         65.63        45.49 o                         
  -8  28   5        249.28         71.45        47.94 o                         
  -7  28   5        148.09         70.15        66.50 o                         
  -6  28   5         52.24         38.15        76.66 o                         
  -5  28   5        238.15        193.56        52.89 o                         
  -4  28   5        564.41        607.23        63.41 o                         
  -3  28   5        321.64        349.22        90.52 o                         
  -2  28   5          0.37        -12.64        30.20 o                         
  -1  28   5          3.86        -11.32        30.53 o                         
   0  28   5        197.31        147.17        39.48 o                         
   1  28   5        563.38        697.75        63.10 o                         
   2  28   5       1756.59       1784.83        74.66 o                         
   3  28   5          4.03         -4.21        33.99 o                         
   4  28   5         35.05          1.35        34.22 o                         
   5  28   5        518.20        485.71        47.37 o                         
   6  28   5         87.16        129.18        41.62 o                         
   7  28   5        129.45         45.73        62.16 o                         
  -7  29   5        402.35        474.39        59.41 o                         
  -6  29   5        590.19        548.17        80.36 o                         
  -5  29   5         96.10        154.56        48.66 o                         
  -4  29   5        368.62        380.21        55.99 o                         
  -3  29   5        191.45        184.01        86.82 o                         
  -2  29   5         27.45        -46.62        54.32 o                         
  -1  29   5        309.78        341.93       112.69 o                         
   0  29   5        113.72         47.74        72.35 o                         
   1  29   5       1366.44       1375.09        88.90 o                         
   2  29   5        618.81        706.63        66.50 o                         
   3  29   5        810.34        750.77        69.66 o                         
   4  29   5        218.60        131.72        51.29 o                         
   5  29   5        343.27        293.80        43.21 o                         
   6  29   5         93.14        116.38        66.50 o                         
  -6  30   5         46.84         81.23        46.60 o                         
  -5  30   5       1434.61       1499.87        96.52 o                         
  -4  30   5        245.76        205.08        50.99 o                         
  -3  30   5          2.26        -36.95        45.72 o                         
  -2  30   5         95.26         72.07        85.90 o                         
  -1  30   5        224.19         96.75        49.91 o                         
   0  30   5        352.43        310.87        55.76 o                         
   1  30   5       1305.79       1398.29       101.60 o                         
   2  30   5        196.49        160.25        51.49 o                         
   3  30   5          0.14        -43.90        43.90 o                         
   4  30   5        628.89        625.59        66.81 o                         
  -4  31   5        418.49        350.45        55.99 o                         
  -3  31   5         22.02        -27.71       110.84 o                         
  -2  31   5          9.33         19.96       206.90 o                         
  -1  31   5        186.82        229.07        81.28 o                         
   0  31   5        593.25        599.67       171.80 o                         
   1  31   5         38.76         76.09        46.60 o                         
   2  31   5        340.34        273.37        56.54 o                         
 -16   0   6        127.06         84.98        75.74 o                         
 -14   0   6          2.37          3.16        35.76 o                         
 -12   0   6        901.46        845.35        43.02 o                         
 -10   0   6        647.54        699.52        43.05 o                         
  -8   0   6         15.60         36.95        16.98 o                         
  -6   0   6       5943.60       5747.52        96.06 o                         
  -4   0   6       4805.99       4618.81        74.69 o                         
  -2   0   6      29656.94      26636.09       433.20 o                         
   0   0   6      20213.01      19484.46       245.53 o                         
   2   0   6        168.40        200.20        17.60 o                         
   4   0   6       1404.65       1763.16        53.57 o                         
   6   0   6        338.24        190.98        25.25 o                         
   8   0   6        880.59        809.12        77.59 o                         
  10   0   6       2511.34       2460.03       155.17 o                         
  12   0   6        418.98        348.11        94.21 o                         
  14   0   6        707.14        570.82        97.91 o                         
 -17   1   6        530.34        381.87        60.04 o                         
 -16   1   6        201.48        213.48        55.76 o                         
 -15   1   6        419.11        434.10        31.81 o                         
 -14   1   6         88.52         -5.58        21.14 o                         
 -13   1   6        809.23        800.23        32.52 o                         
 -12   1   6       1172.18       1321.95        35.08 o                         
 -11   1   6       1331.36       1455.39        36.86 o                         
 -10   1   6          5.19         38.70        14.49 o                         
  -9   1   6       1425.55       1437.63        35.73 o                         
  -8   1   6        678.19        536.77        24.67 o                         
  -7   1   6        409.14        429.75        21.21 o                         
  -6   1   6       7584.29       7942.78        84.69 o                         
  -5   1   6      13818.73      11893.07       114.66 o                         
  -4   1   6        339.68        225.23        12.20 o                         
  -3   1   6       3330.83       3512.24        41.75 o                         
  -2   1   6       2414.49       2190.72        30.32 o                         
  -1   1   6      27184.54      26056.53       382.36 o                         
   0   1   6       6467.52       6059.29        65.02 o                         
   1   1   6        153.32         70.32        13.10 o                         
   2   1   6        460.91        347.62        16.14 o                         
   3   1   6       9307.29       9449.78        97.19 o                         
   4   1   6       6854.96       6874.62        78.48 o                         
   5   1   6       8187.63       7940.22        89.98 o                         
   6   1   6       2414.86       2352.65        44.24 o                         
   7   1   6       4177.36       4139.11        63.21 o                         
   8   1   6       1511.17       1374.09        40.29 o                         
   9   1   6       3777.16       3848.75        74.13 o                         
  10   1   6       1141.90       1116.70        42.79 o                         
  11   1   6        406.30        444.12        31.19 o                         
  12   1   6        803.04        720.20        42.05 o                         
  13   1   6        646.54        587.21        50.74 o                         
  14   1   6         89.22        100.23        53.37 o                         
  15   1   6        780.19        836.65        86.21 o                         
 -17   2   6          1.41        -46.36        46.36 o                         
 -16   2   6        114.21         76.31        36.61 o                         
 -15   2   6         72.04          4.62        25.35 o                         
 -14   2   6       1063.98       1109.08        49.13 o                         
 -13   2   6       1908.56       1929.51        52.03 o                         
 -12   2   6       2625.82       2581.42        41.40 o                         
 -11   2   6        389.03        393.69        20.47 o                         
 -10   2   6         51.32         59.67        16.14 o                         
  -9   2   6        142.87        149.28        17.88 o                         
  -8   2   6       4473.75       4259.27        61.09 o                         
  -7   2   6       5709.88       5761.01        70.66 o                         
  -6   2   6       3674.59       4158.14        53.46 o                         
  -5   2   6       1566.15       1897.99        32.74 o                         
  -4   2   6        170.23         94.89        10.67 o                         
  -3   2   6        173.54        165.47        23.76 o                         
  -2   2   6      11009.51      10458.46       117.59 o                         
  -1   2   6      25131.74      21242.81       187.35 o                         
   0   2   6         91.01        122.64        14.63 o                         
   1   2   6       8515.04       8211.28        97.05 o                         
   2   2   6          8.76         60.08         9.37 o                         
   3   2   6       5395.11       5474.81        77.32 o                         
   4   2   6       2845.17       2921.80        44.70 o                         
   5   2   6      13685.40      13076.04       132.19 o                         
   6   2   6        447.30        565.58        26.28 o                         
   7   2   6         40.62         65.52        17.12 o                         
   8   2   6        593.64        488.62        29.33 o                         
   9   2   6         41.55         63.39        19.20 o                         
  10   2   6       3118.63       3245.27        65.01 o                         
  11   2   6       2602.38       2583.07        83.19 o                         
  12   2   6         20.61         35.13        23.67 o                         
  13   2   6        172.63        188.37        38.07 o                         
  14   2   6        307.38        308.80        88.67 o                         
  15   2   6         66.68        -34.85        57.43 o                         
 -17   3   6        380.97        232.96        55.50 o                         
 -16   3   6        366.38        251.59        37.82 o                         
 -15   3   6        642.37        662.28        41.33 o                         
 -14   3   6        384.57        417.90        30.85 o                         
 -13   3   6       7547.91       7752.29       105.70 o                         
 -12   3   6        936.83        900.11        31.08 o                         
 -11   3   6        169.94        152.10        16.08 o                         
 -10   3   6       2198.78       2103.17        39.74 o                         
  -9   3   6        566.50        620.69        25.13 o                         
  -8   3   6       1667.97       1562.77        36.44 o                         
  -7   3   6      22400.05      23130.19       221.04 o                         
  -6   3   6      10452.71      10047.52       102.39 o                         
  -5   3   6       1270.63       1364.67        37.06 o                         
  -4   3   6        760.32        522.94        16.28 o                         
  -3   3   6       5715.83       6042.45        71.19 o                         
  -2   3   6        315.99        318.14        17.75 o                         
  -1   3   6       1393.63       1355.07        25.60 o                         
   0   3   6       8032.59       8897.32       127.00 o                         
   1   3   6       1122.07       1079.35        22.72 o                         
   2   3   6        210.77        281.93        14.99 o                         
   3   3   6       1986.94       1795.63        32.73 o                         
   4   3   6       3692.40       3877.05        53.18 o                         
   5   3   6       1411.65       1417.92        33.41 o                         
   6   3   6       2730.73       2831.07        48.67 o                         
   7   3   6       1101.44       1086.75        34.54 o                         
   8   3   6        902.38        930.59        34.74 o                         
   9   3   6       2434.19       2321.19        51.94 o                         
  10   3   6        586.31        552.41        40.26 o                         
  11   3   6        206.64        240.67        26.50 o                         
  12   3   6        760.29        664.35        51.90 o                         
  13   3   6        205.56        168.67        38.16 o                         
  14   3   6        157.63        161.52        43.49 o                         
  15   3   6        767.47        807.23        80.96 o                         
 -17   4   6        141.74          3.94        51.72 o                         
 -16   4   6         48.01         20.65        33.76 o                         
 -15   4   6        113.26        128.38        29.78 o                         
 -14   4   6       5728.25       5895.12       112.44 o                         
 -13   4   6        292.97        292.52        28.88 o                         
 -12   4   6       2874.95       2933.82        65.77 o                         
 -11   4   6          1.50         22.72        15.38 o                         
 -10   4   6         22.25         35.51        13.28 o                         
  -9   4   6        496.83        569.94        23.69 o                         
  -8   4   6      10246.65      10704.33       100.82 o                         
  -7   4   6        126.50        113.96        11.81 o                         
  -6   4   6       7543.70       7890.19        84.74 o                         
  -5   4   6        261.28        264.07        14.01 o                         
  -4   4   6        890.36        939.22        23.73 o                         
  -3   4   6        683.65        734.37        26.33 o                         
  -2   4   6       1942.69       2284.31        41.60 o                         
   0   4   6      31567.93      27841.89       241.53 o                         
   1   4   6       1818.50       2310.69        34.11 o                         
   2   4   6       2368.67       1949.08        33.54 o                         
   3   4   6        178.76         72.85        11.20 o                         
   4   4   6       1334.44       1345.84        30.02 o                         
   5   4   6        463.57        514.79        26.34 o                         
   6   4   6       8429.20       8397.67        99.19 o                         
   7   4   6       1960.66       2058.35        66.66 o                         
   8   4   6       2150.54       2249.75        49.04 o                         
   9   4   6         29.41         56.89        18.05 o                         
  10   4   6       2312.46       2312.11        69.86 o                         
  11   4   6        230.50        235.26        24.71 o                         
  12   4   6       1065.28       1067.50        79.74 o                         
  13   4   6         43.56         67.77        37.94 o                         
  14   4   6          6.12         -7.75        47.11 o                         
  15   4   6        169.50        309.92        68.49 o                         
 -16   5   6        316.58        282.34        38.02 o                         
 -15   5   6        907.49        904.06        54.33 o                         
 -14   5   6         91.86        180.24        54.68 o                         
 -13   5   6       2905.22       2907.37        65.84 o                         
 -12   5   6        576.33        537.04        41.33 o                         
 -11   5   6         81.93        119.46        16.95 o                         
 -10   5   6         93.52        131.20        17.58 o                         
  -9   5   6       4831.55       4992.18        91.99 o                         
  -8   5   6       1210.90       1423.17        33.99 o                         
  -7   5   6      14918.08      15195.13       149.88 o                         
  -6   5   6       1658.86       1711.81        46.43 o                         
  -5   5   6         90.01         55.46        12.52 o                         
  -4   5   6       1098.28        924.39        20.04 o                         
  -3   5   6        671.36        468.73        20.96 o                         
  -2   5   6      16224.83      15958.18       172.76 o                         
  -1   5   6      20217.90      18604.58       197.97 o                         
   0   5   6      22281.53      20317.67       304.77 o                         
   1   5   6       1682.35       1744.79        29.20 o                         
   3   5   6       1260.33       1512.57        30.56 o                         
   4   5   6         82.31        104.47        11.49 o                         
   5   5   6      10074.03      10331.21        99.07 o                         
   6   5   6       8580.02       8563.48       103.46 o                         
   7   5   6       2364.28       2326.97        46.84 o                         
   8   5   6          7.46         36.76        17.03 o                         
   9   5   6       5091.80       5164.15        97.06 o                         
  10   5   6        674.17        660.50        41.89 o                         
  11   5   6        270.29        302.47        38.15 o                         
  12   5   6         57.88         67.78        33.83 o                         
  13   5   6        607.50        571.31        52.37 o                         
  14   5   6        179.11        163.74        45.46 o                         
  15   5   6        707.47        769.60        88.67 o                         
 -16   6   6        286.71        261.04        36.93 o                         
 -15   6   6         56.40         92.50        40.90 o                         
 -14   6   6        281.40        250.91        36.48 o                         
 -13   6   6        315.81        365.21        70.41 o                         
 -12   6   6        971.99       1027.33        46.93 o                         
 -11   6   6        707.49        707.95        29.89 o                         
 -10   6   6        355.47        285.87        22.13 o                         
  -9   6   6        185.37        228.60        23.60 o                         
  -8   6   6        257.43        342.27        28.53 o                         
  -7   6   6      10400.41      10491.30       111.61 o                         
  -6   6   6       3564.13       3646.53        50.60 o                         
  -5   6   6         31.45         87.09         9.99 o                         
  -4   6   6        682.59        547.18        16.21 o                         
  -3   6   6         42.52         57.08        11.95 o                         
  -2   6   6      16127.60      15177.80       240.29 o                         
  -1   6   6      25982.86      26208.15       270.14 o                         
   0   6   6        225.62        181.19        15.73 o                         
   1   6   6       5918.18       5546.14        62.70 o                         
   2   6   6        257.01        190.14        11.65 o                         
   3   6   6       1314.04       1378.01        25.81 o                         
   4   6   6       5990.89       5795.34        62.60 o                         
   5   6   6      11020.40      10928.70       103.42 o                         
   6   6   6       4740.42       4724.08        59.32 o                         
   7   6   6       6226.64       5905.39        71.09 o                         
   8   6   6       1509.53       1465.60        49.33 o                         
   9   6   6        413.12        505.45        40.32 o                         
  10   6   6       3129.73       3072.16       125.59 o                         
  11   6   6       2032.38       2032.52        76.32 o                         
  12   6   6         90.07        112.58        35.94 o                         
  13   6   6          4.68         -8.96        39.06 o                         
  14   6   6        275.77        228.97        66.60 o                         
  15   6   6        684.82        636.65        59.93 o                         
 -16   7   6         12.45         39.78        46.60 o                         
 -15   7   6          6.87        -37.73        37.73 o                         
 -14   7   6        211.48        211.48        34.98 o                         
 -13   7   6         85.28         94.84        33.88 o                         
 -12   7   6        249.77        194.58        49.35 o                         
 -11   7   6        110.92        115.70        17.11 o                         
 -10   7   6       1004.73       1082.36        32.17 o                         
  -9   7   6        737.48        717.96        28.17 o                         
  -8   7   6       3175.38       3179.97        50.17 o                         
  -7   7   6        230.05        232.72        16.25 o                         
  -6   7   6       8577.90       8315.32        93.51 o                         
  -5   7   6       1849.05       1958.43        32.75 o                         
  -4   7   6       8435.50       7428.68        95.90 o                         
  -3   7   6      26927.30      25671.20       298.04 o                         
  -2   7   6        265.86        218.89        16.62 o                         
  -1   7   6      31118.82      26994.15       278.98 o                         
   0   7   6      26556.51      25989.57       229.02 o                         
   1   7   6         29.24        115.35         8.65 o                         
   2   7   6       7378.05       7306.62        80.24 o                         
   3   7   6       1997.52       1821.50        33.86 o                         
   4   7   6       1817.21       1817.68        40.91 o                         
   5   7   6       5358.35       5404.72        62.63 o                         
   6   7   6      15953.31      15429.05       139.79 o                         
   7   7   6       1185.07       1346.01        34.02 o                         
   8   7   6        669.97        612.11        26.65 o                         
   9   7   6       1914.96       1821.03       124.37 o                         
  10   7   6          3.10        -14.76        28.68 o                         
  11   7   6        322.31        251.58        40.08 o                         
  12   7   6        115.76        139.52        37.08 o                         
  13   7   6         88.16         86.58        46.78 o                         
  14   7   6        102.38         96.47        73.68 o                         
 -16   8   6        282.05        298.46        43.65 o                         
 -15   8   6        134.91         49.29        59.36 o                         
 -14   8   6        417.89        428.79        40.85 o                         
 -13   8   6         84.12        100.72        32.48 o                         
 -12   8   6        180.63        123.86        39.60 o                         
 -11   8   6         75.57         19.50        16.81 o                         
 -10   8   6        188.91        214.90        17.80 o                         
  -9   8   6        217.05        211.40        17.45 o                         
  -8   8   6       1312.11       1302.65        32.85 o                         
  -7   8   6        109.07        118.59        13.60 o                         
  -6   8   6       5558.89       5143.28        67.82 o                         
  -5   8   6       1848.89       2104.68        36.43 o                         
  -4   8   6       2133.53       2042.39        43.72 o                         
  -3   8   6       3709.95       3742.88        81.37 o                         
  -2   8   6      34212.59      32593.17       332.36 o                         
  -1   8   6       2566.18       2805.68        50.75 o                         
   0   8   6       3956.84       3790.08        47.35 o                         
   1   8   6        269.35        227.04        13.79 o                         
   2   8   6        497.20        437.20        19.29 o                         
   3   8   6       2234.32       2307.31        39.17 o                         
   4   8   6      35134.43      34417.39       305.35 o                         
   5   8   6        101.38        143.72        26.82 o                         
   6   8   6         35.97         11.24        12.19 o                         
   7   8   6        373.52        418.09        21.49 o                         
   8   8   6       3065.61       3010.31        63.99 o                         
   9   8   6        178.43        145.02        36.80 o                         
  10   8   6        130.67        138.24        54.06 o                         
  11   8   6        831.96        784.73        52.29 o                         
  12   8   6       1431.83       1446.30       100.11 o                         
  13   8   6          3.20         10.26        67.43 o                         
  14   8   6        609.40        644.39        74.92 o
[truncated: 624,673 more chars]
